# Supplementary material for: Crystal structure of (N 1,N 3-bis­{[1-(4-meth­oxy­benz­yl)-1H-1,2,3-triazol-4-yl]methyl­idene}-2,2-di­meth­yl­propane-1,3-di­amine)­bis­(thio­cyanato)­iron(II)
Source: Acta Crystallogr E Crystallogr Commun. 2021 Apr 9;77(Pt 5):495–9. doi: 10.1107/S2056989021003662 (PMC8100278; doi:10.1107/S2056989021003662)
Supplement: Supplementary file 1 [file e-77-00495-sup1.cif]

##############################################################################
#                                                                            #
# This CIF contains the data in a paper accepted for publication in          #
# Acta Crystallographica Section E. It conforms to the requirements of       #
# Notes for Authors for Acta Crystallographica Section E, and has been       #
# peer reviewed under the auspices of the IUCr Commission on Journals.       #
#                                                                            #
# Full details of the Crystallographic Information File format               #
# are given in the paper "The Crystallographic Information File (CIF):       #
# a New Standard Archive File for Crystallography" by S. R. Hall, F. H.      #
# Allen and I. D. Brown [Acta Cryst. (1991), A47, 655-685].                  #
#                                                                            #
# The current version of the core CIF dictionary is obtainable from          #
# ftp://ftp.iucr.org/pub/cif_core.dic.                                       #
#                                                                            #
# Software is freely available for graphical display of the structure(s)     #
# in this CIF. For information consult the CIF software page                 #
# http://www.iucr.org/resources/cif/software.                                #
#                                                                            #
# This file may be used for bona fide research purposes within the           #
# scientific community so long as proper attribution is given to the journal # 
# article from which it was obtained.                                        #
#                                                                            #
##############################################################################
data_I
_journal_date_recd_electronic     2021-04-01
_journal_date_accepted     2021-04-06
_journal_name_full     'Acta Crystallographica, Section E'
_journal_year     2021
_journal_volume     77
_journal_issue      5
_journal_page_first     495
_journal_page_last     499
_journal_paper_category     GM
_journal_paper_doi     10.1107/S2056989021003662
_journal_coeditor_code     CQ2043
_publ_contact_author_name     'Nurullo U. Mulloev'
_publ_contact_author_address
;
The Faculty of Physics, Tajik National University, Rudaki Avenue 17, Dushanbe
 734025,
Tajikistan
;
_publ_contact_author_email     'voruch@eml.ru'
_publ_contact_author_fax     ?
_publ_contact_author_phone     ?
_publ_section_title
;\
Crystal structure of
(<i>N</i>^1^,<i>N</i>^3^-bis{[1-(4-methoxybenzyl)-1<i>H</i>-1,2,3-triazol-4-\
yl]methylidene}-2,2-dimethylpropane-1,3-diamine)bis(thiocyanato)iron(II)
;
_publ_section_title_footnote     .
loop_
    _publ_author_name
    _publ_author_footnote
    _publ_author_address
    'Znovjyak, Kateryna' .
;
Department of Chemistry, Taras Shevchenko National University of Kyiv,
Volodymyrska Street 64, Kyiv, 01601,
Ukraine
;
    'Seredyuk, Maksym' .
;
Department of Chemistry, Taras Shevchenko National University of Kyiv,
Volodymyrska Street 64, Kyiv, 01601,
Ukraine
;
    'Malinkin, Sergey O.' .
;
Department of Chemistry, Taras Shevchenko National University of Kyiv,
Volodymyrska Street 64, Kyiv, 01601,
Ukraine
;
    'Golenya, Iryna A.' .
;
Department of Chemistry, Taras Shevchenko National University of Kyiv,
Volodymyrska Street 64, Kyiv, 01601,
Ukraine
;
    'Sliva, Tatiana Y.' .
;
Department of Chemistry, Taras Shevchenko National University of Kyiv,
Volodymyrska Street 64, Kyiv, 01601,
Ukraine
;
    'Shova, Sergiu' .
;
Department of Inorganic Polymers, "Petru Poni" Institute of Macromolecular
Chemistry, Romanian Academy of Science, Aleea Grigore Ghica Voda 41-A, Iasi
700487,
Romania
;
    'Mulloev, Nurullo U.' .
;
The Faculty of Physics, Tajik National University, Rudaki Avenue 17, Dushanbe
 734025,
Tajikistan
;
_publ_section_synopsis
;
The title charge-neutral complex shows a <i>cis</i>-arrangement of the
thiocyanate anions, with a severely distorted coordination polyhedron. The
one-dimensional supramolecular architecture of the lattice is formed by weak
C...C/S/N interactions and weak C---H...O/C/S/N hydrogen bonds.
;
_chemical_name_systematic
;\
(<i>N</i>^1^,<i>N</i>^3^-Bis{[1-(4-methoxybenzyl)-1<i>H</i>-1,2,3-triazol-4-\
yl]methylidene}-2,2-dimethylpropane-1,3-diamine)bis(thiocyanato)iron(II)
;
_chemical_name_common     ?
_chemical_formula_moiety     'C29 H32 Fe N10 O2 S2'
_chemical_formula_sum     'C29 H32 Fe N10 O2 S2'
_chemical_formula_iupac     '[Fe (N C S)2 (C27 H32 N8 O2)]'
_chemical_formula_weight     672.61
_space_group_crystal_system     orthorhombic
_space_group_name_H-M_alt     'P b c a'
_space_group_name_Hall     '-P 2ac 2ab'
loop_
    _space_group_symop_operation_xyz
    'x, y, z'
    '-x+1/2, -y, z+1/2'
    '-x, y+1/2, -z+1/2'
    'x+1/2, -y+1/2, -z'
    '-x, -y, -z'
    'x-1/2, y, -z-1/2'
    'x, -y-1/2, z-1/2'
    '-x-1/2, y-1/2, z'
_cell_length_a     22.8809(15)
_cell_length_b     9.0485(4)
_cell_length_c     31.2662(18)
_cell_angle_alpha     90
_cell_angle_beta     90
_cell_angle_gamma     90
_cell_volume     6473.3(6)
_cell_formula_units_Z     8
_cell_measurement_reflns_used     3410
_cell_measurement_theta_min     2.2180
_cell_measurement_theta_max     26.9270
_cell_measurement_temperature     99(3)
_exptl_crystal_description     plate
_exptl_crystal_colour     'clear dark red'
_exptl_crystal_size_max     0.3
_exptl_crystal_size_mid     0.2
_exptl_crystal_size_min     0.05
_exptl_crystal_density_diffrn     1.380
_exptl_crystal_density_meas     ?
_exptl_crystal_density_method     ?
_exptl_crystal_F_000     2800
_exptl_absorpt_coefficient_mu     0.639
_exptl_absorpt_correction_type     multi-scan
_exptl_absorpt_process_details
;
(CrysAlisPro; Rigaku OD, 2015)
;
_exptl_absorpt_correction_T_min     0.98323
_exptl_absorpt_correction_T_max     1.00000
_diffrn_ambient_temperature     99(2)
_diffrn_source     ?
_diffrn_radiation_type     MoK\a
_diffrn_radiation_wavelength     0.71073
_diffrn_measurement_device_type     'Rigaku Oxford Diffraction Xcalibur, Eos'
_diffrn_measurement_device     'four-circle diffractometer'
_diffrn_measurement_method     '\w scans'
_diffrn_detector_area_resol_mean     8.0797
_diffrn_reflns_number     14323
_diffrn_reflns_av_R_equivalents     0.0621
_diffrn_reflns_av_unetI/netI     0.0809
_diffrn_reflns_theta_min     1.780
_diffrn_reflns_theta_max     25.025
_diffrn_reflns_theta_full     25.025
_diffrn_measured_fraction_theta_max     0.999
_diffrn_measured_fraction_theta_full     0.999
_diffrn_reflns_limit_h_min     -10
_diffrn_reflns_limit_h_max     27
_diffrn_reflns_limit_k_min     -10
_diffrn_reflns_limit_k_max     10
_diffrn_reflns_limit_l_min     -35
_diffrn_reflns_limit_l_max     37
_refine_special_details     ?
_reflns_number_total     5718
_reflns_number_gt     4331
_reflns_threshold_expression     'I > 2\s(I)'
_refine_ls_structure_factor_coef     Fsqd
_refine_ls_matrix_type     full
_refine_ls_R_factor_all     0.0866
_refine_ls_R_factor_gt     0.0592
_refine_ls_wR_factor_gt     0.1005
_refine_ls_wR_factor_ref     0.1110
_refine_ls_goodness_of_fit_ref     1.095
_refine_ls_restrained_S_all     1.095
_refine_ls_number_reflns     5718
_refine_ls_number_parameters     401
_refine_ls_number_restraints     0
_refine_ls_hydrogen_treatment     constr
_refine_ls_weighting_scheme     calc
_refine_ls_weighting_details
                      'w=1/[\s^2^(Fo^2^)+(0.0332P)^2^] where P=(Fo^2^+2Fc^2^)/3'
_atom_sites_solution_hydrogens     geom
_atom_sites_solution_primary     ?
_atom_sites_solution_secondary     ?
_refine_ls_shift/su_max     0.000
_refine_ls_shift/su_mean     0.000
_refine_diff_density_max     0.447
_refine_diff_density_min     -0.351
_refine_ls_extinction_method     none
_refine_ls_extinction_coef     .
loop_
    _atom_type_symbol
    _atom_type_description
    _atom_type_scat_dispersion_real
    _atom_type_scat_dispersion_imag
    _atom_type_scat_source
    'C' 'C' 0.0033 0.0016
                         'International Tables Vol C Tables 4.2.6.8 and 6.1.1.4'
    'H' 'H' 0.0000 0.0000
                         'International Tables Vol C Tables 4.2.6.8 and 6.1.1.4'
    'Fe' 'Fe' 0.3463 0.8444
                         'International Tables Vol C Tables 4.2.6.8 and 6.1.1.4'
    'N' 'N' 0.0061 0.0033
                         'International Tables Vol C Tables 4.2.6.8 and 6.1.1.4'
    'O' 'O' 0.0106 0.0060
                         'International Tables Vol C Tables 4.2.6.8 and 6.1.1.4'
    'S' 'S' 0.1246 0.1234
                         'International Tables Vol C Tables 4.2.6.8 and 6.1.1.4'
_computing_data_collection
;
CrysAlisPro (Rigaku OD, 2015)
;
_computing_cell_refinement
;
CrysAlisPro (Rigaku OD, 2015)
;
_computing_data_reduction
;
CrysAlisPro (Rigaku OD, 2015)
;
_computing_structure_solution
;
SIR2008 (Burla <i>et al.</i>,  2007)
;
_computing_structure_refinement
;
<i>SHELXL2018/3</i> (Sheldrick, 2015)
;
_computing_molecular_graphics
;
<i>OLEX2</i> (Dolomanov <i>et al.</i>,  2009)
;
_computing_publication_material
;
<i>OLEX2</i> (Dolomanov <i>et al.</i>,  2009)
;
loop_
    _atom_site_type_symbol
    _atom_site_label
    _atom_site_fract_x
    _atom_site_fract_y
    _atom_site_fract_z
    _atom_site_U_iso_or_equiv
    _atom_site_adp_type
    _atom_site_calc_flag
    _atom_site_occupancy
    _atom_site_disorder_assembly
    _atom_site_disorder_group
    Fe Fe1 0.36927(2) 0.44257(5) 0.48750(2) 0.01653(14) Uani d 1 . .
    S S1 0.35511(5) 0.27805(13) 0.63189(3) 0.0447(3) Uani d 1 . .
    S S2 0.45693(4) 0.01869(10) 0.41509(3) 0.0291(3) Uani d 1 . .
    O O1 0.21074(11) 0.7698(3) 0.22792(7) 0.0291(6) Uani d 1 . .
    O O2 0.59076(10) 0.1143(2) 0.27020(7) 0.0248(6) Uani d 1 . .
    N N1 0.30621(12) 0.6015(3) 0.51744(8) 0.0178(7) Uani d 1 . .
    N N2 0.29144(12) 0.4260(3) 0.44994(8) 0.0170(7) Uani d 1 . .
    N N3 0.27703(12) 0.3551(3) 0.41465(9) 0.0214(7) Uani d 1 . .
    N N4 0.22437(12) 0.4080(3) 0.40340(9) 0.0206(7) Uani d 1 . .
    N N5 0.42995(12) 0.6039(3) 0.51301(9) 0.0164(6) Uani d 1 . .
    N N6 0.40524(12) 0.5724(3) 0.43049(9) 0.0187(7) Uani d 1 . .
    N N7 0.40240(13) 0.5591(3) 0.38880(9) 0.0219(7) Uani d 1 . .
    N N8 0.45248(13) 0.6174(3) 0.37344(9) 0.0211(7) Uani d 1 . .
    N N9 0.36115(13) 0.3225(3) 0.54366(10) 0.0257(7) Uani d 1 . .
    N N10 0.41108(12) 0.2661(3) 0.45691(9) 0.0227(7) Uani d 1 . .
    C C1 0.37528(17) 0.8159(4) 0.60960(11) 0.0310(10) Uani d 1 . .
    H H1A 0.375354 0.733805 0.629056 0.047 Uiso calc 1 . .
    H H1B 0.342017 0.877495 0.615288 0.047 Uiso calc 1 . .
    H H1C 0.410447 0.872295 0.613305 0.047 Uiso calc 1 . .
    C C3 0.37212(15) 0.7588(4) 0.56379(11) 0.0193(8) Uani d 1 . .
    C C4 0.31474(15) 0.6730(4) 0.55938(10) 0.0227(9) Uani d 1 . .
    H H4A 0.313404 0.597677 0.581427 0.027 Uiso calc 1 . .
    H H4B 0.282487 0.740361 0.564420 0.027 Uiso calc 1 . .
    C C16 0.42617(15) 0.6583(4) 0.55718(10) 0.0196(8) Uani d 1 . .
    H H16A 0.461308 0.713397 0.564006 0.024 Uiso calc 1 . .
    H H16B 0.423858 0.574790 0.576577 0.024 Uiso calc 1 . .
    C C5 0.25706(15) 0.6127(4) 0.49871(10) 0.0185(8) Uani d 1 . .
    H H5 0.227835 0.674579 0.509020 0.022 Uiso calc 1 . .
    C C6 0.24881(15) 0.5244(3) 0.46060(11) 0.0166(8) Uani d 1 . .
    C C7 0.20567(15) 0.5129(4) 0.43064(11) 0.0233(9) Uani d 1 . .
    H H7 0.170935 0.566109 0.429329 0.028 Uiso calc 1 . .
    C C8 0.19663(18) 0.3560(4) 0.36374(11) 0.0319(10) Uani d 1 . .
    H H8A 0.155587 0.336456 0.369061 0.038 Uiso calc 1 . .
    H H8B 0.214826 0.264241 0.354803 0.038 Uiso calc 1 . .
    C C9 0.20226(17) 0.4690(4) 0.32836(11) 0.0252(9) Uani d 1 . .
    C C10 0.15496(16) 0.5551(4) 0.31594(11) 0.0255(9) Uani d 1 . .
    H H10 0.119558 0.544958 0.330250 0.031 Uiso calc 1 . .
    C C11 0.15932(16) 0.6545(4) 0.28308(11) 0.0243(9) Uani d 1 . .
    H H11 0.127045 0.711095 0.275409 0.029 Uiso calc 1 . .
    C C12 0.21154(16) 0.6713(4) 0.26122(11) 0.0227(9) Uani d 1 . .
    C C13 0.26012(16) 0.5918(4) 0.27391(11) 0.0279(9) Uani d 1 . .
    H H13 0.295853 0.605572 0.260294 0.033 Uiso calc 1 . .
    C C14 0.25489(16) 0.4906(4) 0.30743(12) 0.0285(9) Uani d 1 . .
    H H14 0.287484 0.436628 0.315875 0.034 Uiso calc 1 . .
    C C15 0.26393(17) 0.7909(5) 0.20445(12) 0.0402(11) Uani d 1 . .
    H H15A 0.257419 0.860635 0.181795 0.060 Uiso calc 1 . .
    H H15B 0.276332 0.698306 0.192538 0.060 Uiso calc 1 . .
    H H15C 0.293636 0.827953 0.223293 0.060 Uiso calc 1 . .
    C C17 0.46360(15) 0.6705(4) 0.48662(11) 0.0185(8) Uani d 1 . .
    H H17 0.491715 0.737278 0.496004 0.022 Uiso calc 1 . .
    C C18 0.45624(14) 0.6381(3) 0.44164(11) 0.0159(8) Uani d 1 . .
    C C19 0.48706(16) 0.6670(3) 0.40516(11) 0.0201(8) Uani d 1 . .
    H H19 0.523657 0.710946 0.402782 0.024 Uiso calc 1 . .
    C C20 0.46345(17) 0.6144(4) 0.32700(11) 0.0291(10) Uani d 1 . .
    H H20A 0.485754 0.701335 0.319094 0.035 Uiso calc 1 . .
    H H20B 0.426354 0.618584 0.312035 0.035 Uiso calc 1 . .
    C C21 0.49624(15) 0.4783(4) 0.31281(10) 0.0196(8) Uani d 1 . .
    C C22 0.54372(15) 0.4919(4) 0.28529(10) 0.0231(9) Uani d 1 . .
    H H22 0.555641 0.585120 0.276344 0.028 Uiso calc 1 . .
    C C23 0.57315(15) 0.3689(4) 0.27121(11) 0.0230(9) Uani d 1 . .
    H H23 0.604410 0.379555 0.252458 0.028 Uiso calc 1 . .
    C C24 0.55672(15) 0.2287(4) 0.28470(10) 0.0190(8) Uani d 1 . .
    C C25 0.50976(15) 0.2136(4) 0.31199(11) 0.0219(8) Uani d 1 . .
    H H25 0.498300 0.120252 0.321203 0.026 Uiso calc 1 . .
    C C26 0.47962(16) 0.3382(4) 0.32569(11) 0.0232(9) Uani d 1 . .
    H H26 0.447708 0.327227 0.343831 0.028 Uiso calc 1 . .
    C C27 0.58123(16) -0.0289(4) 0.28871(11) 0.0283(9) Uani d 1 . .
    H H27A 0.611071 -0.095612 0.279086 0.042 Uiso calc 1 . .
    H H27B 0.543625 -0.065338 0.280106 0.042 Uiso calc 1 . .
    H H27C 0.582617 -0.021393 0.319323 0.042 Uiso calc 1 . .
    C C28 0.35849(16) 0.3024(4) 0.58016(13) 0.0249(9) Uani d 1 . .
    C C29 0.42995(15) 0.1637(4) 0.43909(11) 0.0199(8) Uani d 1 . .
    C C2 0.37357(17) 0.8902(4) 0.53291(11) 0.0284(9) Uani d 1 . .
    H H2A 0.410648 0.939228 0.535081 0.043 Uiso calc 1 . .
    H H2B 0.342892 0.958133 0.540118 0.043 Uiso calc 1 . .
    H H2C 0.368063 0.855479 0.504172 0.043 Uiso calc 1 . .
loop_
    _atom_site_aniso_label
    _atom_site_aniso_U_11
    _atom_site_aniso_U_22
    _atom_site_aniso_U_33
    _atom_site_aniso_U_12
    _atom_site_aniso_U_13
    _atom_site_aniso_U_23
    Fe1 0.0201(3) 0.0141(2) 0.0154(3) 0.0026(2) -0.0036(2) -0.0026(2)
    S1 0.0471(7) 0.0629(8) 0.0239(6) -0.0011(6) 0.0011(5) 0.0165(6)
    S2 0.0348(6) 0.0177(5) 0.0348(6) 0.0031(4) 0.0071(5) -0.0057(5)
    O1 0.0315(16) 0.0343(15) 0.0215(14) -0.0001(13) -0.0023(12) 0.0044(13)
    O2 0.0298(15) 0.0227(13) 0.0220(14) 0.0095(12) 0.0042(12) -0.0018(12)
    N1 0.0216(17) 0.0167(14) 0.0151(16) 0.0030(13) -0.0001(13) -0.0014(13)
    N2 0.0231(17) 0.0132(14) 0.0146(15) -0.0012(13) 0.0007(13) 0.0011(13)
    N3 0.0267(18) 0.0179(15) 0.0194(17) -0.0017(14) -0.0055(14) -0.0015(14)
    N4 0.0231(17) 0.0176(15) 0.0210(17) -0.0022(13) -0.0118(14) 0.0016(14)
    N5 0.0182(16) 0.0145(14) 0.0165(15) 0.0056(12) -0.0027(13) -0.0039(14)
    N6 0.0243(17) 0.0171(15) 0.0148(16) 0.0042(13) -0.0010(13) -0.0042(14)
    N7 0.0283(18) 0.0210(16) 0.0164(16) 0.0027(14) -0.0008(14) -0.0031(15)
    N8 0.0300(19) 0.0151(15) 0.0182(17) 0.0069(14) 0.0029(15) -0.0025(14)
    N9 0.034(2) 0.0213(17) 0.0221(18) -0.0045(15) -0.0018(16) 0.0002(15)
    N10 0.0229(17) 0.0190(16) 0.0263(18) 0.0049(14) -0.0070(15) -0.0054(15)
    C1 0.038(2) 0.033(2) 0.022(2) 0.0049(19) -0.0067(19) -0.0095(19)
    C3 0.025(2) 0.0200(18) 0.0134(18) 0.0065(17) -0.0021(16) -0.0069(16)
    C4 0.027(2) 0.028(2) 0.0133(19) 0.0065(17) 0.0028(16) -0.0028(17)
    C16 0.027(2) 0.0182(18) 0.0134(19) -0.0020(16) -0.0035(16) -0.0020(16)
    C5 0.019(2) 0.0163(17) 0.021(2) 0.0045(15) 0.0046(16) 0.0024(16)
    C6 0.0174(19) 0.0148(17) 0.0178(19) -0.0014(15) 0.0017(16) 0.0041(16)
    C7 0.020(2) 0.0203(19) 0.029(2) 0.0009(16) -0.0046(18) 0.0029(18)
    C8 0.045(3) 0.023(2) 0.028(2) -0.0019(19) -0.022(2) -0.0017(19)
    C9 0.036(2) 0.0183(19) 0.022(2) -0.0021(18) -0.0166(18) -0.0089(17)
    C10 0.024(2) 0.026(2) 0.027(2) -0.0047(18) -0.0077(17) -0.0019(19)
    C11 0.022(2) 0.023(2) 0.028(2) 0.0021(17) -0.0092(18) -0.0017(18)
    C12 0.029(2) 0.0229(19) 0.0159(19) 0.0002(17) -0.0064(18) -0.0053(17)
    C13 0.027(2) 0.033(2) 0.024(2) 0.0076(18) 0.0018(18) -0.0093(19)
    C14 0.030(2) 0.024(2) 0.031(2) 0.0126(18) -0.012(2) -0.0089(19)
    C15 0.034(3) 0.057(3) 0.029(2) -0.003(2) 0.007(2) 0.005(2)
    C17 0.0162(19) 0.0157(17) 0.024(2) 0.0031(15) -0.0044(17) 0.0006(17)
    C18 0.0151(19) 0.0110(16) 0.022(2) 0.0042(15) -0.0013(16) -0.0035(16)
    C19 0.023(2) 0.0131(17) 0.025(2) 0.0050(16) 0.0023(17) 0.0012(17)
    C20 0.043(3) 0.030(2) 0.014(2) 0.0088(19) 0.0047(18) 0.0024(18)
    C21 0.029(2) 0.0201(19) 0.0099(18) 0.0015(17) -0.0038(16) 0.0009(16)
    C22 0.033(2) 0.0198(19) 0.0166(19) -0.0028(17) 0.0020(18) 0.0039(17)
    C23 0.023(2) 0.028(2) 0.018(2) 0.0018(17) 0.0064(17) -0.0004(18)
    C24 0.024(2) 0.0229(19) 0.0105(18) 0.0024(17) -0.0032(16) -0.0051(16)
    C25 0.029(2) 0.0167(18) 0.020(2) 0.0011(17) 0.0007(17) -0.0003(17)
    C26 0.026(2) 0.028(2) 0.015(2) -0.0004(18) 0.0024(16) 0.0021(18)
    C27 0.042(2) 0.021(2) 0.022(2) 0.0107(18) 0.0012(19) 0.0001(17)
    C28 0.023(2) 0.0181(19) 0.034(2) -0.0012(16) -0.0035(19) 0.0049(19)
    C29 0.019(2) 0.0207(19) 0.020(2) -0.0035(16) -0.0035(16) 0.0056(18)
    C2 0.040(2) 0.0204(19) 0.025(2) 0.0086(18) -0.0059(19) -0.0034(18)
_geom_special_details
;
 All esds (except the esd in the dihedral angle between two l.s. planes)
 are estimated using the full covariance matrix.  The cell esds are taken
 into account individually in the estimation of esds in distances, angles
 and torsion angles; correlations between esds in cell parameters are only
 used when they are defined by crystal symmetry.  An approximate (isotropic)
 treatment of cell esds is used for estimating esds involving l.s. planes.
;
loop_
    _geom_bond_atom_site_label_1
    _geom_bond_atom_site_label_2
    _geom_bond_site_symmetry_2
    _geom_bond_distance
    _geom_bond_publ_flag
    Fe1 N1 . 2.242(3) ?
    Fe1 N2 . 2.138(3) ?
    Fe1 N5 . 2.167(3) ?
    Fe1 N6 . 2.288(3) ?
    Fe1 N9 . 2.073(3) ?
    Fe1 N10 . 2.092(3) ?
    S1 C28 . 1.634(4) ?
    S2 C29 . 1.633(4) ?
    O1 C12 . 1.371(4) ?
    O1 C15 . 1.434(4) ?
    O2 C24 . 1.373(4) ?
    O2 C27 . 1.435(4) ?
    N1 C4 . 1.475(4) ?
    N1 C5 . 1.272(4) ?
    N2 N3 . 1.319(4) ?
    N2 C6 . 1.362(4) ?
    N3 N4 . 1.344(4) ?
    N4 C7 . 1.345(4) ?
    N4 C8 . 1.470(4) ?
    N5 C16 . 1.469(4) ?
    N5 C17 . 1.279(4) ?
    N6 N7 . 1.311(4) ?
    N6 C18 . 1.355(4) ?
    N7 N8 . 1.350(4) ?
    N8 C19 . 1.346(4) ?
    N8 C20 . 1.474(4) ?
    N9 C28 . 1.157(4) ?
    N10 C29 . 1.164(4) ?
    C1 H1A . 0.9600 ?
    C1 H1B . 0.9600 ?
    C1 H1C . 0.9600 ?
    C1 C3 . 1.524(4) ?
    C3 C4 . 1.531(5) ?
    C3 C16 . 1.549(4) ?
    C3 C2 . 1.532(5) ?
    C4 H4A . 0.9700 ?
    C4 H4B . 0.9700 ?
    C16 H16A . 0.9700 ?
    C16 H16B . 0.9700 ?
    C5 H5 . 0.9300 ?
    C5 C6 . 1.447(5) ?
    C6 C7 . 1.365(5) ?
    C7 H7 . 0.9300 ?
    C8 H8A . 0.9700 ?
    C8 H8B . 0.9700 ?
    C8 C9 . 1.512(5) ?
    C9 C10 . 1.389(5) ?
    C9 C14 . 1.384(5) ?
    C10 H10 . 0.9300 ?
    C10 C11 . 1.369(5) ?
    C11 H11 . 0.9300 ?
    C11 C12 . 1.385(5) ?
    C12 C13 . 1.382(5) ?
    C13 H13 . 0.9300 ?
    C13 C14 . 1.397(5) ?
    C14 H14 . 0.9300 ?
    C15 H15A . 0.9600 ?
    C15 H15B . 0.9600 ?
    C15 H15C . 0.9600 ?
    C17 H17 . 0.9300 ?
    C17 C18 . 1.447(4) ?
    C18 C19 . 1.366(4) ?
    C19 H19 . 0.9300 ?
    C20 H20A . 0.9700 ?
    C20 H20B . 0.9700 ?
    C20 C21 . 1.508(5) ?
    C21 C22 . 1.391(5) ?
    C21 C26 . 1.384(5) ?
    C22 H22 . 0.9300 ?
    C22 C23 . 1.373(5) ?
    C23 H23 . 0.9300 ?
    C23 C24 . 1.388(5) ?
    C24 C25 . 1.379(5) ?
    C25 H25 . 0.9300 ?
    C25 C26 . 1.389(5) ?
    C26 H26 . 0.9300 ?
    C27 H27A . 0.9600 ?
    C27 H27B . 0.9600 ?
    C27 H27C . 0.9600 ?
    C2 H2A . 0.9600 ?
    C2 H2B . 0.9600 ?
    C2 H2C . 0.9600 ?
loop_
    _geom_angle_atom_site_label_1
    _geom_angle_atom_site_label_2
    _geom_angle_atom_site_label_3
    _geom_angle_site_symmetry_1
    _geom_angle_site_symmetry_3
    _geom_angle
    _geom_angle_publ_flag
    N1 Fe1 N6 . . 103.14(10) ?
    N2 Fe1 N1 . . 74.82(10) ?
    N2 Fe1 N5 . . 141.53(10) ?
    N2 Fe1 N6 . . 84.71(10) ?
    N5 Fe1 N1 . . 80.01(10) ?
    N5 Fe1 N6 . . 73.16(10) ?
    N9 Fe1 N1 . . 85.69(11) ?
    N9 Fe1 N2 . . 110.72(11) ?
    N9 Fe1 N5 . . 95.66(11) ?
    N9 Fe1 N6 . . 163.98(11) ?
    N9 Fe1 N10 . . 91.62(11) ?
    N10 Fe1 N1 . . 167.02(11) ?
    N10 Fe1 N2 . . 94.38(11) ?
    N10 Fe1 N5 . . 112.91(10) ?
    N10 Fe1 N6 . . 82.61(10) ?
    C12 O1 C15 . . 117.6(3) ?
    C24 O2 C27 . . 117.5(3) ?
    C4 N1 Fe1 . . 124.6(2) ?
    C5 N1 Fe1 . . 115.3(2) ?
    C5 N1 C4 . . 119.4(3) ?
    N3 N2 Fe1 . . 134.6(2) ?
    N3 N2 C6 . . 110.1(3) ?
    C6 N2 Fe1 . . 114.6(2) ?
    N2 N3 N4 . . 105.6(3) ?
    N3 N4 C7 . . 111.8(3) ?
    N3 N4 C8 . . 119.6(3) ?
    C7 N4 C8 . . 128.5(3) ?
    C16 N5 Fe1 . . 122.3(2) ?
    C17 N5 Fe1 . . 117.8(2) ?
    C17 N5 C16 . . 118.9(3) ?
    N7 N6 Fe1 . . 135.2(2) ?
    N7 N6 C18 . . 109.8(3) ?
    C18 N6 Fe1 . . 109.6(2) ?
    N6 N7 N8 . . 106.0(3) ?
    N7 N8 C20 . . 119.2(3) ?
    C19 N8 N7 . . 111.5(3) ?
    C19 N8 C20 . . 129.2(3) ?
    C28 N9 Fe1 . . 157.3(3) ?
    C29 N10 Fe1 . . 174.6(3) ?
    H1A C1 H1B . . 109.5 ?
    H1A C1 H1C . . 109.5 ?
    H1B C1 H1C . . 109.5 ?
    C3 C1 H1A . . 109.5 ?
    C3 C1 H1B . . 109.5 ?
    C3 C1 H1C . . 109.5 ?
    C1 C3 C4 . . 107.3(3) ?
    C1 C3 C16 . . 106.6(3) ?
    C1 C3 C2 . . 109.2(3) ?
    C4 C3 C16 . . 112.0(3) ?
    C4 C3 C2 . . 110.8(3) ?
    C2 C3 C16 . . 110.8(3) ?
    N1 C4 C3 . . 114.6(3) ?
    N1 C4 H4A . . 108.6 ?
    N1 C4 H4B . . 108.6 ?
    C3 C4 H4A . . 108.6 ?
    C3 C4 H4B . . 108.6 ?
    H4A C4 H4B . . 107.6 ?
    N5 C16 C3 . . 111.7(3) ?
    N5 C16 H16A . . 109.3 ?
    N5 C16 H16B . . 109.3 ?
    C3 C16 H16A . . 109.3 ?
    C3 C16 H16B . . 109.3 ?
    H16A C16 H16B . . 107.9 ?
    N1 C5 H5 . . 121.6 ?
    N1 C5 C6 . . 116.8(3) ?
    C6 C5 H5 . . 121.6 ?
    N2 C6 C5 . . 118.0(3) ?
    N2 C6 C7 . . 107.5(3) ?
    C7 C6 C5 . . 134.6(3) ?
    N4 C7 C6 . . 105.0(3) ?
    N4 C7 H7 . . 127.5 ?
    C6 C7 H7 . . 127.5 ?
    N4 C8 H8A . . 109.4 ?
    N4 C8 H8B . . 109.4 ?
    N4 C8 C9 . . 111.3(3) ?
    H8A C8 H8B . . 108.0 ?
    C9 C8 H8A . . 109.4 ?
    C9 C8 H8B . . 109.4 ?
    C10 C9 C8 . . 121.2(4) ?
    C14 C9 C8 . . 121.1(3) ?
    C14 C9 C10 . . 117.8(3) ?
    C9 C10 H10 . . 119.3 ?
    C11 C10 C9 . . 121.4(4) ?
    C11 C10 H10 . . 119.3 ?
    C10 C11 H11 . . 119.8 ?
    C10 C11 C12 . . 120.3(3) ?
    C12 C11 H11 . . 119.8 ?
    O1 C12 C11 . . 115.8(3) ?
    O1 C12 C13 . . 124.5(3) ?
    C13 C12 C11 . . 119.7(3) ?
    C12 C13 H13 . . 120.4 ?
    C12 C13 C14 . . 119.2(4) ?
    C14 C13 H13 . . 120.4 ?
    C9 C14 C13 . . 121.5(3) ?
    C9 C14 H14 . . 119.3 ?
    C13 C14 H14 . . 119.3 ?
    O1 C15 H15A . . 109.5 ?
    O1 C15 H15B . . 109.5 ?
    O1 C15 H15C . . 109.5 ?
    H15A C15 H15B . . 109.5 ?
    H15A C15 H15C . . 109.5 ?
    H15B C15 H15C . . 109.5 ?
    N5 C17 H17 . . 121.3 ?
    N5 C17 C18 . . 117.5(3) ?
    C18 C17 H17 . . 121.3 ?
    N6 C18 C17 . . 116.0(3) ?
    N6 C18 C19 . . 108.3(3) ?
    C19 C18 C17 . . 135.5(3) ?
    N8 C19 C18 . . 104.4(3) ?
    N8 C19 H19 . . 127.8 ?
    C18 C19 H19 . . 127.8 ?
    N8 C20 H20A . . 109.0 ?
    N8 C20 H20B . . 109.0 ?
    N8 C20 C21 . . 112.9(3) ?
    H20A C20 H20B . . 107.8 ?
    C21 C20 H20A . . 109.0 ?
    C21 C20 H20B . . 109.0 ?
    C22 C21 C20 . . 119.9(3) ?
    C26 C21 C20 . . 121.7(3) ?
    C26 C21 C22 . . 118.4(3) ?
    C21 C22 H22 . . 119.7 ?
    C23 C22 C21 . . 120.7(3) ?
    C23 C22 H22 . . 119.7 ?
    C22 C23 H23 . . 119.7 ?
    C22 C23 C24 . . 120.7(3) ?
    C24 C23 H23 . . 119.7 ?
    O2 C24 C23 . . 115.8(3) ?
    O2 C24 C25 . . 124.9(3) ?
    C25 C24 C23 . . 119.3(3) ?
    C24 C25 H25 . . 120.1 ?
    C24 C25 C26 . . 119.8(3) ?
    C26 C25 H25 . . 120.1 ?
    C21 C26 C25 . . 121.2(3) ?
    C21 C26 H26 . . 119.4 ?
    C25 C26 H26 . . 119.4 ?
    O2 C27 H27A . . 109.5 ?
    O2 C27 H27B . . 109.5 ?
    O2 C27 H27C . . 109.5 ?
    H27A C27 H27B . . 109.5 ?
    H27A C27 H27C . . 109.5 ?
    H27B C27 H27C . . 109.5 ?
    N9 C28 S1 . . 178.7(4) ?
    N10 C29 S2 . . 178.7(3) ?
    C3 C2 H2A . . 109.5 ?
    C3 C2 H2B . . 109.5 ?
    C3 C2 H2C . . 109.5 ?
    H2A C2 H2B . . 109.5 ?
    H2A C2 H2C . . 109.5 ?
    H2B C2 H2C . . 109.5 ?
loop_
    _geom_torsion_atom_site_label_1
    _geom_torsion_atom_site_label_2
    _geom_torsion_atom_site_label_3
    _geom_torsion_atom_site_label_4
    _geom_torsion_site_symmetry_1
    _geom_torsion_site_symmetry_2
    _geom_torsion_site_symmetry_3
    _geom_torsion_site_symmetry_4
    _geom_torsion
    _geom_torsion_publ_flag
    Fe1 N1 C4 C3 . . . . 55.4(4) ?
    Fe1 N1 C5 C6 . . . . -1.1(4) ?
    Fe1 N2 N3 N4 . . . . -170.5(2) ?
    Fe1 N2 C6 C5 . . . . -8.2(4) ?
    Fe1 N2 C6 C7 . . . . 172.3(2) ?
    Fe1 N5 C16 C3 . . . . -70.4(3) ?
    Fe1 N5 C17 C18 . . . . 3.1(4) ?
    Fe1 N6 N7 N8 . . . . -150.2(2) ?
    Fe1 N6 C18 C17 . . . . -26.4(3) ?
    Fe1 N6 C18 C19 . . . . 157.9(2) ?
    O1 C12 C13 C14 . . . . -177.7(3) ?
    O2 C24 C25 C26 . . . . 177.8(3) ?
    N1 C5 C6 N2 . . . . 6.2(5) ?
    N1 C5 C6 C7 . . . . -174.5(4) ?
    N2 N3 N4 C7 . . . . 1.0(4) ?
    N2 N3 N4 C8 . . . . 177.2(3) ?
    N2 C6 C7 N4 . . . . 0.1(4) ?
    N3 N2 C6 C5 . . . . 179.9(3) ?
    N3 N2 C6 C7 . . . . 0.5(4) ?
    N3 N4 C7 C6 . . . . -0.7(4) ?
    N3 N4 C8 C9 . . . . -102.6(4) ?
    N4 C8 C9 C10 . . . . -104.9(4) ?
    N4 C8 C9 C14 . . . . 74.7(4) ?
    N5 C17 C18 N6 . . . . 17.1(4) ?
    N5 C17 C18 C19 . . . . -168.7(4) ?
    N6 N7 N8 C19 . . . . 0.2(3) ?
    N6 N7 N8 C20 . . . . 177.9(3) ?
    N6 C18 C19 N8 . . . . 0.4(4) ?
    N7 N6 C18 C17 . . . . 175.4(3) ?
    N7 N6 C18 C19 . . . . -0.3(4) ?
    N7 N8 C19 C18 . . . . -0.4(4) ?
    N7 N8 C20 C21 . . . . -91.3(4) ?
    N8 C20 C21 C22 . . . . -133.2(3) ?
    N8 C20 C21 C26 . . . . 48.3(5) ?
    C1 C3 C4 N1 . . . . -176.3(3) ?
    C1 C3 C16 N5 . . . . -176.3(3) ?
    C4 N1 C5 C6 . . . . -172.0(3) ?
    C4 C3 C16 N5 . . . . 66.6(4) ?
    C16 N5 C17 C18 . . . . -165.6(3) ?
    C16 C3 C4 N1 . . . . -59.6(4) ?
    C5 N1 C4 C3 . . . . -134.5(3) ?
    C5 C6 C7 N4 . . . . -179.2(4) ?
    C6 N2 N3 N4 . . . . -0.9(3) ?
    C7 N4 C8 C9 . . . . 73.0(5) ?
    C8 N4 C7 C6 . . . . -176.5(3) ?
    C8 C9 C10 C11 . . . . -178.1(3) ?
    C8 C9 C14 C13 . . . . 178.2(3) ?
    C9 C10 C11 C12 . . . . 0.2(5) ?
    C10 C9 C14 C13 . . . . -2.2(5) ?
    C10 C11 C12 O1 . . . . 177.8(3) ?
    C10 C11 C12 C13 . . . . -2.8(5) ?
    C11 C12 C13 C14 . . . . 2.9(5) ?
    C12 C13 C14 C9 . . . . -0.4(5) ?
    C14 C9 C10 C11 . . . . 2.3(5) ?
    C15 O1 C12 C11 . . . . 179.9(3) ?
    C15 O1 C12 C13 . . . . 0.5(5) ?
    C17 N5 C16 C3 . . . . 97.8(3) ?
    C17 C18 C19 N8 . . . . -174.1(3) ?
    C18 N6 N7 N8 . . . . 0.0(3) ?
    C19 N8 C20 C21 . . . . 86.0(4) ?
    C20 N8 C19 C18 . . . . -177.8(3) ?
    C20 C21 C22 C23 . . . . -178.4(3) ?
    C20 C21 C26 C25 . . . . 179.2(3) ?
    C21 C22 C23 C24 . . . . -1.0(5) ?
    C22 C21 C26 C25 . . . . 0.7(5) ?
    C22 C23 C24 O2 . . . . -177.1(3) ?
    C22 C23 C24 C25 . . . . 1.0(5) ?
    C23 C24 C25 C26 . . . . -0.1(5) ?
    C24 C25 C26 C21 . . . . -0.7(5) ?
    C26 C21 C22 C23 . . . . 0.2(5) ?
    C27 O2 C24 C23 . . . . 170.2(3) ?
    C27 O2 C24 C25 . . . . -7.8(5) ?
    C2 C3 C4 N1 . . . . 64.6(4) ?
    C2 C3 C16 N5 . . . . -57.7(4) ?
loop_
    _geom_hbond_atom_site_label_D
    _geom_hbond_atom_site_label_H
    _geom_hbond_atom_site_label_A
    _geom_hbond_site_symmetry_A
    _geom_hbond_distance_DH
    _geom_hbond_distance_HA
    _geom_hbond_distance_DA
    _geom_hbond_angle_DHA
    C27 H27A O1 6_646 0.96 2.595 3.517(4) 161
    C20 H20B O2 3_655 0.97 2.601 3.282(4) 127
    C19 H19 C28 5_666 0.93 2.751 3.574(5) 148
    C19 H19 S1 5_666 0.93 2.980 3.825(4) 152
    C17 H17 N10 5_666 0.93 2.667 3.416(4) 138
    C17 H17 C29 5_666 0.93 2.852 3.685(5) 150
    C16 H16A C29 5_666 0.97 2.727 3.667(5) 163
    C5 H5 N9 8_665 0.93 2.666 3.590(5) 173
    C7 H7 N10 8_665 0.93 2.746 3.614(5) 156
    C7 H7 C29 8_665 0.93 2.490 3.400(5) 166
    C7 H7 S2 8_665 0.93 2.990 3.752(5) 140
_shelx_space_group_comment
;
The symmetry employed for this shelxl refinement is uniquely defined
by the following loop, which should always be used as a source of
symmetry information in preference to the above space-group names.
They are only intended as comments.
;
_shelx_estimated_absorpt_T_min     0.831
_shelx_estimated_absorpt_T_max     0.969
_shelx_hkl_file
;
   0   0   3 129.617 82.0274   2
   0   0  -3 151.460 71.5019   2
   0   0   4 245852. 2320.92   2
   0   0  -4 232649. 2235.19   2
   0   0   5 331.267 163.772   2
   0   0   6 41711.2 1169.47   2
   0   0   7-145.410 109.623   2
   0   0   8 28677.4 1117.09   2
   0   0   9 362.619 236.593   2
   0   0  10 97943.9 2368.53   2
   0   0  11 117.625 190.778   2
   0   0  12 575.834 211.807   2
   0   0  13 93.8183 220.993   2
   0   0  14 82869.1 2518.07   2
   0   0  15 327.934 285.188   2
   0   0  16 41069.5 1955.06   2
   0   0  17 140.162 245.418   2
   0   0  18 27489.7 1664.73   2
   0   0  19 410.597 339.224   2
   0   0  20 56220.9 2548.02   2
   0   0  21 902.052 464.594   2
   0   0 -22 79540.5 2387.01   3
   0   0  22 79018.2 3119.49   2
   0   0 -23 973.118 335.930   3
   0   0  23 669.697 377.552   2
   0   0 -24 3845.11 571.964   3
   0   0  24 2392.97 596.170   2
   0   0 -25 464.050 273.257   3
   0   0  25 729.798 531.961   2
   0   0  26 23822.9 1932.12   2
   0   0 -26 18977.0 1279.19   3
   0   0  27 935.008 386.403   2
   0   0  28 18300.7 1749.51   2
   0   0  29 341.447 414.411   2
   0   0  30 4870.88 994.204   2
   0   0  31 413.429 464.842   2
   0   0  32 6312.91 1163.24   2
   0   0  33 597.894 531.507   2
   0   0  34 13515.8 1753.45   2
   0   0  35 1024.41 615.366   2
   0   0  36 7600.89 1372.60   2
   0   0  37 1083.32 651.792   2
   0   0  38 3785.93 1040.97   2
   0   0  39 390.099 475.813   2
  -1   0   3 30.1119 53.5986   2
  -1   0   3 120.858 71.3300   3
   1   0  -3 76.0008 64.3433   3
   1   0  -3 104.451 74.2073   2
  -1   0   4 14746.2 579.570   2
   1   0  -4 16067.6 513.060   3
   1   0  -4 15258.2 606.107   2
   1   0  -5 4.22086 78.3410   3
  -1   0   5 43.9134 88.1848   2
  -1   0   6 2780.77 318.948   2
  -1   0   7-204.875 136.942   2
   1   0   8 7547.35 571.643   2
  -1   0   8 8223.79 612.209   2
  -1   0   9 11.8993 145.813   2
   1   0   9 101.684 122.800   2
   1   0  10 82234.9 2098.68   2
  -1   0  10 77601.6 2061.02   2
  -1   0  11 157.255 183.441   2
   1   0  11 207.119 215.694   2
  -1   0  12 58952.9 1967.78   2
   1   0  12 58257.0 1951.68   2
  -1   0  13 347.455 251.572   2
   1   0  13 178.292 228.813   2
  -1   0  14 36755.7 1741.71   2
   1   0  14 38429.5 1737.64   2
  -1   0  15 276.138 316.136   2
   1   0  15 275.490 286.915   2
   1   0  16 546.581 273.536   2
   1   0 -16 586.518 203.333   3
  -1   0  16 823.746 293.971   2
   1   0  17 61.9378 209.689   2
   1   0 -17 221.453 212.776   3
  -1   0  17-4.41312 201.339   2
  -1   0  18 4627.79 712.735   2
   1   0  18 6864.26 855.157   2
   1   0 -18 5037.81 570.945   3
  -1   0  19 116.592 250.684   2
   1   0  19 296.717 355.435   2
   1   0 -19 11.9509 147.578   3
   1   0 -20 344.941 194.134   3
  -1   0  20 760.205 347.018   2
   1   0  20 33.3518 264.625   2
   1   0 -21 348.564 224.797   3
  -1   0  21 316.984 410.875   2
   1   0  21 224.814 385.873   2
  -1   0  22 14591.4 1349.40   2
   1   0 -22 13726.5 1016.64   3
   1   0  22 15302.0 1447.72   2
   1   0 -23 825.992 312.192   3
  -1   0  23 558.793 406.363   2
   1   0  23 86.8910 209.861   2
   1   0  24 11297.4 1257.54   2
   1   0 -24 8803.94 849.165   3
  -1   0  24 10294.7 1186.85   2
  -1   0  25 33.3640 246.275   2
   1   0  25 11.1564 280.555   2
  -1   0 -25 19.4185 166.635   3
   1   0 -25 514.282 292.622   3
   1   0  26 11126.3 1319.32   2
   1   0 -26 10140.0 940.434   3
  -1   0  26 10399.2 1315.78   2
   1   0  27 535.474 427.452   2
  -1   0  27-2.20318 239.135   2
  -1   0  28 15091.5 1596.72   2
   1   0  28 15350.7 1655.00   2
   1   0  29 451.282 463.484   2
  -1   0  29 974.970 555.698   2
   1   0  30 9369.73 1287.68   2
  -1   0  30 12238.9 1501.48   2
  -1   0  31-76.4268 310.818   2
   1   0  31 941.737 584.585   2
   1   0  32 311.556 469.703   2
  -1   0  32 283.141 301.610   2
   1   0  33 515.237 584.597   2
  -1   0  33-222.374 370.623   2
  -1   0  34 2916.92 848.930   2
   1   0  34 4087.38 964.249   2
   1   0  35-88.3798 439.783   2
  -1   0  35 879.616 613.933   2
  -1   0  36 861.183 530.192   2
   1   0  36 1014.62 649.514   2
   1   0  37-190.873 334.625   2
   1   0  38 2148.19 877.162   2
   1   0  39 674.057 744.986   2
   1   0  40 9060.55 1569.87   2
  -2   0   0 5.76605 34.2140   3
   2   0   0-24.3774 42.3111   3
  -2   0  -1-3.28306 34.2120   3
   2   0  -1 17.2571 55.5043   3
   2   0   1 106.838 48.3446   3
  -2   0   1 39.5230 53.4801   3
   2   0  -2 1490.00 153.286   3
  -2   0  -2 1494.07 134.795   3
  -2   0   2 1490.25 164.117   3
  -2   0   3 16.1095 70.9990   3
   2   0  -3-10.8043 62.8643   3
   2   0  -4 41624.3 936.382   3
   2   0  -4 38625.0 676.019   1
  -2   0   4 40096.4 683.100   1
  -2   0   4 41397.6 948.116   3
   2   0  -5 29.6286 74.9293   3
  -2   0   5 43.5500 61.9274   1
  -2   0   6 270.779 101.608   1
  -2   0   6 349.562 141.427   2
   2   0  -6 253.221 119.678   3
   2   0  -7 3.75371 126.830   3
  -2   0   7-181.770 153.114   2
   2   0  -8 34977.4 1076.64   3
  -2   0   8 35384.1 1285.10   2
  -2   0   9 64.6338 144.728   2
   2   0  -9 249.059 157.784   3
  -2   0  10 19503.8 1057.06   2
   2   0 -10 20716.8 906.889   3
  -2   0  11-68.6238 183.296   2
   2   0 -11 240.667 170.309   3
   2   0 -12 5967.12 537.863   3
  -2   0  12 6892.74 698.920   2
   2   0 -13-3.87164 118.184   3
  -2   0  13 19.6125 153.376   2
   2   0  13-67.5406 180.990   2
   2   0  14 1399.14 370.636   2
  -2   0  14 1754.09 413.363   2
   2   0 -14 1369.77 288.829   3
  -2   0  15 173.342 284.498   2
   2   0  15-52.7895 160.973   2
   2   0 -15 34.2222 115.895   3
  -2   0  16 654.597 299.409   2
   2   0 -16 175.336 140.924   3
   2   0  16 572.634 295.145   2
   2   0  17 155.023 232.165   2
  -2   0  17-406.025 251.017   2
   2   0 -17-8.63375 141.384   3
   2   0 -18 1483.24 328.953   3
   2   0  18 2009.81 475.903   2
  -2   0  18 2478.70 538.449   2
   2   0  19 216.821 327.711   2
   2   0 -19 30.1551 199.575   3
  -2   0  19-66.1739 210.360   2
  -2   0  20 9858.41 1106.68   2
   2   0 -20 9062.22 836.854   3
   2   0  20 10309.3 1089.85   2
   2   0  21 435.527 379.558   2
   2   0 -21 209.568 199.185   3
  -2   0  21 142.914 239.417   2
  -2   0  22 2087.36 602.940   2
   2   0  22 1218.34 460.280   2
   2   0 -22 953.469 295.191   3
   2   0 -23 320.839 145.148   3
  -2   0  23-178.085 244.135   2
   2   0  23-73.2365 197.051   2
   2   0  24 311.309 319.286   2
  -2   0  24 162.259 257.097   2
   2   0 -24 34.7197 150.109   3
   2   0 -25 72.5835 194.852   3
   2   0  25 192.180 383.287   2
  -2   0  25 283.963 409.622   2
   2   0  26 2265.17 621.805   2
  -2   0  26 2450.24 669.252   2
   2   0 -26 4019.50 623.707   3
   2   0 -27 736.972 335.020   3
  -2   0  27 199.709 410.121   2
   2   0  27 552.367 361.051   2
   2   0  28 1209.58 602.058   2
  -2   0  28 577.499 426.112   2
   2   0  29 138.781 378.961   2
  -2   0  29 577.349 491.596   2
  -2   0  30 10968.1 1427.73   2
   2   0  30 13947.9 1615.66   2
  -2   0  31 853.774 527.952   2
   2   0  31 676.824 481.682   2
  -2   0  32 1891.00 710.727   2
   2   0  32 1945.75 678.295   2
  -2   0  33 597.856 401.748   2
   2   0  33-33.3379 426.553   2
   2   0  34 1699.75 605.469   2
   2   0  35 1049.07 606.153   2
   2   0  36-4.43052 334.882   2
   2   0  37 1940.56 784.044   2
   2   0  38 202.522 483.783   2
   2   0  39 345.798 536.390   2
   2   0  40 4129.44 1052.97   2
   3   0   0 15.6118 65.8240   3
  -3   0   0 75.9547 72.2131   3
   3   0   1-103.061 85.4101   3
   3   0  -1 47.2590 82.4494   3
  -3   0  -1 103.222 83.8267   3
  -3   0   1 9.79061 59.8773   3
  -3   0  -2 21409.9 609.395   3
   3   0   2 21953.5 610.459   3
   3   0  -2 21492.5 684.092   3
   3   0  -3 149.277 112.366   3
  -3   0  -3-106.527 97.4558   3
   3   0  -4 37392.7 646.135   1
  -3   0   4 38388.8 648.360   1
   3   0  -4 39460.1 1022.06   3
  -3   0   5-72.1827 61.5292   1
   3   0  -5 171.702 132.244   3
   3   0  -5 19.8114 67.9596   1
   3   0  -6 37794.3 1094.19   3
  -3   0   6 36376.1 799.273   1
   3   0  -7 285.507 155.646   3
  -3   0   7 68.3771 80.4540   1
   3   0  -8 63594.4 1538.55   3
   3   0  -9 308.773 185.330   3
  -3   0  10 51688.8 1749.75   2
   3   0 -10 49744.6 1477.89   3
  -3   0  11-133.517 161.151   2
   3   0 -11 40.4729 148.971   3
  -3   0  12 73482.6 2296.22   2
   3   0 -12 73859.5 1922.59   3
  -3   0  13 528.205 286.124   2
   3   0 -13 612.382 258.973   3
   3   0 -14 1640.27 318.194   3
  -3   0  14 1665.56 459.780   2
   3   0 -15 216.366 217.204   3
  -3   0  15 26.4595 253.655   2
  -3   0  16 36379.6 1830.27   2
   3   0  16 35789.5 1760.11   2
   3   0 -16 32820.0 1434.14   3
   3   0  17-35.6523 235.136   2
   3   0 -17 355.732 252.917   3
  -3   0  17 476.716 311.833   2
   3   0 -18 30493.0 1457.80   3
  -3   0  18 30335.9 1773.19   2
   3   0  18 31765.7 1793.71   2
  -3   0  19 611.452 380.766   2
   3   0  19 128.368 304.977   2
   3   0 -19 351.518 295.525   3
   3   0 -20 37681.0 1676.97   3
   3   0  20 44540.1 2276.87   2
  -3   0  20 37045.6 2045.38   2
   3   0  21 758.881 448.890   2
  -3   0  21 166.514 301.238   2
   3   0 -21 270.633 270.881   3
   3   0  22 7026.08 952.522   2
   3   0 -22 6827.47 753.182   3
  -3   0  22 6154.46 911.263   2
   3   0  23 520.018 378.228   2
  -3   0  23-66.5379 214.580   2
   3   0 -23 329.333 249.910   3
   3   0  24 899.637 483.324   2
   3   0 -24 1059.31 374.084   3
  -3   0  24 541.986 438.868   2
   3   0 -25 52.5709 179.250   3
   3   0  25 172.241 272.354   2
  -3   0  25-268.492 317.785   2
  -3   0  26 9056.64 1215.19   2
   3   0  26 9967.93 1314.14   2
   3   0 -26 9727.14 970.878   3
  -3   0  27 741.298 415.722   2
   3   0  27 572.329 445.144   2
   3   0 -27-76.3212 167.713   3
  -3   0  28 3524.79 774.448   2
   3   0  28 3861.30 913.905   2
   3   0  29 257.762 368.355   2
  -3   0  29-68.9665 249.313   2
   3   0  30 1922.38 690.376   2
   3   0  31 1009.27 507.713   2
   3   0  32 335.511 305.557   2
   3   0  33-127.639 375.311   2
   3   0  34 615.884 569.331   2
   3   0  35 455.207 491.683   2
   3   0  36 3841.53 982.589   2
   3   0  37 10.5334 456.418   2
   3   0  38 1120.81 592.480   2
   3   0  39 100.480 446.151   2
   3   0  40-301.103 411.866   2
   4   0   0 2487.09 263.039   3
   4   0   1-60.6771 81.3348   3
   4   0  -1-10.8294 113.213   3
   4   0  -2 266963. 2734.79   3
   4   0   2 268261. 2486.79   3
   4   0   3-5.80529 96.3749   3
   4   0  -3-25.6026 124.901   3
   4   0  -4 10422.2 352.158   1
   4   0  -4 10543.4 606.182   3
   4   0  -5 111.524 140.591   3
   4   0  -5 7.30075 67.0092   1
  -4   0   5 95.8393 68.3820   1
   4   0  -6 6317.29 328.658   1
  -4   0   6 6802.00 341.591   1
   4   0  -6 6734.21 502.879   3
  -4   0   7 10.2053 80.0040   1
   4   0  -7-13.2145 141.833   3
   4   0  -8 201623. 2927.92   3
   4   0  -9 167.729 182.895   3
   4   0 -10 30944.2 1219.89   3
   4   0 -11 142.842 168.232   3
   4   0 -12 48048.8 1613.14   3
   4   0 -13 96.6796 154.283   3
   4   0 -14 20776.5 1133.53   3
   4   0 -15-6.73844 131.543   3
   4   0 -16 13666.4 947.362   3
   4   0 -17 458.038 247.265   3
   4   0  18 7595.10 898.982   2
   4   0 -18 7315.26 738.408   3
   4   0 -19 106.590 279.728   3
   4   0  19 100.336 240.076   2
   4   0 -20 8218.55 812.079   3
   4   0  20 7824.89 961.837   2
   4   0  21 202.862 270.029   2
   4   0 -21 281.420 282.237   3
   4   0  22 22020.8 1684.36   2
   4   0 -22 22448.2 1405.85   3
   4   0  23-78.8575 206.544   2
   4   0 -23 68.4552 195.488   3
   4   0 -24 2313.54 499.920   3
   4   0  24 2268.22 635.100   2
   4   0  25 351.702 238.359   2
   4   0 -25 171.404 240.334   3
   4   0 -26 5273.97 736.752   3
   4   0  26 5145.11 932.607   2
   4   0 -27 130.461 249.637   3
   4   0  27-25.6687 301.545   2
   4   0 -28 362.769 310.326   3
   4   0  28 49.5697 326.892   2
   4   0  29 1037.13 596.054   2
   4   0  30 1139.42 440.219   2
   4   0  31 618.993 436.126   2
   4   0  32 11901.7 1559.31   2
   4   0  33 600.384 417.172   2
   4   0  34 21527.2 2146.99   2
   4   0  35 523.128 540.794   2
   4   0  36 6943.04 1312.10   2
   4   0  37 1379.04 785.221   2
   4   0  38 2095.65 827.677   2
   4   0  39 101.441 337.192   2
   4   0  40 12475.4 1808.58   2
   5   0   0-54.2333 117.283   3
   5   0  -1 369.278 176.609   3
   5   0   1 248.839 147.809   3
   5   0   2 429393. 3554.82   3
   5   0  -2 438769. 3887.01   3
   5   0  -3 77.0393 130.299   3
   5   0   3 264.893 155.854   3
   5   0  -4 408756. 2405.49   1
   5   0  -4 419620. 4038.03   3
   5   0  -5 49.4058 108.899   3
   5   0  -5 140.123 55.1976   1
   5   0  -6 100792. 1314.19   1
   5   0  -6 107182. 2121.01   3
  -5   0   6 101609. 1292.32   1
   5   0  -7 184.686 166.836   3
  -5   0   7 269.672 107.955   1
   5   0  -7 91.9251 71.0491   1
   5   0  -8 7142.50 583.751   3
   5   0  -8 7159.56 400.548   1
   5   0  -9 16.6734 150.535   3
   5   0 -10 102879. 2348.94   3
   5   0 -11 313.979 231.068   3
   5   0 -12 11867.1 847.058   3
   5   0 -13 151.826 201.794   3
   5   0 -14 46669.7 1752.96   3
   5   0 -15 332.859 259.880   3
   5   0 -16 22143.9 1255.92   3
   5   0 -17 67.4207 270.233   3
   5   0 -18 4491.21 614.009   3
   5   0 -19 584.220 375.713   3
   5   0 -20 135769. 3366.83   3
   5   0  20 140492. 3984.99   2
   5   0 -21 1354.82 429.976   3
   5   0  21 564.683 482.227   2
   5   0 -22 36477.5 1818.14   3
   5   0  22 40773.2 2273.94   2
   5   0  23 496.202 430.087   2
   5   0 -23 563.737 347.576   3
   5   0 -24 4803.18 696.389   3
   5   0  24 5841.54 943.918   2
   5   0  25-570.810 452.648   2
   5   0 -25 79.5014 183.986   3
   5   0  26 1307.25 466.958   2
   5   0 -26 1576.24 430.533   3
   5   0  27 335.780 422.810   2
   5   0 -27 302.043 260.050   3
   5   0 -28 16100.0 1332.36   3
   5   0  28 15231.7 1619.39   2
   5   0  29 594.643 436.734   2
   5   0  30 8334.07 1258.94   2
   5   0  31 395.051 452.341   2
   5   0  32 865.195 476.394   2
   5   0  33 12.6024 268.739   2
   5   0  34 5282.13 1122.16   2
   5   0  35 390.540 411.573   2
   5   0  36 360.083 543.384   2
   5   0  37 226.108 489.171   2
   5   0  38-133.403 392.951   2
   5   0  39-242.605 471.015   2
   5   0  40 351.434 447.887   2
   6   0   0 74638.1 1680.69   3
   6   0   1-46.1618 144.134   3
   6   0  -1-84.7076 109.776   3
   6   0  -2-40.6750 131.141   3
   6   0   2 342.734 191.150   3
   6   0  -3-68.7050 145.138   3
   6   0   3 268.053 142.990   3
   6   0   4 109042. 1945.14   3
   6   0  -4 105490. 2152.55   3
   6   0  -5-204.249 143.964   3
   6   0  -5 49.5390 79.5840   1
   6   0  -6 123332. 2443.40   3
   6   0  -6 117976. 1443.84   1
   6   0  -7 208.837 137.714   3
   6   0  -7 7.94489 67.4548   1
   6   0  -8 53.0415 153.770   3
   6   0  -8 250.861 113.791   1
   6   0  -9 23.6104 128.932   3
   6   0  -9 128.477 120.298   1
   6   0 -10 470.060 213.095   3
   6   0 -11 82.2211 178.327   3
   6   0 -12 11239.2 855.216   3
   6   0 -13 287.153 190.241   3
   6   0 -14 7087.67 718.635   3
   6   0 -15-249.941 195.278   3
   6   0 -16 16320.5 1114.54   3
   6   0 -17 253.356 243.185   3
   6   0 -18 28172.9 1518.25   3
   6   0 -19 75.7516 211.566   3
   6   0 -20 6010.54 736.817   3
   6   0 -21 39.3621 147.288   3
   6   0  22 3530.53 680.216   2
   6   0 -22 3223.98 565.779   3
   6   0  23 96.3328 253.984   2
   6   0 -23 122.772 147.281   3
   6   0  24-84.6286 233.398   2
   6   0 -24 693.563 298.867   3
   6   0  25 236.882 357.255   2
   6   0 -25-188.765 184.857   3
   6   0  26 17012.7 1635.04   2
   6   0 -26 17679.7 1375.51   3
   6   0  27 152.982 424.572   2
   6   0 -27 271.209 364.926   3
   6   0  28 305.626 368.992   2
   6   0 -28 419.706 327.686   3
   6   0 -29-80.0124 245.248   3
   6   0  29-65.3037 254.286   2
   6   0  30 3040.35 838.887   2
   6   0  31 986.354 588.371   2
   6   0  32 759.681 445.373   2
   6   0  33 620.451 593.034   2
   6   0  34 4145.52 1041.56   2
   6   0  35 1148.77 646.405   2
   6   0  36 7217.18 1404.39   2
   6   0  37-53.4876 365.995   2
   6   0  38 1947.69 859.297   2
   6   0  39-257.784 471.059   2
   6   0  40 1587.61 750.541   2
   7   0   0-5.80833 124.162   3
   7   0  -1-74.9126 151.754   3
   7   0   1-117.036 113.729   3
   7   0   2 37400.8 1256.41   3
   7   0  -2 40172.2 1380.06   3
   7   0  -3 110.434 146.964   3
   7   0   3 251.617 159.289   3
   7   0  -4 9348.21 696.685   3
   7   0   4 8802.14 615.975   3
   7   0  -5-33.2716 74.0696   1
   7   0  -5-40.6710 145.752   3
   7   0  -6 18504.9 599.440   1
   7   0  -6 18600.4 1005.72   3
   7   0  -7-207.120 219.926   3
   7   0  -7-27.6733 79.0111   1
   7   0  -8 5550.29 356.859   1
   7   0  -8 6034.23 621.826   3
   7   0  -9-127.083 140.884   3
   7   0  -9 124.489 74.9665   1
   7   0 -10 50753.7 1811.50   3
   7   0 -10 51149.7 1178.84   1
   7   0 -11 325.824 244.055   3
   7   0 -12 8311.43 762.313   3
   7   0 -13-305.391 229.704   3
   7   0 -14 58.2826 190.590   3
   7   0 -15-53.2996 169.779   3
   7   0 -16 4411.97 621.591   3
   7   0 -17-2.54573 178.828   3
   7   0 -18 187.455 259.670   3
   7   0 -19 614.707 290.124   3
   7   0 -20 19245.9 1356.38   3
   7   0 -21 146.094 281.419   3
   7   0 -22 19048.4 1387.18   3
   7   0 -23 705.328 304.949   3
   7   0 -24-1.17946 175.793   3
   7   0  24 366.937 250.269   2
   7   0 -25-249.418 208.466   3
   7   0  25-91.6014 267.202   2
   7   0 -26 1227.64 434.649   3
   7   0  26 573.416 543.929   2
   7   0 -27-117.858 187.193   3
   7   0  27 864.614 504.054   2
   7   0 -28 10314.5 1124.79   3
   7   0  28 10642.7 1426.15   2
   7   0  29 207.856 382.431   2
   7   0 -29 355.918 347.745   3
   7   0  30 1340.65 606.525   2
   7   0  31 996.426 656.442   2
   7   0  32 7368.95 1249.94   2
   7   0  33 52.7658 297.777   2
   7   0  34 4236.97 1102.56   2
   7   0  35 2414.24 895.950   2
   7   0  36 2849.07 921.193   2
   7   0  37-39.1242 398.585   2
   7   0  38-630.528 513.376   2
   7   0  39 460.712 357.288   2
   8   0   0 30669.5 1258.66   3
   8   0  -1 258.110 150.225   3
   8   0   1-139.124 152.695   3
   8   0  -2 37389.1 1439.01   3
   8   0   2 35181.7 1322.21   3
   8   0  -3 165.110 216.977   3
   8   0   3 24.7922 132.741   3
   8   0  -4 5569.03 603.399   3
   8   0   4 5229.07 512.256   3
   8   0   5 36.5537 158.670   3
   8   0  -5-9.13331 148.047   3
   8   0  -6 135608. 1733.79   1
   8   0  -6 141134. 2943.71   3
   8   0  -7 16.5983 155.057   3
   8   0  -7 6.15654 79.5820   1
   8   0  -8 23983.0 745.406   1
   8   0  -8 23066.8 1224.87   3
   8   0  -9-165.231 152.969   3
   8   0  -9-69.2156 70.0171   1
   8   0 -10 92243.9 1598.67   1
   8   0 -10 93392.5 2589.62   3
   8   0 -11 108.261 114.839   1
   8   0 -11 301.375 296.213   3
   8   0 -12 3828.75 545.830   3
   8   0 -13 251.176 193.508   3
   8   0 -14 23455.4 1390.97   3
   8   0 -15 259.995 306.806   3
   8   0 -16 7670.95 825.056   3
   8   0 -17 341.518 329.914   3
   8   0 -18 9406.49 955.691   3
   8   0 -19-59.8499 241.309   3
   8   0 -20 7004.74 847.737   3
   8   0 -21 341.288 303.302   3
   8   0 -22 2008.63 484.630   3
   8   0 -23 97.0514 253.711   3
   8   0 -24 350.462 277.298   3
   8   0 -25 433.247 345.902   3
   8   0  25 571.202 443.461   2
   8   0 -26 8568.23 1017.75   3
   8   0  26 9587.58 1249.75   2
   8   0  27-2.30805 257.652   2
   8   0 -27 610.350 348.882   3
   8   0  28 1817.98 636.649   2
   8   0 -28 2029.27 535.662   3
   8   0  29 84.8180 349.039   2
   8   0 -29 471.546 318.541   3
   8   0 -30 463.889 418.056   3
   8   0  30 2220.99 743.081   2
   8   0  31 762.052 664.202   2
   8   0  32 1480.63 486.470   2
   8   0  33 192.937 449.484   2
   8   0  34 17332.3 1990.78   2
   8   0  35 246.291 455.915   2
   8   0  36 7827.61 1396.00   2
   8   0  37-179.533 540.818   2
   8   0  38 2662.73 882.020   2
   8   0  39 50.3373 378.920   2
   9   0   0 365.283 156.825   3
   9   0   1-20.2485 115.627   3
   9   0  -1-23.9990 215.283   3
   9   0   2 3889.36 470.636   3
   9   0  -2 4293.98 530.614   3
   9   0  -3-278.284 241.909   3
   9   0   3 69.3936 171.536   3
   9   0  -4 19827.0 1143.66   3
   9   0   4 18301.8 986.322   3
   9   0  -5-184.911 145.043   3
   9   0   5 73.1855 154.595   3
   9   0  -6 111003. 1716.37   1
   9   0  -6 113095. 2734.35   3
   9   0  -7 361.777 295.388   3
   9   0  -7 136.948 131.706   1
   9   0  -8 2251.99 435.243   3
   9   0  -8 1603.19 211.709   1
   9   0  -9 113.078 196.450   3
   9   0  -9 106.738 70.2811   1
   9   0 -10 25173.6 826.663   1
   9   0 -10 24763.0 1372.69   3
   9   0 -11 74.2967 240.916   3
   9   0 -11 60.0113 89.8641   1
   9   0 -12 65338.9 2294.66   3
   9   0 -13 650.560 423.187   3
   9   0 -14 222757. 4402.67   3
   9   0 -15 1744.83 554.581   3
   9   0 -16 18669.8 1313.20   3
   9   0 -17 333.882 295.610   3
   9   0 -18 46708.3 2148.20   3
   9   0 -19-95.2616 325.782   3
   9   0 -20 29544.9 1767.97   3
   9   0 -21 285.422 312.807   3
   9   0 -22 32896.3 1921.49   3
   9   0 -23 680.078 426.218   3
   9   0 -24 41543.4 2208.69   3
   9   0 -25 353.736 317.461   3
   9   0 -26 13593.1 1300.92   3
   9   0  27 435.569 394.313   2
   9   0 -27 611.140 429.929   3
   9   0 -28 31789.8 2048.45   3
   9   0  28 29460.1 2285.83   2
   9   0 -29 1162.42 469.855   3
   9   0  29-184.780 261.561   2
   9   0  30 1000.96 574.076   2
   9   0 -30 1773.50 580.439   3
   9   0  31-468.312 499.651   2
   9   0  32 772.087 566.308   2
   9   0  33-73.2204 311.653   2
   9   0  34 99.1493 329.121   2
   9   0  35 624.976 637.296   2
   9   0  36 14667.6 1927.61   2
   9   0  37-155.090 394.549   2
   9   0  38-57.0929 327.511   2
   9   0  39 516.568 418.727   2
  10   0   0 45829.8 1728.63   3
  10   0   1 51.7165 174.530   3
  10   0  -1 194.156 247.763   3
  10   0   2 16434.5 1009.55   3
  10   0  -2 17320.5 1087.70   3
  10   0   3 556.672 267.632   3
  10   0  -3 111.255 260.675   3
  10   0   4-50.4213 145.773   3
  10   0  -4 321.057 250.569   3
  10   0  -5 85.4601 164.179   3
  10   0   5-138.460 117.081   3
  10   0  -6 14999.7 1054.64   3
  10   0   6 14591.2 925.264   3
  10   0  -7 4.97117 70.9091   1
  10   0  -7 124.794 209.509   3
  10   0  -8 11228.6 934.302   3
  10   0  -8 10904.1 554.070   1
  10   0  -9-132.847 242.652   3
  10   0  -9-46.9921 97.3365   1
  10   0 -10 29069.4 1569.81   3
  10   0 -10 28221.0 893.314   1
  10   0 -11 124.710 98.0596   1
  10   0 -11 4.86943 157.460   3
  10   0 -12 4925.66 691.504   3
  10   0 -12 6438.66 462.469   1
  10   0 -13-94.3841 182.436   3
  10   0 -14 43070.3 2010.06   3
  10   0 -15 332.982 244.840   3
  10   0 -16 113.381 183.501   3
  10   0 -17-5.60016 176.274   3
  10   0 -18 6719.92 838.638   3
  10   0 -19-103.385 180.686   3
  10   0 -20 596.620 334.488   3
  10   0 -21-183.142 245.853   3
  10   0 -22 8743.60 1017.62   3
  10   0 -23 923.260 479.314   3
  10   0 -24 39670.9 2223.88   3
  10   0 -25 422.344 426.771   3
  10   0 -26 4716.14 806.526   3
  10   0 -27 228.342 318.026   3
  10   0  28 986.465 401.259   2
  10   0 -28 835.789 358.000   3
  10   0 -29 332.255 446.552   3
  10   0  29 615.886 510.642   2
  10   0  30 2512.88 775.738   2
  10   0 -30 2830.13 692.985   3
  10   0  31 701.674 555.322   2
  10   0  32 3791.89 934.273   2
  10   0  33 36.6237 346.354   2
  10   0  34 1634.05 725.156   2
  10   0  35 80.2654 351.592   2
  10   0  36 918.007 630.467   2
  10   0  37 49.6446 572.482   2
  10   0  38 1378.91 722.883   2
  11   0   0 756.301 277.795   3
  11   0  -1 226.819 209.910   3
  11   0   1 529.637 302.977   3
  11   0  -2 38564.8 1682.84   3
  11   0   2 39825.7 1658.26   3
  11   0   3-74.2836 148.096   3
  11   0  -3 63.6782 220.687   3
  11   0   4 5104.18 586.230   3
  11   0  -4 4132.81 595.933   3
  11   0  -5 275.638 202.944   3
  11   0   5 359.893 181.120   3
  11   0  -6 3256.38 548.628   3
  11   0   6 3534.41 480.188   3
  11   0  -7 96.1531 175.333   3
  11   0  -7-34.6171 72.3341   1
  11   0  -8 5057.47 663.081   3
  11   0  -8 4389.52 366.891   1
  11   0  -9 300.544 243.385   3
  11   0  -9 146.250 107.505   1
  11   0 -10 276.396 254.698   3
  11   0 -10 472.127 130.262   1
  11   0 -11-222.399 240.544   3
  11   0 -11 19.1998 93.4047   1
  11   0 -12 370.673 156.852   1
  11   0 -12 231.967 224.976   3
  11   0 -13 115.511 235.126   3
  11   0 -13-45.8015 70.0546   1
  11   0 -14 11260.0 1069.52   3
  11   0 -15 109.142 194.002   3
  11   0 -16 8893.43 962.706   3
  11   0 -17 299.759 307.748   3
  11   0 -18 9884.12 1053.29   3
  11   0 -19 123.119 293.259   3
  11   0 -20 2861.97 628.208   3
  11   0 -21 46.5534 277.970   3
  11   0 -22 647.577 304.685   3
  11   0 -23 121.143 199.810   3
  11   0 -24 16781.4 1488.61   3
  11   0 -25 705.125 437.684   3
  11   0 -26 22785.9 1759.61   3
  11   0 -27 387.234 397.699   3
  11   0 -28 2858.91 730.851   3
  11   0  29 1497.06 591.806   2
  11   0 -29 759.769 431.269   3
  11   0  30 10172.7 1418.13   2
  11   0 -30 10989.6 1294.91   3
  11   0 -31 143.751 307.082   3
  11   0  31 49.5577 278.882   2
  11   0  32-198.917 285.919   2
  11   0  33-86.7485 367.118   2
  11   0  34 509.037 417.353   2
  11   0  35 590.462 514.106   2
  11   0  36 82.4173 467.264   2
  11   0  37-283.729 380.774   2
  11   0  38 1474.10 708.150   2
  12   0   0 117357. 3025.10   3
  12   0   1 399.321 367.883   3
  12   0  -1 736.638 409.794   3
  12   0   2 93272.6 2638.06   3
  12   0  -2 98559.5 2810.88   3
  12   0  -3 350.424 366.939   3
  12   0   3-81.2819 220.161   3
  12   0  -4 441.634 210.434   3
  12   0   4 576.762 262.967   3
  12   0   5 155.070 226.761   3
  12   0  -5 225.678 241.379   3
  12   0  -6 23.9776 190.849   3
  12   0   6 192.357 206.986   3
  12   0  -7 83.0115 88.6467   1
  12   0  -7 59.6467 222.911   3
  12   0  -8 32959.3 1026.39   1
  12   0  -8 34287.6 1770.72   3
  12   0  -9 160.509 320.817   3
  12   0  -9 46.9341 136.915   1
  12   0 -10 737.349 186.242   1
  12   0 -10 713.903 324.993   3
  12   0 -11-2.08977 69.1347   1
  12   0 -11 61.4981 271.725   3
  12   0 -12 41981.2 1160.31   1
  12   0 -12 40730.1 2015.62   3
  12   0 -13 416.289 339.139   3
  12   0 -13-87.8138 89.3349   1
  12   0 -14 12833.8 1172.93   3
  12   0 -15 520.632 401.449   3
  12   0 -16 382.464 323.591   3
  12   0 -17-48.3721 184.912   3
  12   0 -18 521.566 349.288   3
  12   0 -19 39.3698 226.588   3
  12   0 -20 7277.62 963.278   3
  12   0 -21 1392.88 539.648   3
  12   0 -22 796.523 346.858   3
  12   0 -23 486.175 290.956   3
  12   0 -24 2634.06 636.189   3
  12   0 -25 509.877 416.170   3
  12   0 -26 18541.2 1651.65   3
  12   0 -27 602.816 486.080   3
  12   0 -28 7824.71 1090.77   3
  12   0 -29 285.353 402.954   3
  12   0  30 9998.09 1438.26   2
  12   0 -30 8141.43 1150.97   3
  12   0  31 305.320 410.153   2
  12   0 -31-305.783 373.679   3
  12   0  32 14171.1 1770.09   2
  12   0  33 553.256 554.033   2
  12   0  34 717.253 504.415   2
  12   0  35 373.265 474.095   2
  12   0  36 1708.52 752.747   2
  12   0  37 254.270 355.078   2
  12   0  38 6013.01 1345.31   2
  13   0   0-31.7371 210.869   3
  13   0   1 267.377 301.654   3
  13   0  -1-26.5162 212.121   3
  13   0  -2 8508.20 890.587   3
  13   0   2 8346.70 856.827   3
  13   0  -3 114.917 217.589   3
  13   0   3 56.0993 182.299   3
  13   0  -4 2591.17 528.146   3
  13   0   4 2277.15 460.618   3
  13   0   5 206.874 224.767   3
  13   0  -5 152.871 174.552   3
  13   0   6-310.605 262.206   3
  13   0  -6 323.205 263.164   3
  13   0  -7 3.21171 180.675   3
  13   0  -8 3425.50 617.243   3
  13   0  -8 4201.74 398.064   1
  13   0  -9 49.9396 96.5984   1
  13   0  -9 132.296 327.056   3
  13   0 -10 2615.80 557.786   3
  13   0 -10 2743.10 309.036   1
  13   0 -11 84.8801 265.471   3
  13   0 -11 10.9544 107.425   1
  13   0 -12 6773.81 887.164   3
  13   0 -12 6580.25 472.760   1
  13   0 -13 451.050 351.542   3
  13   0 -13 183.842 111.686   1
  13   0 -14 24284.9 1662.59   3
  13   0 -15 1021.73 440.245   3
  13   0 -16 23332.1 1651.01   3
  13   0 -17 396.448 314.784   3
  13   0 -18 15742.2 1407.02   3
  13   0 -19 558.450 394.927   3
  13   0 -20 8471.05 1046.98   3
  13   0 -21 1.47046 330.847   3
  13   0 -22 32209.7 2108.42   3
  13   0 -23 339.894 369.398   3
  13   0 -24 8278.61 1098.90   3
  13   0 -25-19.0687 245.400   3
  13   0 -26 21518.1 1795.08   3
  13   0 -27 2039.01 596.725   3
  13   0 -28 531.003 473.327   3
  13   0 -29 411.527 323.020   3
  13   0 -30 346.290 413.881   3
  13   0 -31 593.380 419.154   3
  13   0  31 60.6337 331.211   2
  13   0  32 4299.66 1017.71   2
  13   0  33 102.887 421.228   2
  13   0  34 1224.66 618.433   2
  13   0  35 598.531 559.846   2
  13   0  36 2463.75 843.159   2
  13   0  37 76.9931 518.288   2
  14   0   0 67027.7 2476.71   3
  14   0   1 351.199 308.344   3
  14   0  -1 387.037 369.425   3
  14   0   2 587.412 254.897   3
  14   0  -2 355.601 260.194   3
  14   0  -3-240.758 246.138   3
  14   0   3 175.575 247.392   3
  14   0   4 5826.17 720.017   3
  14   0  -4 6239.55 813.690   3
  14   0  -5 8.00068 217.069   3
  14   0   5 234.132 255.539   3
  14   0  -6 998.416 400.159   3
  14   0   6 582.349 254.463   3
  14   0  -7-25.2861 205.224   3
  14   0  -8 4915.77 447.374   1
  14   0  -8 5950.76 804.689   3
  14   0  -9 99.9463 134.001   1
  14   0  -9 136.436 226.303   3
  14   0 -10 811.990 258.868   3
  14   0 -10 1942.03 272.429   1
  14   0 -11 178.287 121.190   1
  14   0 -11-454.705 214.866   3
  14   0 -12 58.3328 68.4700   1
  14   0 -12 343.102 348.456   3
  14   0 -13-56.9289 80.2426   1
  14   0 -13-172.614 202.413   3
  14   0 -14 3289.91 666.847   3
  14   0 -15 521.884 277.876   3
  14   0 -16 6512.96 924.884   3
  14   0 -17 113.816 234.477   3
  14   0 -18 246.761 199.285   3
  14   0 -19 589.919 279.071   3
  14   0 -20 499.917 387.458   3
  14   0 -21 32.2565 222.830   3
  14   0 -22 7497.08 1059.97   3
  14   0 -23 616.021 451.068   3
  14   0 -24 3671.33 763.754   3
  14   0 -25 642.337 460.607   3
  14   0 -26 4185.07 843.103   3
  14   0 -27 219.293 378.478   3
  14   0 -28 3701.70 832.100   3
  14   0 -29 1696.51 645.498   3
  14   0 -30-166.173 310.346   3
  14   0 -31 307.944 321.269   3
  14   0  32 752.582 511.953   2
  14   0 -32 1285.32 599.675   3
  14   0  33-824.029 536.217   2
  14   0  34 6257.73 1287.67   2
  14   0  35 950.959 625.884   2
  14   0  36 3892.10 1093.44   2
  14   0  37 500.650 598.943   2
  15   0   0-176.219 178.025   3
  15   0   1 529.602 326.733   3
  15   0  -1 430.235 300.298   3
  15   0  -2 1434.55 421.268   3
  15   0   2 2229.28 484.296   3
  15   0  -3-446.502 282.499   3
  15   0   3 122.445 211.142   3
  15   0   4 522.812 300.251   3
  15   0  -4 715.523 259.600   3
  15   0  -5-72.0782 257.271   3
  15   0   5-70.0558 229.492   3
  15   0  -6 2470.88 555.467   3
  15   0   6 2810.97 500.807   3
  15   0  -7 32.0461 267.087   3
  15   0  -8 455.506 176.605   1
  15   0  -8 526.268 365.914   3
  15   0  -9 18.5897 89.5838   1
  15   0  -9 70.8740 267.649   3
  15   0 -10 23652.0 949.858   1
  15   0 -10 21843.8 1623.59   3
  15   0 -11-166.279 213.550   3
  15   0 -11 4.89549 106.358   1
  15   0 -12 2918.34 612.373   3
  15   0 -13 126.758 252.293   3
  15   0 -14 321.615 295.600   3
  15   0 -15 351.728 250.183   3
  15   0 -16 9851.87 1174.25   3
  15   0 -17-62.2638 340.330   3
  15   0 -18 11302.7 1251.34   3
  15   0 -19 57.9543 291.563   3
  15   0 -20 7155.32 1065.12   3
  15   0 -21 453.972 376.423   3
  15   0 -22 452.943 337.607   3
  15   0 -23 72.2460 268.748   3
  15   0 -24 1491.18 555.861   3
  15   0 -25 1135.17 548.729   3
  15   0 -26 9258.33 1261.30   3
  15   0 -27 157.210 299.599   3
  15   0 -28 2492.93 737.019   3
  15   0 -29 326.238 357.557   3
  15   0 -30 3886.02 903.610   3
  15   0 -31 562.156 397.703   3
  15   0 -32 7000.18 1152.98   3
  15   0  33 451.958 574.246   2
  15   0  34 2489.10 873.765   2
  15   0  35 423.005 658.904   2
  15   0  36 58.8214 343.067   2
  16   0   0 3233.93 588.365   3
  16   0   1 445.665 432.961   3
  16   0  -1 249.583 293.341   3
  16   0   2 40799.9 2059.45   3
  16   0  -2 41443.2 2113.57   3
  16   0  -3 407.595 400.727   3
  16   0   3 500.455 419.279   3
  16   0   4 40288.1 2017.03   3
  16   0  -4 41197.2 2163.69   3
  16   0  -5 927.452 502.175   3
  16   0   5 1083.27 515.275   3
  16   0   6 63686.6 2511.46   3
  16   0  -6 60542.1 2669.53   3
  16   0  -7 620.781 523.502   3
  16   0  -8 6759.00 562.445   1
  16   0  -8 6984.57 922.927   3
  16   0  -9-131.152 223.212   3
  16   0  -9 221.829 161.426   1
  16   0 -10 5572.53 886.755   3
  16   0 -11 231.751 300.041   3
  16   0 -12 151.303 257.163   3
  16   0 -13-256.745 316.802   3
  16   0 -14 1069.19 412.783   3
  16   0 -15 46.3909 218.952   3
  16   0 -16 7141.08 1039.00   3
  16   0 -17 523.763 413.266   3
  16   0 -18 868.229 455.066   3
  16   0 -19 437.968 485.020   3
  16   0 -20 3575.08 794.747   3
  16   0 -21 311.101 363.132   3
  16   0 -22 5051.19 897.115   3
  16   0 -23 474.795 418.311   3
  16   0 -24 8586.25 1191.35   3
  16   0 -25 1233.74 567.641   3
  16   0 -26 857.335 452.798   3
  16   0 -27-110.004 318.994   3
  16   0 -28 1427.20 560.496   3
  16   0 -29 753.584 557.488   3
  16   0 -30-62.0200 366.260   3
  16   0 -31-38.9718 280.916   3
  16   0 -32 450.866 406.534   3
  16   0  34 3034.35 938.118   2
  16   0  35 122.334 351.491   2
  17   0   0 276.823 347.111   3
  17   0  -1 278.466 353.180   3
  17   0   1 594.957 457.683   3
  17   0   2 35606.8 2002.59   3
  17   0  -2 37531.5 2106.01   3
  17   0   3 613.083 460.339   3
  17   0  -3 829.279 485.420   3
  17   0   4 25590.9 1666.25   3
  17   0  -4 26453.7 1797.55   3
  17   0  -5 625.692 480.244   3
  17   0   5 468.945 313.166   3
  17   0  -6 1101.71 499.785   3
  17   0   6 869.174 361.469   3
  17   0  -7 595.806 437.328   3
  17   0  -8 17903.6 940.179   1
  17   0  -8 16630.3 1485.93   3
  17   0  -9 593.747 472.758   3
  17   0 -10 18265.8 1574.58   3
  17   0 -11 851.206 515.763   3
  17   0 -12 5643.71 931.151   3
  17   0 -13-36.0872 299.391   3
  17   0 -14 5138.06 873.627   3
  17   0 -15 430.512 353.105   3
  17   0 -16 1848.27 590.976   3
  17   0 -17 15.3075 377.190   3
  17   0 -18 1290.13 471.415   3
  17   0 -19-473.785 424.657   3
  17   0 -20 10074.6 1296.40   3
  17   0 -21 433.071 403.434   3
  17   0 -22 5901.55 1012.97   3
  17   0 -23 914.416 512.437   3
  17   0 -24 5411.27 1002.73   3
  17   0 -25-301.389 392.293   3
  17   0 -26 283.638 305.438   3
  17   0 -27-142.445 319.788   3
  17   0 -28 584.916 313.254   3
  17   0 -29 122.254 292.624   3
  17   0 -30 3030.76 819.937   3
  17   0 -31 859.803 579.885   3
  17   0 -32 11547.0 1568.93   3
  17   0  34 1836.34 807.622   2
  18   0   0 56526.6 2632.46   3
  18   0   1 1157.42 582.023   3
  18   0  -1 1442.49 755.463   3
  18   0  -2 32879.4 2025.58   3
  18   0   2 32551.1 1963.27   3
  18   0   3 392.570 326.097   3
  18   0  -3 1416.95 581.851   3
  18   0   4 17384.2 1438.97   3
  18   0  -4 15448.7 1423.11   3
  18   0   5 559.939 400.105   3
  18   0  -5 53.1175 321.411   3
  18   0   6 23273.0 1632.88   3
  18   0  -6 24255.2 1783.13   3
  18   0  -7 446.834 464.532   3
  18   0  -8 5971.85 931.065   3
  18   0  -9-156.821 289.536   3
  18   0 -10 2660.92 670.909   3
  18   0 -11 337.434 443.608   3
  18   0 -12 138.497 279.704   3
  18   0 -13 245.823 298.693   3
  18   0 -14 3029.45 684.265   3
  18   0 -15 386.947 347.678   3
  18   0 -16 7297.06 1090.42   3
  18   0 -17 149.975 325.516   3
  18   0 -18 1089.63 460.310   3
  18   0 -19-46.5995 259.140   3
  18   0 -20 1373.81 609.543   3
  18   0 -21 425.546 446.756   3
  18   0 -22 816.354 535.247   3
  18   0 -23 130.888 271.971   3
  18   0 -24 46.9192 325.419   3
  18   0 -25-388.758 361.462   3
  18   0 -26 914.059 505.940   3
  18   0 -27-118.283 356.403   3
  18   0 -28 567.587 467.940   3
  18   0 -29-91.5684 391.209   3
  18   0 -30 1838.16 699.533   3
  18   0 -31-14.1945 242.375   3
  18   0 -32 13359.9 1722.52   3
  19   0   0 572.827 347.700   3
  19   0  -1 472.062 376.287   3
  19   0   1-146.479 248.299   3
  19   0   2 3414.68 692.261   3
  19   0  -2 1701.38 448.972   3
  19   0  -3 87.6842 232.074   3
  19   0   3 270.576 331.321   3
  19   0   4 2497.66 621.532   3
  19   0  -4 2178.03 572.134   3
  19   0  -5 337.749 320.909   3
  19   0   5 72.1186 201.703   3
  19   0  -6 6303.76 952.307   3
  19   0   6 7402.61 953.406   3
  19   0  -7 329.517 316.205   3
  19   0  -8 938.836 416.229   3
  19   0  -9 103.374 314.450   3
  19   0 -10 5466.83 953.077   3
  19   0 -11 328.575 343.589   3
  19   0 -12-173.158 237.604   3
  19   0 -13 280.145 313.697   3
  19   0 -14 566.824 326.776   3
  19   0 -15 848.740 369.523   3
  19   0 -16 526.786 353.624   3
  19   0 -17-653.645 386.663   3
  19   0 -18 436.617 482.761   3
  19   0 -19-153.648 349.499   3
  19   0 -20 1806.34 597.734   3
  19   0 -21-59.5642 237.696   3
  19   0 -22-446.264 290.434   3
  19   0 -23 177.207 369.354   3
  19   0 -24 2466.66 802.715   3
  19   0 -25-323.836 269.535   3
  19   0 -26 112.109 362.728   3
  19   0 -27 650.910 397.372   3
  19   0 -28 4215.51 939.238   3
  19   0 -29-228.621 295.309   3
  19   0 -30 2360.81 794.987   3
  19   0 -31 1174.06 572.819   3
  19   0 -32-248.893 385.599   3
  20   0   0 3942.05 795.790   3
  20   0  -1 267.565 321.044   3
  20   0   1 194.712 345.115   3
  20   0   2 15774.6 1465.45   3
  20   0  -2 17808.2 1604.19   3
  20   0   3 815.428 464.450   3
  20   0  -3 1360.19 584.311   3
  20   0  -4 17495.1 1595.29   3
  20   0   4 18185.5 1553.65   3
  20   0  -5 1080.74 546.621   3
  20   0   5 47.7105 257.686   3
  20   0  -6 2668.21 656.042   3
  20   0  -7-83.1736 288.932   3
  20   0  -8 2710.31 691.722   3
  20   0  -9 498.410 468.056   3
  20   0 -10 4145.75 815.380   3
  20   0 -11 343.307 344.145   3
  20   0 -12 9330.27 1269.30   3
  20   0 -13 74.1267 405.292   3
  20   0 -14-23.9517 407.811   3
  20   0 -15 188.630 361.159   3
  20   0 -16 907.106 509.596   3
  20   0 -17 657.050 469.575   3
  20   0 -18 4261.86 901.760   3
  20   0 -19 836.931 524.285   3
  20   0 -20 2139.03 704.368   3
  20   0 -21 653.925 568.279   3
  20   0 -22 6665.12 1158.34   3
  20   0 -23 691.078 500.250   3
  20   0 -24 6813.84 1208.38   3
  20   0 -25 440.586 457.301   3
  20   0 -26 3967.14 982.048   3
  20   0 -27-39.4010 344.659   3
  20   0 -28 1533.13 580.774   3
  20   0 -29-498.651 451.641   3
  20   0 -30-176.382 417.034   3
  20   0 -31-549.676 538.579   3
  21   0   0 994.972 524.712   3
  21   0  -1 64.8748 270.023   3
  21   0   1 147.141 245.894   3
  21   0   2 989.976 465.041   3
  21   0  -2 566.479 396.661   3
  21   0   3 124.602 303.468   3
  21   0  -3 92.3245 318.698   3
  21   0  -4 3676.70 793.216   3
  21   0   4 3919.58 750.093   3
  21   0   5-303.164 207.373   3
  21   0  -5 297.910 407.279   3
  21   0  -6 1012.77 506.472   3
  21   0  -7-6.18910 336.423   3
  21   0  -8 2070.89 624.805   3
  21   0  -9 306.039 263.998   3
  21   0 -10 5707.17 1015.42   3
  21   0 -11 771.352 516.457   3
  21   0 -12 12849.8 1509.91   3
  21   0 -13 360.168 444.274   3
  21   0 -14 24575.4 2097.34   3
  21   0 -15 40.1554 317.123   3
  21   0 -16 23549.2 2069.99   3
  21   0 -17 163.978 436.435   3
  21   0 -18 9228.36 1350.76   3
  21   0 -19 20.5036 383.926   3
  21   0 -20 4446.86 1010.65   3
  21   0 -21-533.547 373.941   3
  21   0 -22 4702.07 1035.61   3
  21   0 -23 528.475 555.913   3
  21   0 -24 8876.06 1380.82   3
  21   0 -25 223.766 567.928   3
  21   0 -26 15346.4 1852.41   3
  21   0 -27-127.464 406.413   3
  21   0 -28 7953.72 1378.20   3
  21   0 -29-745.407 393.563   3
  22   0   0 20758.9 1806.81   3
  22   0  -1 1297.72 638.724   3
  22   0   1 573.852 587.473   3
  22   0   2 15659.2 1567.40   3
  22   0  -2 13099.1 1447.43   3
  22   0  -3 598.800 555.035   3
  22   0   3 607.694 499.188   3
  22   0  -4 341.934 320.246   3
  22   0   4 1012.70 424.981   3
  22   0   5-172.861 302.445   3
  22   0  -5 108.794 387.208   3
  22   0  -6 2035.72 680.877   3
  22   0  -7-148.825 357.786   3
  22   0  -8 2562.80 673.379   3
  22   0  -9 579.605 481.193   3
  22   0 -10 5828.95 1034.79   3
  22   0 -11 5.96663 362.850   3
  22   0 -12 2724.09 736.470   3
  22   0 -13 730.259 574.404   3
  22   0 -14 4169.94 957.081   3
  22   0 -15 419.655 435.360   3
  22   0 -16 298.289 413.821   3
  22   0 -17 1442.51 658.106   3
  22   0 -18 2603.72 803.327   3
  22   0 -19 614.771 526.320   3
  22   0 -20 1071.84 609.911   3
  22   0 -21 175.579 302.869   3
  22   0 -22 75.0059 458.472   3
  22   0 -23 32.6996 286.641   3
  22   0 -24 6223.21 1312.26   3
  22   0 -25-39.4844 260.760   3
  22   0 -26-214.243 307.377   3
  22   0 -27-254.934 287.631   3
  23   0   0 69.4868 390.243   3
  23   0  -1 322.515 445.155   3
  23   0   1 366.923 416.017   3
  23   0   2 2697.57 734.706   3
  23   0  -2 1426.52 557.499   3
  23   0  -3 144.103 218.593   3
  23   0   3 824.279 555.318   3
  23   0  -4 1348.06 616.808   3
  23   0   4 72.9285 362.069   3
  23   0  -5 344.729 410.100   3
  23   0  -6 5811.77 1037.83   3
  23   0  -7-10.3604 322.995   3
  23   0  -8 4876.45 963.973   3
  23   0  -9 729.372 545.616   3
  23   0 -10 48.8122 293.395   3
  23   0 -11-265.406 355.674   3
  23   0 -12 2724.26 786.387   3
  23   0 -13 787.011 601.368   3
  23   0 -14 3965.07 928.070   3
  23   0 -15 36.1470 408.786   3
  23   0 -16 1881.17 673.502   3
  23   0 -17 67.5480 302.676   3
  23   0 -18 862.846 583.317   3
  23   0 -19 334.132 425.208   3
  23   0 -20 2190.72 751.208   3
  23   0 -21 630.382 589.947   3
  23   0 -22 328.434 564.421   3
  23   0 -23-80.0041 524.744   3
  23   0 -24 1180.91 626.813   3
  23   0 -25-186.820 329.704   3
  24   0   0 25431.4 2106.89   3
  24   0   1 307.681 454.917   3
  24   0  -1 2216.68 840.792   3
  24   0   2 5210.67 953.622   3
  24   0  -2 4840.78 1001.18   3
  24   0  -3 292.653 335.447   3
  24   0   3 1212.00 641.103   3
  24   0  -4 16056.6 1707.38   3
  24   0   4 17715.0 1728.04   3
  24   0  -5 186.484 342.326   3
  24   0  -6 754.554 500.900   3
  24   0  -7 959.707 493.569   3
  24   0  -8 203.447 377.103   3
  24   0  -9 548.911 404.573   3
  24   0 -10 250.583 323.835   3
  24   0 -11 649.784 518.215   3
  24   0 -12 2202.67 796.664   3
  24   0 -13-122.727 336.735   3
  24   0 -14 484.575 512.103   3
  24   0 -15 156.533 345.547   3
  24   0 -16 247.704 396.777   3
  24   0 -17 461.262 399.667   3
  24   0 -18 741.460 400.904   3
  24   0 -19-420.164 400.747   3
  24   0 -20 320.966 455.785   3
  24   0 -21 675.006 556.319   3
  24   0 -22 497.376 510.458   3
  25   0   0 149.851 282.137   3
  25   0   1-27.5589 380.594   3
  25   0  -1 71.2258 445.290   3
  25   0  -2 6198.88 1114.89   3
  25   0   2 6717.00 1095.87   3
  25   0  -3 994.731 599.953   3
  25   0   3 423.063 429.068   3
  25   0  -4 12906.3 1569.04   3
  25   0  -5 1123.46 629.369   3
  25   0  -6 3383.88 899.189   3
  25   0  -7 1165.23 676.029   3
  25   0  -8 7851.09 1321.89   3
  25   0  -9 223.507 235.282   3
  25   0 -10 5215.84 1086.41   3
  25   0 -11 39.1668 505.831   3
  25   0 -12 1772.55 626.586   3
  25   0 -13 195.047 476.843   3
  25   0 -14 3580.26 938.352   3
  25   0 -15 669.368 664.358   3
  25   0 -16 7984.54 1376.44   3
  25   0 -17 1047.12 717.491   3
  25   0 -18 5867.07 1173.36   3
  25   0 -19 172.826 392.174   3
  26   0   0 2326.29 704.661   3
  26   0   1 358.847 358.226   3
  26   0  -1 390.254 466.980   3
  26   0   2 3029.23 765.279   3
  26   0  -2 4589.23 1003.33   3
  26   0  -3 929.774 746.513   3
  26   0  -4 6981.88 1209.31   3
  26   0  -5 47.0682 325.191   3
  26   0  -6 2366.28 810.534   3
  26   0  -7-745.476 427.655   3
  26   0  -8 3036.47 875.290   3
  26   0  -9 485.620 563.289   3
  26   0 -10 1041.67 620.894   3
  26   0 -11-430.258 386.424   3
  26   0 -12 468.496 491.740   3
  26   0 -13 91.2802 351.606   3
  26   0 -14 653.431 526.544   3
  26   0 -15 669.074 474.932   3
  26   0 -16 410.775 569.002   3
  27   0   0 568.198 589.978   3
  27   0  -1 508.320 451.266   3
  27   0   1-211.304 426.986   3
  27   0   2 2639.04 753.187   3
  27   0  -2 1631.28 700.583   3
  27   0  -3-488.062 489.196   3
  27   0  -4 1063.22 590.512   3
  27   0  -5-433.856 463.716   3
  27   0  -6 3150.40 871.669   3
  27   0  -7 910.488 538.630   3
  27   0  -8 2055.45 795.254   3
  27   0  -9 961.458 591.947   3
  27   0 -10 900.076 577.566   3
  27   0 -11 675.400 589.755   3
  27   0 -12 1244.00 619.091   3
  27   0 -13-694.724 546.398   3
  28   0   0 656.935 456.805   3
  28   0   1 414.229 522.022   3
  28   0  -1 1103.03 700.288   3
  28   0  -2-125.633 447.209   3
  28   0  -3 944.258 564.173   3
  28   0  -4 335.718 510.905   3
  28   0  -5 527.064 500.395   3
  28   0  -6 2090.53 697.520   3
  28   0  -7 463.191 619.702   3
  28   0  -8 240.866 340.966   3
  29   0   0 628.898 566.482   3
  29   0  -1 570.232 583.198   3
  29   0  -2 144.287 344.797   3
   0  -1   0 120.830 78.7961   1
   0  -1  -1 64.3842 67.1230   1
   0   1   1 228.819 91.5169   1
   0   1   2-62.2857 71.0142   1
   0  -1  -2-31.3936 63.1392   1
   0  -1  -3 108.775 114.726   1
   0   1  -4-25.2768 66.4876   2
   0  -1  -4 52.6667 97.2875   1
   0  -1   5 23.4708 73.4303   2
   0  -1  -5 26.0950 94.2552   1
   0   1  -5-46.6501 90.4791   2
   0  -1   6 190.395 118.223   2
   0  -1   7 100.433 122.100   2
   0  -1  -7 38.1020 41.1549   3
   0   1   8 47.2616 134.703   2
   0  -1   8 23.8319 140.918   2
   0  -1  -8-0.82303 48.8535   3
   0   1   9 84.4625 177.585   2
   0  -1  -9 35.9793 80.4136   3
   0  -1   9 47.1738 151.110   2
   0   1  10 357.294 225.444   2
   0  -1 -10 330.146 114.009   3
   0  -1  10-206.937 181.849   2
   0   1  11-22.5155 200.789   2
   0  -1  11 363.616 193.841   2
   0  -1 -11 175.152 105.877   3
   0  -1 -12-19.6055 88.8735   3
   0  -1  12 121.526 194.091   2
   0   1  12-105.551 161.864   2
   0  -1 -13 113.125 110.809   3
   0  -1  13 160.964 199.187   2
   0   1  13-2.57263 155.962   2
   0   1  14 167.897 173.988   2
   0  -1 -14 72.8349 77.7937   3
   0  -1  14 168.738 233.270   2
   0  -1  15 222.524 174.790   2
   0   1  15 71.6985 220.310   2
   0  -1 -15 138.531 124.130   3
   0  -1  16 116.066 159.095   2
   0  -1 -16 79.8833 119.641   3
   0   1  16-16.4071 185.701   2
   0   1  17-89.0676 340.100   2
   0  -1 -17 39.3910 95.3340   3
   0  -1  17-83.7515 156.237   2
   0   1  18 319.436 300.661   2
   0  -1 -18 158.302 132.204   3
   0  -1  18 83.7793 216.097   2
   0  -1  19 219.656 263.141   2
   0  -1 -19 45.6861 82.8113   3
   0   1  19-31.5019 208.888   2
   0   1  20-33.0698 271.205   2
   0  -1 -20 100.532 106.411   3
   0  -1  20 50.3509 191.736   2
   0  -1 -21 185.504 130.157   3
   0  -1  21-27.8795 209.951   2
   0   1  21 153.531 226.758   2
   0  -1  22-136.916 298.199   2
   0  -1 -22 244.442 170.271   3
   0   1  22-91.7026 239.663   2
   0   1  23 32.1259 327.346   2
   0  -1  23 57.9436 315.174   2
   0  -1 -23 201.469 136.926   3
   0   1  24-194.761 261.148   2
   0  -1  24-266.353 234.317   2
   0  -1  25 350.225 371.408   2
   0   1  25 137.627 318.398   2
   0   1  26-77.1615 405.148   2
   0  -1  26 324.201 323.176   2
   0   1  27 892.833 499.114   2
   0  -1  27 900.228 495.139   2
   0  -1  28 392.267 354.750   2
   0   1  28 431.673 386.085   2
   0  -1  29 94.3553 280.086   2
   0   1  29 169.697 260.693   2
   0   1  30 441.987 451.920   2
   0  -1  30 176.196 448.163   2
   0   1  31 422.657 394.471   2
   0  -1  31 382.635 458.766   2
   0   1  32 388.868 544.760   2
   0  -1  32 141.377 440.798   2
   0  -1  33-194.382 362.472   2
   0   1  33 256.010 491.274   2
   0  -1  34 438.318 534.911   2
   0   1  34-306.685 339.938   2
   0   1  35 237.108 276.990   2
   0   1  36 519.085 592.788   2
   0   1  37 347.023 499.175   2
   0   1  38-216.807 357.206   2
   0   1  39-272.657 392.375   2
  -1  -1   0-48.0361 49.8628   1
   1   1   0-46.4679 61.5479   1
  -1  -1   1 141552. 1316.10   1
   1   1   1 143037. 1541.72   1
  -1  -1  -1 140596. 1556.30   1
  -1   1   1 149265. 1654.34   1
   1  -1  -1 150186. 1668.35   1
  -1  -1  -2 621.768 124.354   1
   1  -1  -2 903.691 156.377   1
   1   1   2 907.432 148.653   1
  -1   1   2 533.227 114.347   1
  -1   1   2 691.524 127.174   2
   1  -1  -3 50873.4 1070.90   1
  -1   1   3 47298.5 1040.24   2
  -1  -1  -3 50478.8 1086.37   1
  -1   1   3 52075.6 814.312   3
   1  -1  -4 1188.60 128.509   3
   1  -1   4 1050.18 140.473   2
   1  -1  -4 872.377 175.865   1
  -1  -1  -4 1087.24 211.268   1
  -1   1   4 1045.13 126.697   3
  -1   1   4 1174.32 202.505   2
  -1   1   5 82700.7 1073.09   3
   1  -1  -5 79493.1 1047.99   3
   1  -1   5 76315.3 1263.54   2
  -1   1   5 75590.7 1599.90   2
   1  -1  -5 79357.7 1494.10   1
  -1   1   6 259450. 3200.17   2
   1  -1   6 271855. 2674.65   2
   1  -1  -6 286347. 2097.18   3
   1  -1  -6 263063. 2928.59   1
   1  -1   7 101600. 1799.75   2
   1  -1  -7 103613. 1926.42   1
  -1   1   7 97851.0 2088.11   2
   1  -1  -7 107039. 1346.69   3
  -1   1   7 108885. 1395.08   3
   1  -1  -8 162.596 61.9929   3
   1  -1   8 433.495 189.228   2
  -1   1   8 196.602 139.004   2
  -1   1   8 301.180 107.486   3
  -1  -1   9 7684.85 602.931   2
  -1  -1  -9 7643.38 305.922   3
  -1   1   9 8748.99 720.697   2
   1  -1   9 8394.16 612.310   2
   1  -1  -9 7941.19 410.059   3
  -1  -1 -10 62.9817 53.4805   3
  -1  -1  10 242.448 163.123   2
   1  -1 -10 130.414 113.049   3
  -1   1  10 241.630 207.941   2
   1  -1  10 134.453 115.546   2
  -1  -1  11 3477.14 484.084   2
   1  -1  11 3709.56 451.032   2
  -1  -1 -11 3483.60 258.773   3
  -1   1  11 3645.90 534.923   2
   1  -1 -11 4099.69 337.885   3
   1  -1  12-30.6234 184.555   2
   1  -1 -12-78.7127 89.4869   3
  -1  -1 -12 0.23700 60.5921   3
  -1  -1  12-133.893 199.060   2
   1   1  12 125.109 217.627   2
  -1   1  12-237.909 225.237   2
  -1   1  13 1036.74 332.602   2
   1   1  13 115.410 178.087   2
   1  -1 -13 781.793 187.245   3
  -1  -1 -13 507.777 112.683   3
   1  -1  13 922.067 255.638   2
  -1  -1  13 706.728 252.456   2
  -1  -1 -14 5619.66 400.488   3
   1  -1  14 5295.81 632.759   2
  -1  -1  14 6419.78 706.954   2
   1   1  14 5361.80 739.744   2
   1  -1 -14 6114.11 468.574   3
  -1   1  14 6094.72 762.535   2
   1   1  15 24136.8 1466.47   2
  -1   1  15 23490.6 1450.10   2
   1  -1 -15 22819.6 941.110   3
  -1  -1 -15 20515.4 796.725   3
   1  -1  15 23544.0 1345.90   2
  -1  -1  15 20559.8 1271.16   2
  -1  -1  16 5284.05 689.838   2
   1  -1  16 6592.78 764.870   2
  -1   1  16 5853.35 778.215   2
   1   1  16 5716.21 758.635   2
   1  -1 -16 5722.63 498.658   3
  -1  -1 -16 5783.46 448.065   3
   1  -1 -17 39533.5 1315.29   3
   1  -1  17 48566.5 2064.78   2
  -1   1  17 46021.9 2199.60   2
  -1  -1 -17 43320.9 1252.31   3
  -1  -1  17 40996.1 1913.05   2
   1   1  17 44168.5 2153.31   2
   1  -1 -18 1691.55 303.176   3
  -1  -1  18 1765.12 482.037   2
   1   1  18 1327.09 422.944   2
  -1   1  18 984.468 404.085   2
   1  -1  18 1643.57 440.531   2
  -1  -1 -18 1059.92 246.131   3
   1  -1  19 4160.34 664.164   2
  -1   1  19 5501.49 823.748   2
  -1  -1  19 5056.40 724.961   2
  -1  -1 -19 3800.70 418.246   3
   1  -1 -19 3776.82 446.948   3
   1   1  19 4684.02 802.095   2
   1  -1  20 13989.1 1196.07   2
  -1   1  20 12446.2 1237.52   2
   1  -1 -20 11582.9 790.455   3
  -1  -1 -20 11871.6 741.701   3
   1   1  20 13448.7 1318.85   2
  -1  -1  20 11115.2 1123.77   2
  -1   1  21 1368.22 482.755   2
  -1  -1 -21 1510.70 287.428   3
   1  -1 -21 1797.98 361.147   3
  -1  -1  21 2346.10 577.973   2
   1  -1  21 1822.18 507.020   2
   1   1  21 1951.79 527.592   2
  -1   1  22 13105.4 1309.74   2
  -1  -1 -22 11586.6 767.386   3
   1  -1  22 11710.6 1241.54   2
  -1  -1  22 12477.9 1224.83   2
   1   1  22 12264.0 1345.42   2
   1  -1 -22 10075.0 761.352   3
   1  -1 -23 6355.60 641.558   3
  -1  -1  23 6403.50 958.245   2
   1  -1  23 6531.50 916.446   2
   1   1  23 5643.86 947.662   2
  -1   1  23 6897.24 1008.18   2
  -1  -1 -23 7131.06 622.974   3
   1  -1 -24 584.145 241.713   3
  -1  -1  24 480.197 471.003   2
   1  -1  24 482.647 357.218   2
   1   1  24 9.72460 214.113   2
  -1   1  24 41.2186 308.395   2
   1   1  25 12353.2 1442.50   2
   1  -1  25 13594.5 1405.12   2
  -1  -1  25 12624.1 1357.76   2
  -1   1  25 14733.0 1495.24   2
   1   1 -26 2694.14 571.559   3
  -1   1  26 1900.37 639.645   2
   1   1  26 3128.79 820.694   2
   1  -1  26 2928.29 703.615   2
  -1  -1  26 2094.09 586.814   2
   1  -1  27 4312.59 848.387   2
  -1  -1  27 4264.99 868.942   2
   1   1 -27 3765.64 682.764   3
  -1   1  27 3875.48 899.271   2
   1   1  27 3082.64 706.436   2
  -1   1  28 8632.41 1277.70   2
   1  -1  28 6102.97 1033.88   2
   1   1 -28 5620.05 789.243   3
   1   1  28 7568.19 1196.17   2
  -1  -1  28 5948.52 975.518   2
   1   1 -29 1705.21 484.714   3
  -1  -1  29 1682.58 622.366   2
  -1   1  29 2089.53 694.642   2
   1  -1  29 2103.92 616.472   2
   1   1  29 1605.99 638.494   2
   1   1  30 408.525 448.422   2
  -1   1  30 192.375 342.441   2
   1  -1  30 514.794 427.134   2
  -1  -1  30 303.597 320.463   2
   1  -1  31 2046.42 645.825   2
  -1   1  31 2421.08 805.628   2
  -1  -1  31 2342.47 720.304   2
   1   1  31 2262.75 699.652   2
   1  -1  32 2812.88 764.699   2
  -1   1  32 2025.63 662.203   2
   1   1  32 2475.34 833.411   2
  -1   1  33 8573.27 1351.40   2
   1   1  33 8791.29 1407.73   2
   1  -1  33 6310.63 1108.82   2
  -1   1  34 1494.51 754.561   2
   1  -1  34 158.128 313.159   2
   1   1  34 646.475 611.903   2
   1   1  35 13601.3 1814.12   2
   1  -1  35 9783.08 1432.27   2
  -1   1  35 11386.7 1666.42   2
   1   1  36 1259.92 713.728   2
   1  -1  36 1385.73 538.451   2
  -1   1  36 2567.88 832.676   2
  -1   1  37 5218.73 1195.60   2
   1   1  37 6309.38 1258.90   2
   1  -1  37 6861.96 1257.76   2
   1   1  38 3977.25 1081.86   2
  -1   1  38 2443.35 931.356   2
   1   1  39 3490.78 1066.43   2
  -1   1  39 3303.96 951.875   2
   2   1   0 239.297 81.9450   1
  -2  -1   0 234.061 85.2268   1
   2  -1  -1 430.208 86.9249   2
   2   1   1 555.942 116.505   1
   2   1  -1 436.205 83.0456   1
  -2  -1  -1 436.895 104.380   1
  -2  -1   1 318.820 66.2600   1
  -2   1   2-33.1193 57.6401   2
   2   1   2 149.913 69.5281   3
  -2   1   2-5.93365 59.3313   3
   2  -1  -2 27.9742 60.1746   2
   2  -1  -2 347.792 116.201   1
   2  -1  -3 588.004 135.828   1
  -2   1   3 667.045 154.539   2
   2  -1  -3 461.804 139.072   2
   2  -1  -3 411.748 117.812   3
  -2   1   3 396.691 107.583   3
  -2   1   4 59.8894 83.2877   3
   2  -1  -4 146.768 106.929   1
   2  -1  -4-81.7292 76.7825   3
  -2   1   4 73.2563 110.262   2
   2  -1  -5 6367.68 368.441   3
  -2   1   5 6213.20 371.464   3
   2  -1  -5 6316.84 433.452   1
  -2   1   5 6135.82 458.808   2
  -2   1   6 11636.4 673.212   2
   2  -1  -6 10867.1 592.632   1
   2  -1  -6 12623.6 529.515   3
   2  -1  -7 5118.18 434.193   1
   2  -1   7 5121.39 399.339   2
   2  -1  -7 4972.86 343.795   3
  -2   1   7 4385.19 446.327   2
   2  -1  -8 1301.71 271.320   1
   2  -1  -8 2042.57 237.224   3
  -2   1   8 1538.94 301.583   2
   2  -1   8 1713.50 249.776   2
   2  -1  -9 59442.8 1267.52   3
   2  -1   9 55893.4 1524.64   2
  -2   1   9 53144.1 1716.89   2
  -2   1  10 3862.16 509.262   2
   2  -1  10 4145.99 451.750   2
   2  -1 -10 4210.79 369.868   3
  -2   1  11 84917.4 2358.37   2
   2  -1 -11 87838.2 1684.96   3
   2  -1  11 85224.3 2180.30   2
   2  -1  12 1952.63 336.935   2
   2  -1 -12 2253.62 293.285   3
  -2   1  12 3191.09 506.506   2
  -2   1  13 15433.0 1104.97   2
   2  -1  13 16144.8 1030.24   2
   2  -1 -13 16655.1 789.221   3
   2  -1 -14 665.882 200.116   3
  -2   1  14 835.613 334.049   2
  -2  -1  14 1155.37 308.784   2
   2  -1  14 1246.77 337.336   2
   2  -1 -15 1877.29 300.598   3
  -2  -1  15 1971.83 440.329   2
   2  -1  15 3603.60 575.513   2
  -2   1  15 2160.82 461.661   2
  -2   1  16 1217.84 409.462   2
   2  -1  16 1217.05 358.983   2
  -2  -1  16 1573.50 402.333   2
   2   1  16 1873.67 454.380   2
   2  -1 -16 1126.79 245.608   3
  -2  -1  17 3852.11 613.484   2
   2  -1  17 4750.36 671.230   2
   2   1  17 3528.33 624.442   2
   2  -1 -17 3390.44 413.599   3
  -2   1  17 4093.83 659.650   2
  -2  -1 -18 17046.2 801.114   3
   2  -1 -18 16095.2 917.763   3
  -2   1  18 18301.3 1424.60   2
  -2  -1  18 19588.9 1384.35   2
   2  -1  18 18475.8 1317.88   2
   2   1  18 17129.6 1385.62   2
  -2  -1 -19 37492.2 1219.75   3
   2  -1 -19 36824.4 1407.81   3
   2   1  19 41204.2 2162.17   2
  -2  -1  19 36494.2 1939.76   2
  -2   1  19 36433.1 2026.86   2
   2  -1  19 46931.5 2239.33   2
   2  -1  20-245.406 189.651   2
   2   1  20 205.158 320.023   2
  -2   1  20 798.334 462.716   2
   2  -1 -20 360.577 238.280   3
  -2  -1  20 1008.71 469.284   2
  -2  -1 -20 564.079 217.917   3
  -2   1  21 39875.6 2234.98   2
   2  -1 -21 35030.5 1445.90   3
  -2  -1  21 40735.5 2156.53   2
   2   1  21 39359.1 2269.99   2
  -2  -1 -21 36911.2 1284.44   3
   2  -1  21 41084.8 2149.02   2
  -2   1  22 22883.6 1766.82   2
  -2  -1 -22 24804.9 1101.80   3
  -2  -1  22 26230.5 1807.93   2
   2  -1  22 26740.1 1783.43   2
   2   1  22 24985.8 1905.68   2
   2  -1 -22 23361.1 1223.95   3
   2   1 -23 5883.47 765.656   3
  -2  -1  23 6318.76 946.857   2
   2  -1 -23 5236.25 608.753   3
  -2   1  23 7290.86 1053.60   2
   2  -1  23 6698.69 948.069   2
   2   1  23 4899.87 862.777   2
   2   1  24 21425.8 1779.83   2
   2  -1 -24 19285.0 1150.42   3
   2   1 -24 21460.7 1480.85   3
  -2   1  24 21267.2 1797.82   2
   2  -1  24 19803.0 1616.03   2
  -2  -1  24 20271.0 1643.70   2
   2  -1  25 1190.94 525.420   2
   2   1  25 1731.36 594.913   2
  -2   1  25 977.932 453.824   2
   2   1 -25 596.956 322.590   3
  -2  -1  25 1311.58 491.737   2
   2  -1  26 797.274 418.129   2
   2   1 -26 521.563 345.033   3
   2   1  26 335.613 294.847   2
  -2   1  26 85.7502 320.922   2
   2   1  27 9226.50 1262.85   2
   2  -1  27 9087.25 1160.63   2
  -2   1  27 8796.26 1219.46   2
   2   1 -27 8513.90 1015.34   3
   2   1 -28 1646.22 535.069   3
  -2   1  28 1999.11 704.311   2
   2   1  28 2115.62 743.894   2
   2  -1  28 1747.69 642.471   2
   2   1  29 8222.82 1246.18   2
  -2   1  29 7723.26 1239.45   2
   2   1 -29 9398.00 1079.77   3
   2  -1  29 6962.67 1085.41   2
  -2   1  30 248.204 425.189   2
   2   1  30 1601.07 733.968   2
   2  -1  30 1585.28 598.017   2
   2  -1  31 8969.05 1308.28   2
   2   1  31 10683.8 1449.94   2
  -2   1  31 9416.85 1412.73   2
   2   1  32 2125.99 680.335   2
   2  -1  32 3575.25 956.825   2
  -2   1  32 2184.85 818.866   2
   2   1  33 2169.85 822.658   2
   2  -1  33 3081.16 829.262   2
  -2   1  33 2769.98 826.212   2
  -2   1  34 9542.29 1466.30   2
   2   1  34 10548.5 1573.05   2
   2  -1  34 10462.9 1468.67   2
   2  -1  35 3328.37 953.787   2
  -2   1  35 2252.73 844.766   2
   2   1  35 3303.74 975.307   2
  -2   1  36 1824.81 832.011   2
   2  -1  36 2032.74 661.353   2
   2   1  36 2643.91 862.431   2
   2  -1  37 786.317 569.499   2
  -2   1  37 515.601 617.893   2
   2   1  37 1826.71 870.846   2
   2   1  38 566.776 714.150   2
   2  -1  38 901.403 558.863   2
   2   1  39 383.437 363.241   2
   2  -1  39 1024.82 694.115   2
   3   1   0 24.0236 92.3390   3
   3   1   0 67.2112 55.6039   1
   3   1   1 28064.3 745.364   3
   3   1  -1 28114.4 854.525   3
   3   1   1 27634.5 722.927   1
  -3  -1   1 28269.5 566.188   1
  -3  -1  -1 28573.8 758.765   3
   3   1  -1 28180.6 566.735   1
   3   1   2 4167.79 274.533   3
  -3  -1  -2 4366.85 280.013   3
   3  -1  -2 3467.24 311.483   3
   3   1  -2 4515.61 368.627   3
  -3  -1  -3 271961. 1994.42   3
   3   1  -3 270636. 2930.00   3
   3  -1  -3 292832. 2734.80   3
   3   1   3 263064. 1944.36   3
   3  -1  -3 275544. 2635.14   1
   3   1   4 64586.7 899.012   3
  -3  -1  -4 65520.1 905.748   3
   3   1  -4 64293.3 1508.43   3
   3  -1  -4 65512.3 1314.14   1
   3  -1  -4 68230.4 1321.18   3
   3   1   5 3820.15 199.141   3
   3  -1  -5 3806.86 345.626   3
   3  -1  -5 3256.75 310.067   1
  -3   1   5 3410.94 361.814   2
  -3  -1  -5 3323.78 192.388   3
   3  -1  -6 52206.6 1221.42   3
   3  -1  -6 45366.4 1185.27   1
  -3   1   6 44290.4 1358.81   2
   3  -1  -7 13845.1 648.922   3
  -3   1   7 12838.2 781.588   2
   3  -1  -7 12558.9 675.790   1
   3  -1  -8 434.711 155.826   3
  -3   1   8 388.093 161.606   2
   3  -1  -8 572.578 185.550   1
   3  -1  -9 19724.8 814.883   3
  -3   1   9 18967.5 1040.26   2
   3  -1  -9 18186.6 898.590   1
   3  -1 -10 217.552 129.540   3
   3  -1 -10 174.823 190.074   1
  -3   1  10-103.699 156.334   2
  -3   1  11 8580.47 776.590   2
   3  -1 -11 8733.80 573.900   3
   3  -1  12 20435.3 1113.34   2
  -3   1  12 21213.0 1258.01   2
   3  -1 -12 19479.6 889.244   3
   3  -1 -13 25524.1 1048.90   3
   3  -1  13 26961.8 1314.71   2
  -3   1  13 25779.4 1487.79   2
  -3   1  14 16111.6 1219.75   2
   3  -1 -14 17839.6 910.718   3
   3  -1  14 17166.5 1121.90   2
   3  -1  15 14919.4 1070.03   2
   3  -1 -15 13638.9 814.867   3
  -3   1  15 12200.9 1068.42   2
   3  -1  16 99.1396 149.167   2
   3  -1 -16-153.358 92.5700   3
  -3   1  16 226.379 235.936   2
  -3   1  17 9062.52 976.990   2
   3  -1  17 9567.72 941.489   2
   3  -1 -17 8983.79 701.436   3
   3  -1  18 385.140 268.101   2
  -3   1  18-22.9858 232.966   2
   3  -1 -18-59.6457 141.371   3
   3   1  18 28.7844 210.711   2
   3   1 -18 302.811 180.706   3
   3  -1  19 1320.41 452.327   2
   3   1  19 874.364 400.625   2
   3  -1 -19 466.148 238.582   3
  -3   1  19 687.997 413.508   2
   3   1 -19 867.520 297.184   3
   3  -1  20 55671.0 2425.33   2
   3   1 -20 49612.7 2126.93   3
   3  -1 -20 44747.7 1663.52   3
  -3   1  20 47151.2 2383.21   2
   3   1  20 51726.7 2476.29   2
   3  -1 -21 1150.10 324.158   3
   3  -1  21 1198.28 422.967   2
  -3   1  21 978.745 449.581   2
   3   1 -21 1256.51 420.519   3
   3   1  21 615.931 427.083   2
   3   1  22 19130.4 1653.23   2
   3   1 -22 20455.1 1406.51   3
   3  -1 -22 17913.5 1107.01   3
   3  -1  22 20760.4 1574.23   2
  -3   1  22 19574.9 1670.68   2
   3   1  23 503.649 428.949   2
  -3   1  23 956.820 425.145   2
   3   1 -23 200.802 290.393   3
   3  -1 -23 470.323 270.154   3
   3  -1  23 1083.12 473.982   2
   3   1 -24 611.990 275.495   3
  -3   1  24 318.813 308.497   2
   3   1  24 396.360 369.901   2
   3  -1  24 1070.80 526.577   2
   3  -1 -24 41.7267 148.723   3
   3   1  25 2637.76 658.081   2
   3  -1  25 1986.97 491.165   2
  -3   1  25 1979.50 621.182   2
   3  -1 -25 2517.93 469.281   3
   3   1 -25 3089.07 641.492   3
  -3   1  26 1127.45 553.961   2
   3   1  26 2008.18 683.603   2
   3   1 -26 1416.41 501.358   3
   3  -1  26 842.281 455.083   2
  -3   1  27 5849.91 1048.86   2
   3   1 -27 6569.00 940.536   3
   3   1  27 6188.87 1068.18   2
   3  -1  27 6032.88 996.774   2
   3   1 -28 635.708 388.525   3
  -3   1  28 1419.03 707.140   2
   3   1  28 266.223 424.979   2
   3  -1  28 799.222 598.459   2
   3  -1  29 18553.0 1795.72   2
   3   1 -29 17956.9 1484.43   3
  -3   1  29 17900.2 1799.96   2
   3   1  29 15463.6 1737.68   2
  -3   1  30 1133.23 553.602   2
   3   1  30 322.594 454.090   2
   3   1 -30 449.611 307.499   3
   3  -1  30 406.615 411.692   2
   3   1  31 12772.7 1612.26   2
   3  -1  31 10366.2 1372.97   2
  -3   1  31 9195.04 1348.62   2
   3  -1  32 4375.30 948.962   2
  -3   1  32 3688.74 919.771   2
   3   1  32 2932.34 843.635   2
   3  -1  33 9508.69 1402.52   2
  -3   1  33 10906.0 1544.48   2
   3   1  33 8632.98 1412.83   2
   3   1  34 2307.34 856.398   2
  -3   1  34 2753.74 878.252   2
   3  -1  34 1706.22 692.019   2
   3  -1  35-70.3387 274.212   2
   3   1  35 1265.13 663.830   2
   3  -1  36 4861.58 1060.61   2
   3   1  36 4013.49 995.171   2
   3   1  37 618.922 472.707   2
   3  -1  37 299.356 439.011   2
   3  -1  38-55.7476 406.355   2
   3   1  38 61.9030 774.631   2
   3   1  39 2516.16 844.907   2
   3  -1  39 2953.82 908.009   2
   3  -1  40 2620.14 922.203   2
   4   1   0 188639. 2264.19   3
   4   1   1 67952.0 1300.06   3
   4   1  -1 61264.4 1371.47   3
   4   1  -1 69354.0 951.891   1
   4  -1  -1 68338.1 1421.57   3
   4   1   2 27904.2 794.359   3
   4  -1  -2 30147.0 950.718   3
   4   1  -2 29133.5 984.647   3
   4  -1  -3 100.776 138.739   1
   4  -1  -3 322.388 135.337   3
  -4  -1  -3 323.814 120.318   3
   4   1  -3 58.7646 126.734   3
   4   1   3 286.205 121.884   3
   4   1   4 24567.0 678.935   3
   4   1  -4 26392.6 1018.02   3
   4  -1  -4 24941.7 853.240   1
  -4  -1  -4 23961.4 671.921   3
   4  -1  -4 25234.8 902.130   3
  -4  -1  -5 36338.8 794.214   3
   4  -1  -5 40688.3 1181.68   3
   4  -1  -5 37262.0 1047.13   1
   4   1   5 38414.2 804.292   3
   4   1  -5 40029.6 1315.13   3
   4  -1  -6 19586.9 805.399   1
  -4  -1  -6 19281.1 559.689   3
   4   1   6 19237.9 543.765   3
   4  -1  -6 20238.6 842.810   3
   4   1  -6 21212.6 984.311   3
  -4  -1  -7 5407.92 293.004   3
   4   1  -7 5689.64 563.690   3
   4  -1  -7 5549.12 471.662   3
   4  -1  -7 5524.41 442.966   1
   4  -1  -8 25377.6 991.178   3
   4  -1  -8 23238.8 918.007   1
   4   1  -8 22496.5 1087.66   3
  -4  -1  -8 21759.7 578.631   3
   4  -1  -9 3010.44 376.433   1
   4   1  -9 2401.11 399.208   3
  -4   1   9 3117.00 472.460   2
   4  -1  -9 2775.25 357.171   3
  -4  -1  -9 2350.34 198.819   3
   4  -1 -10 1135.99 243.025   1
   4   1 -10 1255.38 284.892   3
   4  -1 -10 1302.07 270.843   3
  -4   1  10 1376.57 353.666   2
  -4  -1 -10 1188.09 145.640   3
   4  -1 -11 851.428 210.305   1
  -4   1  11 1029.64 281.012   2
   4   1 -11 207.727 200.302   3
   4  -1 -11 439.914 196.012   3
   4  -1 -12 337.780 175.882   3
  -4   1  12 737.814 323.828   2
   4   1 -12 508.057 226.181   3
   4   1 -13 1060.87 277.258   3
   4  -1 -13 926.719 222.287   3
  -4   1  13 1235.07 362.134   2
   4  -1 -14 7313.82 629.182   3
   4   1 -14 7067.03 717.788   3
  -4   1  14 6917.29 835.491   2
   4   1 -15 19791.6 1214.37   3
  -4   1  15 19326.5 1338.32   2
   4  -1  15 19534.9 1227.63   2
   4  -1 -15 18152.2 991.251   3
   4  -1 -16 828.243 261.242   3
   4  -1  16 759.736 339.415   2
   4   1 -16 280.688 263.797   3
  -4   1  16 285.252 231.780   2
   4   1 -17 1161.43 361.048   3
  -4   1  17 1127.89 430.952   2
   4  -1 -17 700.413 246.260   3
   4  -1  17-198.119 234.814   2
   4  -1 -18 3898.07 507.445   3
   4  -1  18 4588.22 685.445   2
  -4   1  18 3811.92 674.991   2
   4   1 -18 4440.41 644.407   3
  -4   1  19 12214.4 1196.85   2
   4   1 -19 14366.5 1136.73   3
   4  -1  19 15354.3 1264.47   2
   4  -1 -19 12499.9 900.828   3
   4   1 -20 13125.5 1109.90   3
   4  -1 -20 13060.6 946.707   3
  -4   1  20 14302.1 1365.21   2
   4  -1  20 15632.6 1317.33   2
   4  -1  21-213.182 259.105   2
   4   1 -21 184.733 263.807   3
   4  -1 -21 110.471 225.288   3
  -4   1  21 74.6020 318.555   2
   4   1  21 785.458 398.574   2
   4  -1  22 7513.78 968.789   2
   4   1  22 6989.64 1035.41   2
  -4   1  22 9171.82 1146.83   2
   4  -1 -22 7185.64 743.117   3
   4   1 -22 7335.54 884.626   3
   4  -1 -23 689.963 246.894   3
   4  -1  23 1521.03 456.587   2
   4   1 -23 580.437 277.199   3
   4   1  23 907.059 419.560   2
  -4   1  23 862.271 389.267   2
   4   1 -24 568.965 353.864   3
  -4   1  24 416.142 698.722   2
   4   1  24 352.494 338.284   2
   4  -1  24 314.435 290.808   2
   4  -1 -24 566.161 284.044   3
   4   1 -25 3861.10 715.701   3
   4  -1 -25 3986.90 575.417   3
   4   1  25 3743.43 810.680   2
  -4   1  25 4477.83 896.216   2
   4  -1  25 4324.37 815.610   2
  -4   1  26 634.907 445.040   2
   4   1 -26 81.1718 255.969   3
   4  -1  26 86.2476 288.689   2
   4   1  26 485.335 533.884   2
   4  -1  27 20724.2 1786.17   2
   4   1 -27 18943.1 1495.36   3
  -4   1  27 17159.8 1718.31   2
   4   1  27 20699.2 1904.01   2
   4  -1  28 2404.15 672.257   2
   4   1 -28 4338.77 751.811   3
  -4   1  28 3472.88 847.621   2
   4   1  28 2623.23 760.788   2
   4   1  29 1244.28 619.765   2
   4   1 -29 716.544 359.111   3
  -4   1  29 2629.76 774.248   2
   4  -1  29 2473.42 711.585   2
   4   1 -30 1009.72 435.038   3
   4   1  30-466.218 399.119   2
  -4   1  30 337.752 282.182   2
   4  -1  30 512.050 432.624   2
   4   1  31 3558.27 931.935   2
   4  -1  31 3569.85 864.182   2
   4   1  32 40.9208 264.562   2
   4  -1  32 464.488 360.278   2
   4  -1  33 1521.21 609.967   2
   4   1  33 1564.30 611.944   2
   4  -1  34 1381.84 581.651   2
   4   1  34 1609.69 774.036   2
   4   1  35 3229.40 893.550   2
   4  -1  35 142.362 308.678   2
   4  -1  36 349.226 541.775   2
   4   1  36-127.021 408.068   2
   4  -1  37 3723.01 954.959   2
   4   1  37 3714.71 1040.77   2
   4  -1  38 551.242 493.105   2
   4   1  38 2441.25 1371.12   2
   4  -1  39 1504.89 758.649   2
   4   1  39 3386.96 1098.73   2
   4  -1  40 170.633 440.105   2
   5  -1   0-4.64018 115.898   3
   5   1   0 37.7224 140.665   3
   5   1  -1 25290.5 948.316   3
   5  -1  -1 24034.7 942.141   3
   5   1   1 23152.1 843.534   3
   5   1  -2 3677.21 395.877   3
   5  -1  -2 3516.93 366.161   3
   5   1   2 3784.97 336.644   3
   5  -1  -3 10251.2 617.754   3
   5   1  -3 10560.2 672.669   3
   5   1   3 11232.4 547.519   3
   5  -1  -4 10352.1 655.637   3
   5   1  -4 8187.35 611.656   3
   5  -1  -4 7848.16 494.628   1
   5   1   4 9016.04 476.849   3
   5  -1  -5 22191.0 944.912   3
   5   1   5 21874.9 717.124   3
   5   1  -5 22107.7 1020.49   3
   5  -1  -5 20868.1 818.498   1
   5   1   6 111.671 78.7221   3
   5  -1  -6 99.0879 121.410   1
   5  -1  -6 247.039 199.104   3
   5   1  -6 289.961 172.225   3
   5   1  -7 21553.4 1065.76   3
   5  -1  -7 22196.2 978.443   3
   5  -1  -7 20855.1 852.334   1
   5  -1  -8 69.4493 138.493   3
   5  -1  -8 289.078 208.691   1
  -5  -1   8 32.3218 37.5177   1
   5   1  -8 40.0634 141.553   3
   5  -1  -9 4380.99 462.814   3
  -5  -1   9 3972.08 255.756   1
   5  -1  -9 3854.40 394.791   1
   5   1  -9 3932.40 511.656   3
   5   1 -10 67182.4 2054.62   3
   5  -1 -10 64869.4 1676.48   1
   5  -1 -10 67431.1 1792.80   3
   5   1 -11 16124.2 1031.89   3
   5  -1 -11 15873.8 855.423   1
   5  -1 -11 18133.7 954.253   3
   5   1 -12 6285.77 692.490   3
   5  -1 -12 4693.40 482.093   1
   5  -1 -12 5485.42 559.084   3
   5  -1 -13 20513.4 1061.04   3
   5   1 -13 18428.2 1170.37   3
   5  -1 -14 22237.9 1119.34   3
   5   1 -14 21524.6 1278.59   3
   5   1 -15 8749.34 851.716   3
   5  -1 -15 8907.95 740.129   3
   5  -1 -16 5477.33 608.846   3
   5   1 -16 4893.78 658.817   3
   5  -1  17 2351.49 490.446   2
   5  -1 -17 1940.96 353.589   3
   5   1 -17 2212.75 494.701   3
  -5   1  17 2569.72 584.320   2
   5  -1  18 12.7200 178.609   2
   5   1 -18 403.824 274.596   3
  -5   1  18 352.670 346.857   2
   5  -1 -18 26.2759 206.325   3
   5  -1  19 1480.19 381.740   2
  -5   1  19 463.053 305.859   2
   5   1 -19 1209.62 372.166   3
   5  -1 -19 917.108 313.319   3
  -5   1  20 1792.85 463.723   2
   5   1 -20 2070.39 474.328   3
   5  -1 -20 1518.58 324.325   3
   5  -1  20 1101.22 437.105   2
   5  -1  21 3013.86 598.678   2
   5  -1 -21 2950.45 476.551   3
  -5   1  21 3306.86 702.379   2
   5   1 -21 2624.64 578.218   3
   5  -1 -22 2882.37 489.411   3
  -5   1  22 3278.68 701.806   2
   5   1  22 4713.36 871.955   2
   5   1 -22 3313.97 595.456   3
   5  -1  22 4144.51 780.687   2
   5   1  23 4440.47 796.695   2
   5   1 -23 4765.82 730.955   3
   5  -1  23 4715.55 787.917   2
  -5   1  23 4613.46 862.471   2
   5  -1 -23 2304.19 462.056   3
   5  -1  24 5983.94 938.159   2
   5   1 -24 5674.54 828.577   3
   5  -1 -24 5438.72 687.162   3
   5   1  24 5164.68 944.253   2
   5  -1  25 266.576 224.176   2
   5   1 -25 26.3301 292.637   3
   5   1  25-265.549 280.178   2
   5  -1 -25 165.477 203.151   3
   5   1  26 81.4491 294.674   2
   5   1 -26 665.716 400.636   3
   5  -1 -26 482.415 306.994   3
   5  -1  26 713.841 505.320   2
   5   1 -27 938.030 448.429   3
   5   1  27 770.440 411.561   2
   5  -1  27 379.752 315.338   2
   5   1 -28 552.915 405.993   3
   5   1  28 317.920 321.773   2
   5  -1  28 146.316 242.571   2
   5   1  29 689.859 471.546   2
   5   1 -29 779.694 457.657   3
   5  -1  29 329.294 326.892   2
   5   1 -30 794.477 419.055   3
   5  -1  30 425.510 407.866   2
   5   1  30 15.7790 294.430   2
   5   1  31 2373.65 790.291   2
   5   1 -31 1529.88 481.848   3
   5  -1  31 2198.67 681.327   2
   5   1  32 7267.63 1267.52   2
   5  -1  32 6994.48 1173.15   2
   5  -1  33 6425.79 1165.11   2
   5   1  33 5919.58 1192.95   2
   5   1  34-449.388 353.452   2
   5  -1  34 677.752 557.952   2
   5   1  35 4120.95 1043.33   2
   5  -1  35 1665.27 590.550   2
   5  -1  36 4864.39 1060.26   2
   5   1  36 4973.73 1164.33   2
   5  -1  37 2881.41 844.800   2
   5   1  37 4505.67 1187.01   2
   5  -1  38 13.1910 326.228   2
   5   1  38 387.987 532.983   2
   5   1  39 4335.35 1168.18   2
   5  -1  39 3485.44 990.293   2
   5  -1  40 516.291 332.087   2
   6   1   0 135830. 2304.68   3
   6  -1   0 132196. 2343.90   3
   6   1   1 15791.1 773.331   3
   6  -1  -1 14673.3 779.561   3
   6   1  -1 16661.1 842.285   3
   6   1   2 30524.4 1031.05   3
   6  -1  -2 32189.7 1169.91   3
   6   1  -2 31305.4 1185.84   3
   6   1  -3 57927.0 1640.33   3
   6  -1  -3 57941.7 1581.62   3
   6   1   3 58448.3 1394.52   3
   6   1   4 269.274 143.231   3
   6   1  -4 399.290 229.767   3
   6  -1  -4 182.120 190.042   3
   6  -1  -5 76757.1 1901.77   3
   6  -1  -5 65837.4 1486.56   1
   6   1  -5 69273.1 1913.11   3
   6   1   5 69203.0 1432.90   3
   6   1   6 80018.2 1515.85   3
   6  -1  -6 82135.5 1688.37   1
   6  -1  -6 89026.1 2093.07   3
   6   1  -6 91021.2 2259.74   3
   6   1  -7 1771.47 362.432   3
   6   1   7 1647.66 222.282   3
   6  -1  -7 1567.25 257.525   1
   6  -1  -7 2122.29 360.668   3
   6  -1  -8 12457.3 799.612   3
   6  -1  -8 10872.6 644.941   1
   6   1  -8 12124.1 858.896   3
   6  -1  -9 1577.06 259.296   1
  -6  -1   9 1388.10 131.989   1
   6  -1  -9 1711.30 321.116   3
   6   1  -9 1577.30 356.815   3
   6  -1 -10 6705.10 615.188   3
  -6  -1  10 6878.05 335.458   1
   6   1 -10 6078.98 671.611   3
   6  -1 -10 6624.01 539.961   1
  -6  -1  11 22655.9 678.656   1
   6  -1 -11 25962.5 1210.99   3
   6  -1 -11 23422.9 1026.88   1
   6   1 -11 25337.4 1324.99   3
   6   1 -12 11340.4 924.914   3
   6  -1 -12 10498.9 796.840   3
   6  -1 -12 9600.36 701.876   1
   6  -1 -13 71543.0 1946.80   1
   6   1 -13 72621.4 2394.17   3
   6  -1 -13 72005.4 2073.03   3
   6  -1 -14 24494.0 1240.72   3
   6   1 -14 21207.7 1317.60   3
   6  -1 -15 135907. 2971.76   3
   6   1 -15 132445. 3304.92   3
   6  -1 -16 8832.43 805.031   3
   6   1 -16 9608.93 939.650   3
   6   1 -17 34941.4 1778.45   3
   6  -1 -17 34223.3 1563.43   3
   6  -1 -18 3002.07 504.876   3
   6   1 -18 2594.18 562.430   3
   6   1 -19 26748.3 1612.01   3
   6  -1 -19 25927.3 1408.11   3
   6  -1 -20 475.216 276.318   3
   6  -1  20 68.6116 194.446   2
   6   1 -20 304.545 337.496   3
   6   1 -21 21292.9 1511.43   3
   6  -1 -21 19689.2 1264.53   3
   6  -1  21 23551.9 1650.00   2
   6  -1 -22 3496.14 556.663   3
   6  -1  22 4521.29 787.343   2
   6   1 -22 3965.55 679.602   3
   6  -1  23 5932.25 887.987   2
   6  -1 -23 5195.21 681.459   3
   6   1 -23 7690.97 933.513   3
   6  -1 -24 3159.09 556.685   3
   6  -1  24 2042.04 604.963   2
   6   1 -24 2405.17 582.231   3
   6   1  24 2725.48 727.081   2
   6  -1  25 6771.36 1057.81   2
   6   1  25 5104.81 939.432   2
   6   1 -25 5141.19 816.578   3
   6  -1 -25 5632.18 748.817   3
   6   1 -26 23637.4 1695.11   3
   6  -1 -26 22131.0 1452.92   3
   6  -1  26 27734.9 2048.66   2
   6   1  26 22557.4 1927.81   2
   6   1  27 6966.31 1169.76   2
   6  -1  27 7860.08 1164.02   2
   6   1 -27 6378.65 938.102   3
   6   1 -28 3436.72 686.040   3
   6  -1  28 2515.14 666.001   2
   6   1  28 3320.40 868.665   2
   6   1  29 7094.02 1174.19   2
   6   1 -29 8306.38 1048.98   3
   6  -1  29 9021.46 1285.05   2
   6  -1  30 1040.24 509.135   2
   6   1 -30 1363.20 516.138   3
   6   1  30 819.741 494.350   2
   6  -1  31 4703.79 948.284   2
   6   1  31 4314.22 994.630   2
   6   1 -31 4839.80 823.800   3
   6   1  32-39.2336 343.850   2
   6  -1  32 472.603 509.629   2
   6   1  33 347.357 450.267   2
   6  -1  33 1304.30 606.682   2
   6  -1  34 11739.1 1578.87   2
   6   1  34 12585.2 1753.42   2
   6  -1  35 2079.19 794.099   2
   6   1  35 1666.04 705.606   2
   6  -1  36 5304.88 1137.78   2
   6   1  36 3458.69 1019.13   2
   6  -1  37 1563.64 695.817   2
   6   1  37 3565.63 1075.08   2
   6   1  38 641.086 609.809   2
   6  -1  38-197.471 334.882   2
   6   1  39 1793.51 724.779   2
   6  -1  39 482.091 469.828   2
   6  -1  40 1560.65 777.513   2
   7  -1   0 103.640 182.905   3
   7   1   0 46.4887 129.386   3
   7   1   1 14751.4 793.805   3
   7   1  -1 14307.4 828.019   3
   7  -1  -1 13569.2 824.649   3
   7  -1   1 13180.3 796.203   3
   7  -1  -2 27254.7 1177.59   3
   7   1  -2 26675.2 1159.90   3
   7   1   2 26258.5 1032.75   3
   7   1  -3 605.049 244.366   3
   7   1   3 635.534 192.437   3
   7  -1  -3 276.487 174.031   3
   7   1   4 64903.6 1564.42   3
   7   1  -4 67394.6 1913.28   3
   7  -1  -4 67198.5 1854.04   3
   7  -1  -5 3335.18 433.190   3
   7   1  -5 3180.40 455.331   3
   7   1   5 3203.98 346.820   3
   7  -1  -5 2727.72 328.080   1
   7  -1  -6 3410.36 448.498   3
   7   1  -6 3277.56 466.471   3
   7   1   6 2668.02 312.432   3
   7  -1  -6 2904.02 340.725   1
   7   1   7 11945.7 635.979   3
   7   1  -7 11440.2 860.631   3
   7  -1  -7 12288.9 681.446   1
   7  -1  -7 12204.3 837.380   3
   7  -1  -8-136.302 132.437   1
   7   1  -8-77.2406 132.830   3
   7  -1  -8 345.672 219.458   3
   7  -1  -9 11786.4 857.989   3
   7  -1  -9 11174.7 677.305   1
   7   1  -9 11014.5 882.728   3
   7   1 -10 2090.68 419.307   3
  -7  -1  10 1653.13 144.336   1
   7  -1 -10 1560.38 328.435   3
   7  -1 -10 2020.22 300.944   1
   7   1 -11 33784.2 1585.26   3
   7  -1 -11 31347.4 1201.37   1
   7  -1 -11 33594.9 1453.46   3
   7  -1 -12 32357.1 1450.28   3
  -7  -1  12 28913.0 775.667   1
   7   1 -12 30423.7 1536.28   3
   7  -1 -12 30475.4 1217.22   1
   7  -1 -13 21473.4 1061.01   1
   7   1 -13 20220.9 1274.33   3
   7  -1 -13 19040.0 1127.04   3
   7  -1 -14 7319.36 634.941   1
   7  -1 -14 7174.81 709.070   3
   7   1 -14 6838.78 777.632   3
   7   1 -15-81.7645 165.679   3
   7  -1 -15 222.916 173.048   3
   7   1 -16 594.610 298.827   3
   7  -1 -16 259.379 195.415   3
   7   1 -17 1056.09 352.208   3
   7  -1 -17 602.227 253.278   3
   7   1 -18 3254.00 601.359   3
   7  -1 -18 3439.54 538.121   3
   7   1 -19 1972.55 491.261   3
   7  -1 -19 1534.76 384.128   3
   7   1 -20 12381.4 1140.65   3
   7  -1 -20 12319.4 1014.61   3
   7  -1 -21 733.321 265.256   3
   7  -1  21 939.656 412.703   2
   7   1 -21 1065.31 337.223   3
   7  -1  22 2575.39 597.851   2
   7   1 -22 2416.03 549.941   3
   7  -1 -22 2164.64 457.080   3
   7  -1 -23 547.557 265.887   3
   7  -1  23 404.531 343.076   2
   7   1 -23 683.120 334.394   3
   7   1 -24 1975.48 512.870   3
   7  -1  24 2615.36 628.975   2
   7  -1 -24 2595.33 520.188   3
   7   1 -25 1165.23 430.603   3
   7  -1  25 1100.84 486.453   2
   7  -1 -25 862.461 335.797   3
   7  -1 -26 12724.0 1136.93   3
   7   1  26 14553.5 1561.25   2
   7  -1  26 15696.3 1562.80   2
   7   1 -26 13349.4 1344.90   3
   7   1 -27 5336.11 853.970   3
   7  -1 -27 5642.63 773.474   3
   7  -1  27 6461.72 1068.51   2
   7   1  27 5273.24 949.783   2
   7   1  28 3155.31 806.025   2
   7   1 -28 5106.83 860.972   3
   7  -1  28 3934.88 872.016   2
   7  -1  29 536.050 493.931   2
   7   1 -29 5.74017 318.793   3
   7   1  29 817.444 553.502   2
   7   1 -30 473.663 312.785   3
   7  -1  30 240.268 319.057   2
   7   1  30 196.336 382.363   2
   7   1 -31 2516.05 653.202   3
   7  -1  31 1911.75 681.887   2
   7   1  31 1032.57 493.315   2
   7  -1  32 436.319 494.794   2
   7   1  32 1228.62 738.610   2
   7   1  33 2572.13 863.017   2
   7  -1  33 3980.53 960.913   2
   7   1  34 756.648 619.170   2
   7  -1  34 1535.32 683.287   2
   7  -1  35 5670.45 1153.82   2
   7   1  35 5715.19 1217.94   2
   7   1  36 3403.27 1005.45   2
   7  -1  36 4171.68 1010.87   2
   7  -1  37 4574.23 1076.38   2
   7   1  37 5191.33 1253.24   2
   7  -1  38 737.027 610.062   2
   7   1  38 537.639 596.977   2
   7  -1  39 5179.13 1153.01   2
   7  -1  40 1215.04 746.117   2
   8  -1   0 15431.2 916.458   3
   8   1   0 15914.6 909.795   3
   8   1  -1 25470.9 1164.46   3
   8  -1   1 25989.8 1186.21   3
   8   1   1 24805.4 1104.98   3
   8  -1  -1 26225.2 1194.05   3
   8   1   2 5844.22 550.088   3
   8   1  -2 5072.72 538.530   3
   8  -1  -2 5679.42 563.366   3
   8   1   3 365.927 179.461   3
   8   1  -3 67.5042 172.557   3
   8  -1  -3 183.905 170.101   3
   8   1  -4 14045.3 932.051   3
   8   1   4 14370.3 792.295   3
   8  -1  -4 13470.0 891.106   3
   8  -1  -5 19574.9 1086.35   3
   8   1   5 18777.8 896.427   3
   8   1  -5 21845.6 1182.83   3
   8   1  -6 2057.47 397.242   3
   8  -1  -6 2231.92 393.606   3
   8   1   6 2552.44 347.255   3
   8  -1  -6 2092.56 300.813   1
   8   1   7 19361.7 876.901   3
   8  -1  -7 19078.5 863.702   1
   8  -1  -7 20162.0 1158.32   3
   8   1  -7 18435.1 1162.75   3
   8   1  -8 9511.06 821.368   3
   8   1   8 7890.28 564.653   3
   8  -1  -8 10162.3 828.593   3
   8  -1  -8 7745.90 562.373   1
   8   1  -9 36683.3 1654.45   3
   8  -1  -9 35079.0 1516.19   3
   8  -1  -9 33787.3 1199.78   1
   8  -1 -10 4539.09 456.771   1
   8  -1 -10 4767.18 580.484   3
   8   1 -10 4450.97 603.546   3
   8   1 -11 331.399 279.889   3
   8  -1 -11 522.528 270.989   3
   8  -1 -11-31.5149 113.023   1
   8  -1 -12 1830.88 382.876   3
   8  -1 -12 1554.78 304.849   1
  -8  -1  12 1306.73 150.872   1
   8   1 -12 1512.59 414.324   3
   8   1 -13 21686.4 1362.56   3
  -8  -1  13 19269.1 635.057   1
   8  -1 -13 20383.7 1018.06   1
   8  -1 -13 21466.2 1247.18   3
   8  -1 -14 8439.15 806.307   3
   8  -1 -14 8936.83 706.203   1
   8   1 -14 9103.25 904.416   3
   8   1 -15 2556.43 530.657   3
   8  -1 -15 2755.90 487.042   3
   8  -1 -16 387.271 251.235   3
   8   1 -16 1193.67 410.810   3
   8   1 -17 5844.56 760.986   3
   8  -1 -17 5819.68 716.055   3
   8  -1 -18 2025.06 441.690   3
   8   1 -18 2222.10 520.335   3
   8  -1 -19 8334.22 851.475   3
   8   1 -19 8356.00 939.879   3
   8  -1 -20 3219.32 550.565   3
   8   1 -20 3848.25 664.588   3
   8  -1 -21 16506.2 1244.72   3
   8   1 -21 18118.6 1420.19   3
   8  -1 -22 1426.24 413.887   3
   8   1 -22 777.481 361.922   3
   8   1 -23 5786.08 867.706   3
   8  -1 -23 5441.66 743.226   3
   8  -1  23 5889.01 930.531   2
   8  -1 -24 218.660 228.786   3
   8  -1  24 427.451 305.665   2
   8   1 -24 598.711 381.001   3
   8  -1  25 2731.60 616.861   2
   8  -1 -25 3427.50 629.964   3
   8   1 -25 3174.60 679.793   3
   8  -1 -26 1833.27 506.892   3
   8   1 -26 1707.85 562.798   3
   8  -1  26 2108.12 617.060   2
   8  -1  27 1878.15 552.418   2
   8   1  27 2391.57 640.303   2
   8   1 -27 2170.48 602.005   3
   8  -1 -27 2225.93 493.039   3
   8   1 -28 872.298 443.725   3
   8   1  28 995.286 538.983   2
   8  -1  28 425.016 420.471   2
   8  -1  29 3722.28 823.876   2
   8   1 -29 2487.76 601.846   3
   8   1  29 2728.25 766.625   2
   8  -1  30 1563.87 738.175   2
   8   1 -30 2145.72 632.396   3
   8   1  30 2514.10 752.227   2
   8   1 -31 3752.38 803.602   3
   8  -1  31 5232.81 1026.64   2
   8   1  31 3547.17 945.364   2
   8   1  32 122.314 412.657   2
   8  -1  32 119.472 261.095   2
   8   1  33 2296.52 799.601   2
   8  -1  33 1662.53 627.615   2
   8  -1  34 1551.42 645.534   2
   8   1  34 1644.94 746.271   2
   8   1  35 4507.59 1043.89   2
   8  -1  35 5372.32 1113.93   2
   8  -1  36 355.230 568.991   2
   8   1  36 1125.78 729.210   2
   8   1  37-238.025 420.726   2
   8  -1  37 337.855 547.466   2
   8   1  38 65.3178 444.361   2
   8  -1  38 500.556 408.980   2
   8  -1  39 3990.14 1051.41   2
   8  -1  40 524.264 579.448   2
   9   1   0-72.6157 163.756   3
   9  -1   0 167.715 212.132   3
   9   1  -1 16061.1 979.773   3
   9  -1   1 19061.5 1083.16   3
   9  -1  -1 18946.6 1070.32   3
   9   1   1 19923.1 1060.37   3
   9   1   2 6378.36 592.703   3
   9   1  -2 6453.64 639.574   3
   9  -1   2 8205.89 707.454   3
   9  -1  -2 7305.42 681.728   3
   9   1  -3 2524.63 441.813   3
   9   1   3 2122.55 343.243   3
   9  -1  -3 2822.89 447.204   3
   9   1   4 138.089 197.471   3
   9   1  -4 199.872 237.956   3
   9  -1  -4 160.684 241.967   3
   9   1   5 94.3132 131.790   3
   9   1  -5 318.945 214.205   3
   9  -1  -5 252.085 234.125   3
   9  -1  -6 2050.13 400.865   3
   9   1  -6 2254.89 417.602   3
   9   1   6 1211.70 254.326   3
   9  -1  -6 2138.44 317.651   1
   9   1  -7 5100.94 633.041   3
   9  -1  -7 4403.41 577.604   3
   9  -1  -7 4867.11 467.251   1
   9   1   7 4993.56 489.274   3
   9  -1  -8 20972.2 1202.75   3
   9   1  -8 21090.6 1281.46   3
   9  -1  -8 20871.7 938.156   1
   9   1   8 19763.0 940.440   3
   9  -1  -9 366.355 213.554   3
   9   1  -9 612.544 315.875   3
   9  -1  -9 254.671 137.717   1
   9   1 -10-50.9335 191.811   3
   9  -1 -10-33.7798 142.076   1
   9  -1 -11 36935.7 1704.78   3
   9   1 -11 37024.7 1784.44   3
   9  -1 -11 38081.4 1336.20   1
   9  -1 -12 8463.83 845.900   3
   9  -1 -12 8489.30 655.152   1
   9   1 -12 7777.67 899.423   3
   9  -1 -13 645.614 241.286   3
   9  -1 -13 856.289 209.994   1
   9   1 -13 604.400 359.333   3
   9  -1 -14 9743.30 924.887   3
  -9  -1  14 8982.18 431.378   1
   9  -1 -14 10721.4 762.754   1
   9   1 -14 10057.6 995.904   3
   9  -1 -15 2785.99 413.274   1
   9   1 -15 2881.61 542.574   3
   9  -1 -15 2472.07 513.483   3
   9   1 -16 1032.21 348.296   3
   9  -1 -16 1502.08 384.721   3
   9  -1 -17 1992.08 397.942   3
   9   1 -17 3491.21 617.856   3
   9  -1 -18 7797.46 852.270   3
   9   1 -18 7699.52 927.170   3
   9   1 -19 1528.36 474.254   3
   9  -1 -19 939.193 337.840   3
   9  -1 -20 4619.82 682.999   3
   9   1 -20 4909.54 791.238   3
   9   1 -21 1722.29 526.089   3
   9  -1 -21 1604.67 457.856   3
   9  -1 -22-18.0676 238.928   3
   9   1 -22 369.732 325.176   3
   9  -1 -23 898.163 361.641   3
   9   1 -23 920.491 451.584   3
   9   1 -24 1529.09 516.586   3
   9  -1 -24 925.132 443.484   3
   9  -1 -25 896.749 416.740   3
   9   1 -25 1075.60 480.668   3
   9  -1  25 408.264 302.283   2
   9  -1  26 7224.91 1065.24   2
   9   1 -26 6816.11 1001.05   3
   9  -1 -26 7067.92 931.215   3
   9  -1  27 559.388 279.658   2
   9  -1 -27 457.810 302.456   3
   9   1 -27 688.149 376.497   3
   9  -1  28 857.279 457.389   2
   9   1 -28 496.057 396.774   3
   9  -1 -28 77.9047 182.256   3
   9   1  29 11525.6 1507.86   2
   9   1 -29 10422.3 1259.37   3
   9  -1  29 10876.2 1406.16   2
   9   1 -30 2480.02 705.341   3
   9   1  30 1926.55 697.474   2
   9  -1  30 1107.82 549.675   2
   9   1 -31 4233.67 869.144   3
   9   1  31 5559.80 1120.14   2
   9  -1  31 4265.59 891.401   2
   9   1 -32 278.630 428.723   3
   9  -1  32-281.647 399.516   2
   9   1  32 114.205 452.543   2
   9  -1  33 1244.52 604.394   2
   9   1  33 441.698 442.711   2
   9  -1  34-233.787 377.353   2
   9   1  34-262.178 410.958   2
   9  -1  35-101.947 374.043   2
   9   1  35-101.986 391.292   2
   9  -1  36 902.652 486.951   2
   9   1  36 429.835 361.190   2
   9  -1  37 530.860 569.508   2
   9   1  37 210.019 472.062   2
   9   1  38 255.971 590.616   2
   9  -1  38 1179.49 752.127   2
   9  -1  39 1633.30 703.171   2
   9  -1  40 646.779 604.922   2
  10  -1   0 10416.5 830.140   3
  10   1   0 11780.0 903.898   3
  10  -1  -1 2294.45 408.414   3
  10  -1   1 1789.66 347.248   3
  10   1   1 2533.92 427.885   3
  10   1  -1 2668.66 460.065   3
  10  -1   2-39.3902 150.437   3
  10   1   2 363.499 252.155   3
  10  -1  -2-104.347 192.719   3
  10   1  -2-16.4100 178.572   3
  10   1   3 6222.39 616.849   3
  10   1  -3 5188.35 625.739   3
  10  -1  -3 6806.98 684.639   3
  10   1   4 14491.6 919.523   3
  10  -1  -4 14205.6 1016.24   3
  10   1  -4 17294.2 1107.16   3
  10   1   5 13110.2 859.858   3
  10  -1  -5 11720.5 933.294   3
  10   1  -5 12584.4 992.203   3
  10   1   6 86.9662 152.463   3
  10  -1  -6-222.013 228.912   3
  10   1  -6 177.938 212.945   3
  10  -1  -7 54764.7 1559.23   1
  10   1   7 57591.3 1733.78   3
  10  -1  -7 55190.0 2068.15   3
  10   1  -7 58608.4 2150.77   3
  10  -1  -8 16373.0 1148.35   3
  10   1   8 13958.9 855.083   3
  10  -1  -8 14773.6 811.357   1
  10   1  -8 16428.8 1172.45   3
  10  -1  -9 33424.9 1225.25   1
  10  -1  -9 35138.4 1689.60   3
  10   1  -9 33052.6 1686.92   3
  10  -1 -10 1789.52 296.468   1
  10  -1 -10 3161.37 556.461   3
  10   1 -10 2718.50 569.698   3
  10  -1 -11 22092.8 1367.50   3
  10   1 -11 21476.1 1402.80   3
  10  -1 -11 21824.1 1023.36   1
  10   1 -12 5631.69 743.878   3
  10  -1 -12 5770.87 733.109   3
  10  -1 -12 6103.94 558.453   1
  10  -1 -13 22919.9 1095.71   1
  10  -1 -13 22860.9 1425.72   3
  10   1 -13 26324.6 1596.08   3
  10   1 -14 7019.89 889.199   3
  10  -1 -14 6137.96 587.762   1
  10  -1 -14 6707.14 812.038   3
  10  -1 -15 7533.58 654.846   1
  10  -1 -15 9104.33 942.309   3
  10   1 -15 7918.39 912.695   3
  10   1 -16-0.88231 249.390   3
  10  -1 -16 415.110 218.713   1
  10  -1 -16 392.178 228.200   3
  10  -1 -17 28510.0 1665.50   3
  10   1 -17 27287.8 1747.26   3
  10  -1 -18 927.773 406.356   3
  10   1 -18 585.983 389.832   3
  10   1 -19 43826.0 2263.09   3
  10  -1 -19 47340.6 2183.51   3
  10   1 -20 7084.63 950.627   3
  10  -1 -20 7502.49 914.444   3
  10   1 -21 22629.8 1679.24   3
  10  -1 -21 23699.0 1597.12   3
  10   1 -22 5462.11 893.041   3
  10  -1 -22 4350.16 721.867   3
  10   1 -23 33719.7 2112.80   3
  10  -1 -23 35334.4 1984.68   3
  10   1 -24 1095.50 463.032   3
  10  -1 -24 468.137 375.851   3
  10   1 -25 6854.23 991.077   3
  10  -1 -25 7793.44 977.038   3
  10  -1 -26-268.971 182.063   3
  10   1 -26 428.959 374.405   3
  10  -1  26 428.004 440.802   2
  10   1 -27 8384.14 1131.65   3
  10  -1  27 10672.1 1319.74   2
  10  -1 -27 8998.77 1065.73   3
  10   1 -28 5013.65 827.678   3
  10  -1  28 6361.37 1044.76   2
  10  -1 -28 6836.34 948.353   3
  10  -1  29 2329.37 712.025   2
  10   1 -29 1460.41 541.061   3
  10   1  30 2030.94 672.328   2
  10   1 -30 2239.97 705.173   3
  10  -1  30 2791.00 807.912   2
  10   1 -31 843.077 460.844   3
  10   1  31 598.230 369.362   2
  10  -1  31 1619.48 662.976   2
  10  -1  32 5782.17 1111.54   2
  10   1 -32 5886.97 1024.54   3
  10   1  32 3862.67 975.658   2
  10  -1  33 1620.70 703.784   2
  10   1  33 2917.12 930.922   2
  10   1  34 1756.34 719.622   2
  10  -1  34 307.998 361.768   2
  10   1  35 461.754 578.785   2
  10  -1  35 522.205 599.400   2
  10  -1  36 1090.89 680.919   2
  10   1  36 1190.51 650.261   2
  10   1  37 1773.15 725.414   2
  10  -1  37 2620.86 872.689   2
  10  -1  38 1301.00 692.602   2
  11  -1   0-126.567 218.014   3
  11   1   0-43.4846 153.156   3
  11  -1   1 5346.21 628.865   3
  11  -1  -1 6201.27 696.781   3
  11   1  -1 5075.39 618.638   3
  11   1   1 5229.00 635.423   3
  11   1   2 14242.2 988.563   3
  11  -1  -2 14500.2 1064.63   3
  11  -1   2 12499.0 954.412   3
  11   1  -2 13071.3 1006.31   3
  11  -1  -3 7458.40 778.944   3
  11   1   3 9319.65 804.553   3
  11   1  -3 8776.08 834.549   3
  11   1   4 47.0003 188.589   3
  11  -1  -4 420.450 255.661   3
  11   1  -4 361.320 244.252   3
  11   1  -5 127167. 3174.10   3
  11   1   5 120881. 2740.78   3
  11  -1  -5 124445. 3139.55   3
  11   1   6 531.693 241.412   3
  11   1  -6 1435.65 458.392   3
  11  -1  -6 1383.95 416.630   3
  11  -1  -7 42806.4 1427.02   1
  11   1  -7 37140.7 701.261   1
  11  -1  -7 39151.2 1819.06   3
  11   1   7 38786.4 1523.17   3
  11   1  -7 42933.7 1948.99   3
  11  -1  -8 9243.74 669.591   1
  11  -1  -8 10636.8 955.606   3
  11   1  -8 10360.2 985.461   3
  11   1   8 9040.43 740.360   3
  11  -1  -9 24079.0 1435.91   3
  11  -1  -9 24326.3 1078.24   1
  11   1  -9 24171.0 1497.91   3
  11   1 -10 6463.67 823.312   3
  11  -1 -10 6521.37 563.565   1
  11  -1 -10 6203.10 753.772   3
  11  -1 -11 9859.51 984.687   3
  11   1 -11 11400.2 1060.16   3
  11  -1 -11 10461.8 720.258   1
  11  -1 -12 12529.4 1099.28   3
  11  -1 -12 13699.1 841.417   1
  11   1 -12 12121.2 1113.13   3
  11   1 -13 6023.79 831.552   3
  11  -1 -13 5150.29 720.883   3
  11  -1 -13 5867.03 567.670   1
  11   1 -14 9935.95 1057.42   3
  11  -1 -14 8879.50 959.871   3
  11  -1 -14 10229.8 752.155   1
  11  -1 -15 10730.2 1047.56   3
  11  -1 -15 12144.2 843.103   1
  11   1 -15 13197.2 1223.64   3
  11  -1 -16 9930.24 1006.89   3
  11   1 -16 10426.6 1083.19   3
  11  -1 -16 12161.1 853.491   1
  11   1 -17 9577.98 1071.58   3
  11  -1 -17 8540.95 941.761   3
  11   1 -18 3284.41 669.723   3
  11  -1 -18 4783.90 726.804   3
  11   1 -19 3826.55 717.222   3
  11  -1 -19 3764.59 668.169   3
  11   1 -20 13343.8 1309.86   3
  11  -1 -20 12087.2 1174.16   3
  11   1 -21 1107.11 403.864   3
  11  -1 -21 1381.97 462.056   3
  11   1 -22 606.530 288.054   3
  11  -1 -22 1157.83 440.297   3
  11  -1 -23 1516.64 477.562   3
  11   1 -23 1868.66 507.910   3
  11  -1 -24 3998.88 716.122   3
  11   1 -24 4348.52 783.817   3
  11   1 -25 1664.92 563.557   3
  11  -1 -25 2966.49 656.535   3
  11  -1 -26 707.238 414.156   3
  11   1 -26 142.240 352.938   3
  11  -1  27 7098.54 1071.60   2
  11   1 -27 5359.56 941.249   3
  11  -1 -27 5138.15 834.161   3
  11   1 -28-345.116 238.187   3
  11  -1 -28 532.504 391.336   3
  11  -1  28 933.991 524.631   2
  11   1 -29 532.397 395.001   3
  11  -1  29 703.180 391.217   2
  11  -1  30 4312.24 917.405   2
  11   1 -30 3419.59 791.497   3
  11  -1  31 2250.96 758.203   2
  11   1 -31 1820.67 621.571   3
  11   1  31 2001.70 756.630   2
  11   1  32 2889.34 841.288   2
  11   1 -32 2872.83 755.019   3
  11  -1  32 3306.21 804.061   2
  11   1 -33 5417.52 1020.33   3
  11   1  33 5634.75 1173.71   2
  11  -1  33 7853.90 1322.89   2
  11   1  34 600.230 521.560   2
  11  -1  34 2197.88 831.988   2
  11   1  35 4632.53 1094.13   2
  11  -1  35 3181.72 892.524   2
  11   1  36 1555.75 675.385   2
  11  -1  36 2265.80 829.442   2
  11   1  37 2133.97 870.403   2
  11  -1  37 2918.96 881.352   2
  12   1   0 48762.0 1954.18   3
  12  -1   0 46089.7 1918.99   3
  12  -1   1 10950.7 959.892   3
  12   1  -1 11307.9 975.761   3
  12   1   1 11133.7 945.360   3
  12  -1  -1 12625.2 1021.18   3
  12   1   2 10149.1 868.299   3
  12  -1   2 9926.80 892.716   3
  12  -1  -2 10916.8 950.808   3
  12   1  -2 10659.6 945.418   3
  12  -1  -3 1765.85 434.816   3
  12  -1   3 1645.12 388.092   3
  12   1   3 2006.00 398.120   3
  12   1  -3 2362.62 477.325   3
  12   1  -4 7376.96 798.179   3
  12  -1  -4 8597.07 894.599   3
  12   1   4 8053.74 774.534   3
  12   1  -5 394.375 301.761   3
  12   1   5 318.821 240.913   3
  12  -1  -5-101.048 228.630   3
  12  -1  -6 1598.75 391.582   3
  12   1  -6 1068.05 377.835   3
  12   1   6 1513.51 345.798   3
  12   1   7 4648.20 564.175   3
  12   1  -7 3387.54 582.850   3
  12   1  -7 3535.53 251.044   1
  12  -1  -7 3107.84 396.537   1
  12  -1  -7 4347.96 643.805   3
  12   1  -8 3932.86 645.264   3
  12   1   8 4020.99 534.810   3
  12   1  -8 2868.31 195.795   1
  12  -1  -8 3358.76 419.049   1
  12  -1  -8 2777.22 502.147   3
  12   1  -9 10688.5 1038.33   3
  12  -1  -9 9809.35 958.766   3
  12  -1  -9 9442.15 683.844   1
  12   1   9 10629.4 819.717   3
  12  -1 -10 2508.48 522.807   3
  12   1 -10 1940.28 489.977   3
  12  -1 -10 2086.31 332.727   1
  12   1 -11 911.191 378.098   3
  12  -1 -11 899.203 245.091   1
  12  -1 -11 1126.07 389.881   3
  12  -1 -12-53.0038 225.159   3
  12  -1 -12 77.0090 105.428   1
  12   1 -12 415.732 358.291   3
  12   1 -13 471.108 286.132   3
  12  -1 -13 276.847 259.674   3
  12  -1 -13 294.078 181.373   1
  12  -1 -14 2532.86 378.841   1
  12  -1 -14 3510.67 629.571   3
  12   1 -14 3372.93 658.429   3
  12  -1 -15 9319.91 1007.18   3
  12   1 -15 7675.61 961.486   3
  12  -1 -15 7374.36 663.846   1
  12   1 -16 6654.57 938.835   3
  12  -1 -16 8506.44 962.656   3
  12  -1 -16 7108.05 654.565   1
  12  -1 -17 7913.80 966.136   3
  12  -1 -17 7323.56 682.223   1
  12   1 -17 6771.77 933.719   3
  12  -1 -18 7648.30 959.881   3
  12   1 -18 8412.81 1028.44   3
  12  -1 -19 1824.43 535.188   3
  12   1 -19 2042.90 548.343   3
  12  -1 -20 3785.24 718.583   3
  12   1 -20 2810.73 658.593   3
  12   1 -21 3213.87 719.134   3
  12  -1 -21 3435.94 682.700   3
  12   1 -22 2939.04 708.962   3
  12  -1 -22 2436.21 603.600   3
  12   1 -23 109.869 300.748   3
  12  -1 -23 632.338 352.392   3
  12  -1 -24 84.7166 256.291   3
  12   1 -24-353.970 301.105   3
  12   1 -25 2887.73 695.116   3
  12  -1 -25 2448.71 642.536   3
  12  -1 -26 1345.31 484.816   3
  12   1 -26 2708.29 693.263   3
  12   1 -27 3563.00 776.750   3
  12  -1 -27 3555.29 752.094   3
  12   1 -28 2659.83 671.764   3
  12  -1  28 3495.86 840.693   2
  12  -1 -28 1329.96 507.698   3
  12   1 -29 355.252 394.149   3
  12  -1  29 176.801 407.536   2
  12  -1 -29-324.974 269.405   3
  12  -1  30 836.272 505.279   2
  12   1 -30-105.921 281.468   3
  12  -1  31 500.759 342.638   2
  12   1 -31 1373.08 609.710   3
  12   1  32-277.654 415.507   2
  12  -1  32 312.393 357.217   2
  12   1 -32 291.657 371.530   3
  12  -1  33 422.870 496.918   2
  12   1 -33 648.235 448.803   3
  12   1  33 522.034 407.500   2
  12  -1  34 3958.14 1030.54   2
  12   1  34 3463.52 953.548   2
  12   1  35 211.607 360.634   2
  12  -1  35 381.947 458.000   2
  12   1  36 289.861 417.634   2
  12  -1  36 466.485 559.651   2
  12   1  37 859.633 617.946   2
  13  -1   0 21.0220 163.380   3
  13   1   0 107.399 260.010   3
  13   1  -1-133.053 160.145   3
  13  -1  -1 278.543 223.871   3
  13   1   1-4.76555 164.955   3
  13  -1   1 147.014 223.235   3
  13  -1  -2-38.0178 162.084   3
  13  -1   2-168.559 148.622   3
  13   1  -2 20.2468 168.149   3
  13   1   2 304.912 252.192   3
  13   1  -3 1595.01 438.769   3
  13  -1  -3 1928.98 360.608   3
  13   1   3 1423.76 365.942   3
  13  -1   3 1660.84 406.557   3
  13   1  -4 7666.56 874.888   3
  13  -1  -4 7290.81 836.068   3
  13   1   4 7134.57 768.672   3
  13   1   5 20239.3 1246.89   3
  13   1  -5 20097.8 1370.19   3
  13  -1  -5 19303.6 1361.53   3
  13   1   6 17855.2 1158.67   3
  13   1  -6 17397.4 1320.41   3
  13  -1  -6 16385.7 1262.46   3
  13  -1  -7 5794.46 567.263   1
  13   1  -7 6254.65 776.040   3
  13   1   7 5958.33 672.386   3
  13  -1  -7 5713.81 766.105   3
  13   1  -8 533.694 362.082   3
  13   1  -8 70.7179 52.2699   1
  13  -1  -8 407.778 258.605   3
  13  -1  -8 433.063 200.195   1
  13   1   8-143.096 132.951   3
  13   1   9 2795.76 468.335   3
  13  -1  -9 2605.52 545.634   3
  13  -1  -9 2490.39 375.462   1
  13   1  -9 2001.93 451.534   3
  13   1 -10 1124.76 424.622   3
  13  -1 -10 1362.89 385.349   3
  13  -1 -10 1882.53 353.716   1
  13   1 -11 2815.90 605.797   3
  13  -1 -11 2712.35 376.267   1
  13  -1 -11 3664.50 640.165   3
  13  -1 -12 402.584 184.647   1
  13  -1 -12 626.421 308.765   3
  13   1 -12 536.753 271.547   3
  13  -1 -13 5054.68 763.904   3
  13  -1 -13 5422.32 549.846   1
  13   1 -13 4380.77 733.836   3
  13  -1 -14 592.024 203.503   1
  13  -1 -14 1051.23 407.183   3
  13   1 -14 775.139 473.535   3
  13   1 -15 3.02292 180.142   3
  13  -1 -15 121.600 145.784   1
  13  -1 -15 114.325 196.405   3
  13   1 -16 1966.62 576.309   3
  13  -1 -16 1362.59 440.008   3
  13  -1 -16 1724.61 358.115   1
  13   1 -17 5756.13 902.233   3
  13  -1 -17 4855.72 793.085   3
  13  -1 -17 4536.73 541.057   1
  13  -1 -18 838.932 375.585   3
  13   1 -18 627.633 342.395   3
  13   1 -19 8854.73 1112.57   3
  13  -1 -19 8972.01 1075.47   3
  13  -1 -20 730.014 399.692   3
  13   1 -20 643.388 430.156   3
  13   1 -21 3028.82 661.336   3
  13  -1 -21 4036.97 739.568   3
  13   1 -22 1074.26 482.200   3
  13  -1 -22 692.034 410.728   3
  13  -1 -23 2359.57 608.881   3
  13   1 -23 3194.84 742.719   3
  13   1 -24 428.697 498.337   3
  13  -1 -24 1.15604 221.250   3
  13   1 -25 11900.2 1380.48   3
  13  -1 -25 9372.61 1156.46   3
  13  -1 -26 1371.73 548.985   3
  13   1 -26 83.2276 280.260   3
  13   1 -27 4600.42 943.477   3
  13  -1 -27 1946.47 567.208   3
  13   1 -28 1330.91 573.905   3
  13  -1 -28 1118.66 520.217   3
  13   1 -29-331.066 329.611   3
  13  -1  29 523.224 406.607   2
  13  -1 -29 310.802 387.677   3
  13   1 -30 432.292 392.333   3
  13  -1  30 517.500 463.721   2
  13   1 -31 700.948 463.645   3
  13  -1  31 3062.86 876.606   2
  13   1 -32 1236.24 598.475   3
  13  -1  32 626.202 486.448   2
  13  -1  33 1680.83 725.400   2
  13   1  33 1219.48 740.795   2
  13   1 -33 952.564 535.965   3
  13   1  34 382.763 479.597   2
  13  -1  34-56.3549 423.354   2
  13   1  35 6871.05 1360.64   2
  13  -1  35 7694.02 1398.43   2
  13   1  36 1666.96 804.091   2
  14   1   0 935.169 377.385   3
  14  -1   0 1038.96 338.261   3
  14  -1  -1 11775.5 1056.18   3
  14  -1   1 12388.0 1090.37   3
  14   1   1 14200.7 1128.80   3
  14   1  -1 13987.6 1142.28   3
  14  -1  -2 1515.15 492.825   3
  14   1   2 507.902 299.538   3
  14  -1   2 871.023 342.670   3
  14   1  -2 823.445 332.547   3
  14  -1   3 67.5044 225.818   3
  14   1   3 497.575 324.854   3
  14  -1  -3 270.718 245.017   3
  14   1  -3 137.174 199.824   3
  14  -1  -4 7117.75 845.658   3
  14   1   4 7192.07 800.864   3
  14   1  -4 6992.69 832.440   3
  14  -1  -5-145.737 283.349   3
  14   1  -5 31.0063 174.644   3
  14   1   5 486.682 313.138   3
  14   1  -6 472.480 315.446   3
  14   1   6 374.305 278.934   3
  14  -1  -6 80.3914 301.504   3
  14   1   7 9319.22 870.255   3
  14   1  -7 9802.30 1051.23   3
  14  -1  -7 8830.01 977.735   3
  14  -1  -8 2918.49 414.645   1
  14   1   8 3200.39 528.579   3
  14   1  -8 2730.45 575.029   3
  14   1  -8 2671.01 234.585   1
  14  -1  -8 2963.69 605.792   3
  14   1  -9 26621.4 1742.53   3
  14  -1  -9 25703.9 1676.34   3
  14   1   9 27841.6 1470.01   3
  14  -1  -9 27349.1 1230.35   1
  14   1  -9 23817.4 595.690   1
  14   1 -10 8635.39 1017.22   3
  14  -1 -10 8236.04 672.260   1
  14  -1 -10 9927.33 1074.54   3
  14  -1 -11 19237.7 1041.36   1
  14  -1 -11 20074.9 1527.64   3
  14   1 -11 18836.2 1474.61   3
  14  -1 -12 9333.91 726.809   1
  14  -1 -12 8425.06 1012.87   3
  14   1 -12 10819.7 1137.60   3
  14   1 -13 3364.72 672.110   3
  14  -1 -13 3496.36 459.585   1
  14  -1 -13 2352.10 504.118   3
  14  -1 -14-89.6218 201.779   3
  14  -1 -14 274.780 202.543   1
  14   1 -14-108.923 246.246   3
  14   1 -15-97.8305 220.790   3
  14  -1 -15 514.449 233.073   1
  14  -1 -15 614.894 373.946   3
  14   1 -16 558.445 451.917   3
  14  -1 -16 200.482 288.343   3
  14  -1 -16 203.517 149.418   1
  14  -1 -17 6359.76 902.221   3
  14   1 -17 5045.97 852.768   3
  14   1 -18 776.544 468.464   3
  14  -1 -18 13.5318 286.989   3
  14  -1 -19 3171.79 659.570   3
  14   1 -19 3975.11 774.045   3
  14   1 -20 2041.54 602.126   3
  14  -1 -20 1404.73 504.308   3
  14  -1 -21 16330.7 1500.64   3
  14   1 -21 19392.7 1701.16   3
  14   1 -22 1422.30 557.688   3
  14  -1 -22 127.111 351.171   3
  14  -1 -23 7481.23 1067.50   3
  14   1 -23 9899.30 1238.07   3
  14   1 -24 1760.39 599.117   3
  14  -1 -24 3092.43 733.582   3
  14   1 -25 5568.43 997.119   3
  14  -1 -25 5122.14 916.433   3
  14   1 -26 3207.91 783.691   3
  14  -1 -26 3931.51 826.510   3
  14   1 -27 2257.65 683.715   3
  14  -1 -27 2437.10 632.666   3
  14   1 -28 3666.92 846.971   3
  14  -1 -28 3450.79 791.538   3
  14   1 -29 1711.88 663.287   3
  14  -1 -29 1466.46 603.558   3
  14   1 -30-517.164 327.757   3
  14  -1  30 114.554 337.949   2
  14   1 -31 1090.52 626.937   3
  14  -1  31-589.816 557.646   2
  14   1 -32 998.779 523.751   3
  14  -1  32 1834.27 725.572   2
  14  -1  33 4336.35 1029.59   2
  14   1 -33 4411.29 985.820   3
  14   1  34-265.159 476.368   2
  14   1 -34 1517.82 660.480   3
  14   1  35 769.992 529.864   2
  15  -1   0 554.555 425.001   3
  15   1   0 905.587 449.554   3
  15   1   1 23789.9 1531.70   3
  15  -1   1 22016.8 1476.16   3
  15   1  -1 23103.9 1539.37   3
  15  -1  -1 22432.3 1529.80   3
  15   1   2 1150.75 444.327   3
  15   1  -2 782.102 407.806   3
  15  -1   2 375.273 315.063   3
  15  -1  -2 1163.63 471.555   3
  15  -1   3 40314.0 1999.77   3
  15   1   3 41283.5 1979.40   3
  15  -1  -3 41185.8 2063.44   3
  15   1  -3 38202.3 2014.99   3
  15   1  -4 9902.79 1083.97   3
  15  -1  -4 7877.71 952.951   3
  15   1   4 8452.69 908.579   3
  15   1  -5 17830.9 1395.54   3
  15  -1  -5 19565.1 1444.71   3
  15   1   5 17198.9 1243.05   3
  15   1  -6 8826.41 1045.50   3
  15   1   6 8462.59 863.766   3
  15  -1  -6 7298.49 899.700   3
  15   1  -7 12179.8 1212.71   3
  15   1   7 8479.80 854.036   3
  15  -1  -7 9920.08 1074.53   3
  15   1  -8 4079.11 741.179   3
  15   1  -8 3423.22 287.169   1
  15  -1  -8 3203.47 621.598   3
  15   1   8 3023.71 516.012   3
  15  -1  -8 3969.67 508.200   1
  15  -1  -9 19354.3 1067.87   1
  15  -1  -9 15454.4 1359.80   3
  15   1   9 17258.1 1207.23   3
  15   1  -9 17223.3 1432.23   3
  15   1 -10 511.548 339.117   3
  15  -1 -10 283.794 172.091   1
  15  -1 -10 525.938 402.291   3
  15  -1 -11 11884.7 824.747   1
  15   1 -11 13046.1 1271.48   3
  15  -1 -11 10765.0 1135.00   3
  15   1 -12 4853.06 781.203   3
  15  -1 -12 5959.59 589.276   1
  15  -1 -12 4953.86 834.074   3
  15  -1 -13 5052.33 820.833   3
  15   1 -13 4988.99 849.533   3
  15  -1 -13 6054.68 598.818   1
  15   1 -14 2733.60 615.288   3
  15  -1 -14 2781.42 419.013   1
  15  -1 -14 2460.42 535.001   3
  15   1 -15 28.2562 335.906   3
  15  -1 -15 255.788 319.883   3
  15  -1 -16 805.451 425.074   3
  15   1 -16-93.2268 208.453   3
  15   1 -17 479.993 379.619   3
  15  -1 -17 1253.70 505.305   3
  15  -1 -18 15421.2 1463.45   3
  15   1 -18 14140.3 1416.20   3
  15  -1 -19 1529.71 521.661   3
  15   1 -19 814.629 442.864   3
  15  -1 -20 27499.8 1997.47   3
  15   1 -20 28568.0 2082.42   3
  15   1 -21 6591.98 1042.05   3
  15  -1 -21 7124.55 1060.29   3
  15  -1 -22 19439.3 1732.80   3
  15   1 -22 19773.3 1779.42   3
  15  -1 -23 598.730 407.409   3
  15   1 -23 279.013 404.340   3
  15  -1 -24 473.883 331.242   3
  15   1 -24 1285.62 631.672   3
  15  -1 -25 2452.07 718.886   3
  15   1 -25 1476.26 580.457   3
  15  -1 -26 551.837 431.923   3
  15   1 -26 708.592 481.906   3
  15  -1 -27 5730.75 1012.18   3
  15   1 -27 6619.72 1102.30   3
  15  -1 -28 403.894 447.315   3
  15   1 -28 926.624 586.529   3
  15  -1 -29 24164.3 2062.04   3
  15   1 -29 25057.9 2186.39   3
  15   1 -30 416.911 580.910   3
  15  -1 -30-9.20419 401.419   3
  15  -1  31 7269.06 1247.52   2
  15   1 -31 5713.19 1086.81   3
  15  -1  32-205.991 364.157   2
  15   1 -32 541.563 510.616   3
  15   1 -33 4199.60 939.297   3
  15   1 -34 1893.89 738.679   3
  15   1  34 2617.01 868.082   2
  15   1  35 7237.34 1363.01   2
  16   1   0 35946.3 1948.78   3
  16  -1   0 34072.1 1940.91   3
  16  -1   1 127.881 247.019   3
  16   1   1-202.708 236.782   3
  16   1  -1 407.717 388.056   3
  16  -1  -1 145.432 338.102   3
  16   1   2 590.196 319.570   3
  16  -1  -2 856.875 398.798   3
  16   1  -2 726.347 404.197   3
  16  -1   2 630.279 295.894   3
  16   1  -3 592.022 343.547   3
  16  -1  -3 91.5525 217.706   3
  16   1   3 69.5943 195.571   3
  16  -1   3 363.745 312.542   3
  16   1  -4 92.0197 214.812   3
  16  -1  -4-53.0758 183.858   3
  16   1   4-51.2028 200.332   3
  16  -1  -5 2855.05 618.149   3
  16   1  -5 2214.33 556.765   3
  16   1   5 2182.89 477.786   3
  16   1   6 149.408 164.722   3
  16   1  -6-163.987 216.520   3
  16   1  -7 211.596 288.864   3
  16  -1  -7-201.601 315.393   3
  16   1   7 307.502 204.675   3
  16   1  -8 1235.71 475.967   3
  16  -1  -8 1150.86 378.167   3
  16   1   8 1402.78 384.147   3
  16  -1  -8 1775.49 366.746   1
  16   1  -9 5295.34 848.327   3
  16  -1  -9 4786.18 808.935   3
  16  -1  -9 5011.30 569.429   1
  16   1   9 4675.42 660.532   3
  16  -1 -10 1145.31 357.009   3
  16   1 -10 1644.16 462.624   3
  16  -1 -10 2302.91 399.801   1
  16   1 -11 5900.15 937.945   3
  16  -1 -11 4612.65 786.794   3
  16  -1 -11 4574.65 533.133   1
  16  -1 -12 6201.83 606.362   1
  16  -1 -12 6386.13 932.586   3
  16   1 -12 7327.68 1021.12   3
  16  -1 -13 9501.46 1132.16   3
  16   1 -13 8757.91 1115.88   3
  16  -1 -14 2050.05 632.480   3
  16   1 -14 1451.71 522.421   3
  16   1 -15 10644.0 1261.65   3
  16  -1 -15 10858.1 1231.68   3
  16   1 -16 5393.59 937.845   3
  16  -1 -16 3305.26 738.505   3
  16  -1 -17 254.217 306.272   3
  16   1 -17-4.91800 252.192   3
  16  -1 -18 1274.68 459.405   3
  16   1 -18 774.935 494.923   3
  16   1 -19 3017.71 770.924   3
  16  -1 -19 3272.22 716.099   3
  16   1 -20 1200.49 501.557   3
  16  -1 -20 1018.33 494.055   3
  16   1 -21 702.561 497.464   3
  16  -1 -21 440.156 344.260   3
  16  -1 -22 2807.05 716.045   3
  16   1 -22 1544.19 577.208   3
  16  -1 -23 276.535 272.865   3
  16   1 -23 491.902 379.574   3
  16  -1 -24 4836.54 921.280   3
  16   1 -24 3916.00 892.963   3
  16   1 -25 5585.84 1017.46   3
  16  -1 -25 5715.28 994.104   3
  16  -1 -26 1826.25 642.488   3
  16   1 -26 1362.26 531.149   3
  16   1 -27 4257.65 958.005   3
  16  -1 -27 2534.67 737.176   3
  16  -1 -28-365.884 328.605   3
  16   1 -28 261.760 383.236   3
  16   1 -29 3570.34 878.144   3
  16  -1 -29 4016.80 851.282   3
  16   1 -30 2465.38 809.961   3
  16  -1 -30 1039.26 519.518   3
  16   1 -31 1334.32 665.925   3
  16   1 -32 370.104 346.732   3
  16   1 -33 1922.37 721.925   3
  16   1 -34 462.127 351.483   3
  17  -1   0 31.4937 215.283   3
  17   1   0 175.342 318.880   3
  17   1   1 375.871 388.816   3
  17  -1   1 231.115 324.513   3
  17  -1  -1 211.741 301.886   3
  17   1  -1 300.551 255.363   3
  17  -1  -2 14624.0 1310.92   3
  17  -1   2 15797.9 1342.94   3
  17   1  -2 16063.0 1371.60   3
  17   1   2 15053.5 1268.79   3
  17  -1  -3 2224.15 606.647   3
  17   1   3 1374.10 393.524   3
  17   1  -3 1568.79 503.553   3
  17  -1   3 1587.94 468.517   3
  17  -1  -4-73.8537 313.892   3
  17   1  -4 146.998 255.920   3
  17   1   4 540.990 354.727   3
  17   1   5 11123.9 1085.97   3
  17   1  -5 9669.08 1095.07   3
  17  -1  -5 10538.9 1149.06   3
  17  -1  -6 94.7029 275.699   3
  17   1   6 263.092 258.810   3
  17   1  -6 727.047 428.753   3
  17  -1  -7 917.201 458.132   3
  17   1   7 591.142 300.848   3
  17   1  -7 1363.29 548.663   3
  17   1   8 355.558 218.818   3
  17  -1  -8 260.088 223.048   1
  17  -1  -8-162.293 266.506   3
  17   1  -8-192.108 236.573   3
  17  -1  -9 3360.55 490.370   1
  17   1  -9 3026.66 667.297   3
  17  -1  -9 2912.14 594.119   3
  17   1   9 3348.43 584.316   3
  17   1 -10 1645.10 540.656   3
  17  -1 -10 1296.96 316.319   1
  17  -1 -10 1384.35 482.869   3
  17   1 -11 1191.92 487.414   3
  17  -1 -11 870.735 338.720   3
  17   1 -12 553.134 348.206   3
  17  -1 -12 71.6448 229.749   3
  17  -1 -13 4523.61 813.444   3
  17   1 -13 3020.83 692.281   3
  17   1 -14 1750.02 570.808   3
  17  -1 -14 1721.28 498.231   3
  17  -1 -15 620.575 498.844   3
  17   1 -15 1200.60 538.445   3
  17  -1 -16 7032.34 1001.05   3
  17   1 -16 9927.92 1277.92   3
  17  -1 -17 1035.70 499.375   3
  17   1 -17 631.982 389.569   3
  17   1 -18 1936.93 579.318   3
  17  -1 -18 2509.75 633.878   3
  17   1 -19 3394.62 715.807   3
  17  -1 -19 3169.63 723.930   3
  17  -1 -20 230.447 341.174   3
  17   1 -20 640.724 457.679   3
  17   1 -21 1063.73 564.170   3
  17  -1 -21-353.387 348.688   3
  17   1 -22 428.048 491.969   3
  17  -1 -22 501.542 291.643   3
  17   1 -23 70.8690 295.583   3
  17  -1 -23 759.484 467.768   3
  17  -1 -24 1246.76 518.773   3
  17   1 -24 1137.38 561.759   3
  17  -1 -25 211.620 302.181   3
  17   1 -25-333.185 401.605   3
  17   1 -26 970.127 575.340   3
  17  -1 -26-105.912 309.239   3
  17   1 -27 1029.07 613.746   3
  17  -1 -27 120.038 327.316   3
  17  -1 -28 1034.30 503.997   3
  17   1 -28 1302.89 547.927   3
  17  -1 -29 246.352 257.656   3
  17   1 -29 666.450 537.515   3
  17   1 -30 344.418 417.239   3
  17  -1 -30 933.532 577.030   3
  17   1 -31-323.665 390.464   3
  17   1 -32 863.890 552.421   3
  17   1 -33 1209.30 633.633   3
  17   1 -34 205.121 367.004   3
  18  -1   0 17073.9 1480.25   3
  18   1   0 15505.2 1387.65   3
  18  -1  -1 3926.89 737.041   3
  18  -1   1 3290.26 633.409   3
  18   1  -1 4028.00 778.669   3
  18   1   1 3155.32 641.164   3
  18   1  -2 2639.96 629.352   3
  18  -1  -2 3521.02 698.857   3
  18   1   2 2675.03 599.409   3
  18  -1   2 2966.23 680.953   3
  18   1   3 583.405 355.742   3
  18   1  -3-2.45985 203.898   3
  18  -1   3-48.4615 233.045   3
  18  -1  -3 605.454 399.993   3
  18   1  -4-181.240 403.296   3
  18  -1  -4 41.6734 323.397   3
  18   1   4 432.865 310.118   3
  18   1   5 125.382 259.358   3
  18   1  -5 317.416 344.619   3
  18  -1  -5 687.736 437.307   3
  18  -1  -6 6536.03 957.397   3
  18   1  -6 8315.36 1061.04   3
  18   1   6 6670.83 906.549   3
  18   1  -7 1806.17 563.658   3
  18  -1  -7 1565.43 527.931   3
  18   1   7 767.768 369.494   3
  18   1  -8 379.012 421.014   3
  18   1   8 267.254 276.860   3
  18  -1  -8 637.393 286.058   1
  18  -1  -8 6.77469 284.739   3
  18   1  -9 3123.40 726.850   3
  18  -1  -9 2354.83 573.236   3
  18   1   9 3124.20 569.718   3
  18   1 -10 158.290 237.784   3
  18  -1 -10 269.697 354.085   3
  18   1 -11 6780.66 1048.54   3
  18  -1 -11 5448.34 919.125   3
  18   1 -12 5290.67 939.317   3
  18  -1 -12 4635.86 894.654   3
  18  -1 -13 17099.8 1598.50   3
  18   1 -13 18762.0 1708.76   3
  18   1 -14 1027.41 562.936   3
  18  -1 -14 1451.33 663.216   3
  18  -1 -15 21952.5 1851.69   3
  18   1 -15 24727.4 2004.41   3
  18  -1 -16 2703.90 800.444   3
  18   1 -16 326.048 364.416   3
  18  -1 -17 10055.6 1313.67   3
  18   1 -17 9688.43 1304.08   3
  18   1 -18 169.103 365.128   3
  18  -1 -18 259.030 377.544   3
  18  -1 -19-23.1029 381.280   3
  18   1 -19 498.685 471.034   3
  18   1 -20 734.854 468.460   3
  18  -1 -20 745.741 450.939   3
  18  -1 -21 1006.89 486.602   3
  18   1 -21 1032.87 481.172   3
  18  -1 -22 4013.29 876.944   3
  18   1 -22 4483.82 939.588   3
  18   1 -23 706.600 472.895   3
  18  -1 -23-113.437 353.721   3
  18   1 -24-59.6539 290.468   3
  18  -1 -24-318.302 385.557   3
  18   1 -25 3637.18 852.690   3
  18  -1 -25 3772.79 855.865   3
  18   1 -26 189.419 268.949   3
  18  -1 -26 1010.87 617.469   3
  18   1 -27 2522.57 839.633   3
  18  -1 -27 768.083 408.549   3
  18  -1 -28 1021.32 593.010   3
  18   1 -28-388.731 388.601   3
  18   1 -29 4709.30 1041.83   3
  18  -1 -29 6180.84 1125.97   3
  18   1 -30 895.058 426.199   3
  18  -1 -30 1544.49 637.400   3
  18   1 -31 41.6608 346.080   3
  18   1 -32 1235.19 621.683   3
  18   1 -33 1412.22 697.966   3
  19  -1   0 216.954 477.389   3
  19   1   0 1265.93 555.776   3
  19   1   1 21569.1 1670.73   3
  19  -1  -1 22154.4 1730.12   3
  19  -1   1 23609.9 1758.95   3
  19   1  -1 22477.6 1752.70   3
  19   1   2 3008.47 661.460   3
  19  -1  -2 2338.73 711.018   3
  19  -1   2 3302.08 688.390   3
  19   1  -2 4019.33 902.319   3
  19   1   3 13157.2 1297.03   3
  19  -1  -3 11651.8 1270.33   3
  19   1  -3 13186.5 1334.55   3
  19  -1  -4 4959.06 911.292   3
  19   1   4 5242.93 854.811   3
  19   1  -4 4808.16 840.758   3
  19   1  -5 21036.6 1746.22   3
  19   1   5 22356.7 1652.60   3
  19  -1  -5 22836.7 1792.42   3
  19   1   6 900.266 384.495   3
  19   1  -6 1587.92 513.805   3
  19  -1  -6 1509.97 647.610   3
  19   1  -7 5025.81 916.799   3
  19  -1  -7 4992.49 858.996   3
  19   1   7 4924.40 801.440   3
  19  -1  -8 1757.43 559.373   3
  19   1  -8 2418.24 641.495   3
  19   1   8 2550.48 597.018   3
  19   1  -9 9403.50 1206.15   3
  19  -1  -9 8597.58 1120.26   3
  19  -1 -10 914.309 479.449   3
  19   1 -10 1990.56 707.022   3
  19   1 -11 16833.7 1629.65   3
  19  -1 -11 16293.7 1562.85   3
  19   1 -12 795.302 507.326   3
  19  -1 -12 269.091 479.432   3
  19   1 -13 21316.3 1861.34   3
  19  -1 -13 16888.8 1629.01   3
  19   1 -14 764.225 530.012   3
  19  -1 -14-232.215 358.686   3
  19   1 -15 1060.26 565.193   3
  19  -1 -15 570.278 394.534   3
  19   1 -16 220.603 267.000   3
  19  -1 -16 297.680 421.056   3
  19  -1 -17 1016.22 419.903   3
  19   1 -17 692.678 451.601   3
  19   1 -18 7038.05 1142.98   3
  19  -1 -18 5110.57 926.278   3
  19   1 -19 1147.24 512.151   3
  19  -1 -19 1067.93 504.786   3
  19  -1 -20 6376.20 1119.35   3
  19   1 -20 5120.80 984.419   3
  19   1 -21 532.851 490.310   3
  19  -1 -21-63.6690 244.992   3
  19   1 -22 3583.93 912.971   3
  19  -1 -22 4816.85 962.154   3
  19  -1 -23 786.398 464.859   3
  19   1 -23-143.465 335.862   3
  19   1 -24 492.460 479.169   3
  19  -1 -24 139.437 324.004   3
  19   1 -25 1451.11 549.657   3
  19  -1 -25 1436.64 566.776   3
  19   1 -26 625.497 530.434   3
  19  -1 -26-14.0748 284.658   3
  19   1 -27 2636.85 829.027   3
  19  -1 -27 1113.33 568.427   3
  19   1 -28 218.299 313.413   3
  19  -1 -28 16.8331 290.977   3
  19  -1 -29 3860.54 959.718   3
  19   1 -29 2355.38 761.430   3
  19  -1 -30 425.322 418.181   3
  19   1 -30 488.787 602.462   3
  19   1 -31 2050.74 760.691   3
  19  -1 -31 2642.67 794.740   3
  20  -1   0 1285.94 551.811   3
  20   1   0 695.086 401.973   3
  20   1   1 1499.13 521.929   3
  20  -1  -1 1197.55 479.250   3
  20   1  -1 1161.99 452.339   3
  20  -1   1 1627.34 572.300   3
  20   1  -2 4499.88 839.094   3
  20   1   2 5333.93 862.672   3
  20  -1   2 4277.77 848.585   3
  20  -1  -2 3988.74 797.742   3
  20  -1  -3 3988.68 797.785   3
  20   1   3 4716.79 867.492   3
  20   1  -3 4280.49 780.986   3
  20   1   4 3216.10 697.169   3
  20  -1  -4 3957.56 815.589   3
  20   1  -4 4206.98 863.758   3
  20   1   5 894.863 363.607   3
  20   1  -5 1606.46 618.851   3
  20  -1  -5 799.892 480.509   3
  20  -1  -6 2732.48 723.120   3
  20   1  -6 2090.30 652.962   3
  20   1   6 1410.16 503.527   3
  20   1  -7 2590.64 701.284   3
  20   1   7 1891.47 536.632   3
  20  -1  -7 2353.62 588.588   3
  20   1  -8 964.356 464.924   3
  20   1   8 1165.55 481.745   3
  20  -1  -8 1276.67 523.850   3
  20   1  -9 5579.01 984.474   3
  20  -1  -9 5552.87 973.298   3
  20   1 -10 1661.66 655.185   3
  20  -1 -10 1031.09 508.090   3
  20   1 -11 4215.97 909.108   3
  20  -1 -11 3069.30 725.989   3
  20  -1 -12 284.103 288.981   3
  20   1 -12 711.771 410.581   3
  20   1 -13 2084.27 715.477   3
  20  -1 -13 1250.02 474.269   3
  20   1 -14 782.419 579.144   3
  20  -1 -14 973.128 506.422   3
  20  -1 -15 1181.76 539.799   3
  20   1 -15 1613.72 702.595   3
  20  -1 -16 760.195 476.491   3
  20   1 -16 321.921 405.482   3
  20  -1 -17 2781.56 743.611   3
  20   1 -17 3627.63 836.983   3
  20  -1 -18 5933.85 1052.80   3
  20   1 -18 6027.39 1094.06   3
  20  -1 -19 17761.2 1804.84   3
  20   1 -19 17947.6 1861.36   3
  20  -1 -20 939.597 562.850   3
  20   1 -20 865.262 639.948   3
  20   1 -21 9085.60 1364.83   3
  20  -1 -21 5920.62 1094.96   3
  20   1 -22 1691.69 646.804   3
  20  -1 -22 2384.28 757.003   3
  20  -1 -23 3380.58 857.053   3
  20   1 -23 4002.73 964.925   3
  20   1 -24 4965.65 1118.34   3
  20  -1 -24 3349.47 844.275   3
  20  -1 -25 989.265 477.536   3
  20   1 -25 1003.49 680.789   3
  20   1 -26 796.248 671.000   3
  20  -1 -26 1019.57 602.475   3
  20  -1 -27 289.467 399.570   3
  20   1 -27 464.318 495.553   3
  20  -1 -28 798.427 510.992   3
  20   1 -28 115.209 510.039   3
  20  -1 -29 534.709 402.294   3
  20   1 -29 397.784 323.543   3
  20   1 -30 1237.44 687.321   3
  20  -1 -30 1785.11 674.730   3
  20  -1 -31 3040.97 876.852   3
  21   1   0 429.693 364.523   3
  21  -1   0 25.9368 304.304   3
  21  -1   1 2786.77 750.634   3
  21   1  -1 1668.13 570.001   3
  21   1   1 1471.71 539.568   3
  21  -1  -1 1476.38 559.526   3
  21   1   2 9923.79 1178.17   3
  21   1  -2 11428.8 1332.98   3
  21  -1  -2 9440.05 1228.12   3
  21  -1   2 10214.7 1232.36   3
  21   1  -3 1559.73 695.018   3
  21  -1  -3 1101.32 613.913   3
  21   1   3 1209.81 519.762   3
  21   1  -4 4052.31 809.790   3
  21   1   4 3614.63 764.543   3
  21  -1  -4 2901.35 661.716   3
  21   1  -5 2436.02 769.993   3
  21  -1  -5 1398.11 620.537   3
  21   1   5 1549.91 581.587   3
  21   1   6 2714.65 670.700   3
  21   1  -6 1467.93 555.289   3
  21  -1  -6 1489.70 591.882   3
  21   1  -7-185.331 269.296   3
  21   1   7 357.228 336.447   3
  21  -1  -7 357.994 339.202   3
  21  -1  -8 1346.98 442.215   3
  21   1  -8 1167.42 500.553   3
  21   1   8 597.359 372.161   3
  21   1  -9 1276.76 528.248   3
  21  -1  -9 195.308 293.751   3
  21   1 -10 535.911 568.106   3
  21  -1 -10 1129.91 551.159   3
  21   1 -11 1833.43 653.399   3
  21  -1 -11 1087.03 496.890   3
  21  -1 -12 2704.04 753.005   3
  21   1 -12 3833.85 897.079   3
  21   1 -13 1253.66 532.227   3
  21  -1 -13 2086.60 705.072   3
  21  -1 -14 2487.38 672.131   3
  21   1 -14 2212.23 760.977   3
  21  -1 -15 3474.86 804.702   3
  21   1 -15 4043.51 921.483   3
  21   1 -16 266.524 397.558   3
  21  -1 -16 433.517 401.491   3
  21   1 -17 2479.39 825.675   3
  21  -1 -17 3226.52 795.963   3
  21  -1 -18 4599.43 963.264   3
  21   1 -18 5413.76 1068.97   3
  21  -1 -19 128.806 407.470   3
  21   1 -19 1654.89 742.038   3
  21  -1 -20 115.791 321.548   3
  21   1 -20 60.6016 370.379   3
  21   1 -21 1086.46 530.946   3
  21  -1 -21 334.294 380.788   3
  21  -1 -22 377.110 380.693   3
  21   1 -22 894.730 472.752   3
  21  -1 -23 1770.16 662.949   3
  21   1 -23 2249.85 790.511   3
  21   1 -24 1018.12 597.443   3
  21  -1 -24 1262.56 533.304   3
  21  -1 -25-351.224 428.079   3
  21   1 -25 653.717 493.963   3
  21   1 -26 1157.99 629.671   3
  21  -1 -26 576.156 494.002   3
  21   1 -27 2629.24 791.620   3
  21  -1 -27 2122.39 716.078   3
  21  -1 -28 1025.08 556.174   3
  21   1 -28 695.550 496.025   3
  21  -1 -29 1548.74 676.834   3
  22   1   0 802.112 409.767   3
  22  -1   0 1003.13 501.783   3
  22   1  -1 157.048 219.622   3
  22  -1  -1 1355.12 490.391   3
  22  -1   1 149.698 254.895   3
  22   1   1 742.903 575.293   3
  22   1  -2 872.347 448.731   3
  22  -1  -2 893.153 471.773   3
  22   1   2 619.796 489.491   3
  22   1   3 832.406 449.459   3
  22   1  -3 436.089 294.560   3
  22  -1  -3 1360.73 624.250   3
  22   1  -4 7018.20 1090.97   3
  22  -1  -4 7130.39 1093.31   3
  22   1   4 6771.69 1001.86   3
  22  -1  -5 1079.64 598.557   3
  22   1   5 501.414 341.116   3
  22   1  -5 578.142 332.925   3
  22   1  -6 874.558 528.138   3
  22   1   6 179.239 361.188   3
  22  -1  -6 526.838 435.758   3
  22   1  -7 9876.66 1336.23   3
  22   1   7 9945.64 1190.51   3
  22  -1  -7 8661.81 1233.52   3
  22  -1  -8 1879.91 714.063   3
  22   1  -8 272.450 432.316   3
  22  -1  -9 10441.9 1363.63   3
  22   1  -9 11260.9 1452.96   3
  22   1 -10 4082.81 916.296   3
  22  -1 -10 3882.36 923.679   3
  22  -1 -11 4892.52 951.990   3
  22   1 -11 5868.70 1092.08   3
  22  -1 -12 42.5007 395.905   3
  22   1 -12 595.978 409.717   3
  22   1 -13 3586.42 904.647   3
  22  -1 -13 2478.09 709.650   3
  22  -1 -14 1151.95 629.256   3
  22   1 -14 503.563 464.460   3
  22  -1 -15 3175.98 786.576   3
  22   1 -15 3088.35 825.838   3
  22  -1 -16 1002.59 525.919   3
  22   1 -16 1058.43 585.620   3
  22   1 -17 4215.10 945.159   3
  22  -1 -17 3956.07 948.003   3
  22   1 -18 1042.28 678.001   3
  22  -1 -18 222.709 420.078   3
  22  -1 -19 1887.04 723.762   3
  22   1 -19 2946.81 859.491   3
  22   1 -20 1284.99 695.714   3
  22  -1 -20 907.586 600.437   3
  22  -1 -21 5121.60 1126.01   3
  22   1 -21 5026.61 1095.76   3
  22  -1 -22 749.157 594.461   3
  22   1 -22 619.946 626.552   3
  22   1 -23 313.935 567.882   3
  22  -1 -23 2047.63 731.293   3
  22   1 -24 366.797 327.469   3
  22  -1 -24 396.917 516.561   3
  22   1 -25 9268.38 1510.30   3
  22  -1 -25 7202.64 1303.15   3
  22   1 -26 878.881 556.822   3
  22  -1 -26 440.340 511.753   3
  22  -1 -27 1016.38 629.238   3
  23  -1   0 885.320 518.777   3
  23   1   0 1431.63 871.612   3
  23   1   1 2718.18 730.819   3
  23  -1   1 2217.48 666.255   3
  23   1  -1 3445.47 830.297   3
  23  -1  -1 3703.89 813.854   3
  23  -1  -2 607.872 499.533   3
  23   1   2 410.141 512.840   3
  23   1  -2 618.680 490.911   3
  23  -1  -3 4101.11 864.634   3
  23   1  -3 4843.33 962.394   3
  23   1   3 5297.08 910.747   3
  23   1  -4 857.613 504.770   3
  23   1   4 2034.02 717.344   3
  23  -1  -4 1646.96 653.969   3
  23  -1  -5 7041.76 1133.01   3
  23   1  -5 7192.46 1156.47   3
  23   1   5 9061.11 1194.32   3
  23  -1  -6 372.451 462.916   3
  23   1   6 684.012 527.307   3
  23   1  -6 1178.39 536.510   3
  23   1   7 7756.95 1088.56   3
  23   1  -7 9473.09 1382.14   3
  23  -1  -7 8737.00 1252.51   3
  23  -1  -8 146.768 360.980   3
  23   1  -8 2080.12 763.513   3
  23   1  -9 561.276 479.609   3
  23  -1  -9 1245.89 536.186   3
  23   1 -10 928.561 540.270   3
  23  -1 -10 743.676 525.945   3
  23   1 -11-170.549 406.312   3
  23  -1 -11-332.003 337.824   3
  23   1 -12 652.800 627.459   3
  23  -1 -12 174.875 295.068   3
  23  -1 -13 690.611 520.035   3
  23   1 -13 424.159 413.474   3
  23  -1 -14 285.213 442.299   3
  23   1 -14 1143.45 563.112   3
  23  -1 -15 4413.33 988.941   3
  23   1 -15 3959.18 921.510   3
  23  -1 -16 782.160 547.697   3
  23   1 -16-213.125 346.848   3
  23   1 -17 4886.82 1062.81   3
  23  -1 -17 2977.54 861.844   3
  23  -1 -18 615.255 437.851   3
  23   1 -18 235.855 479.039   3
  23  -1 -19 1121.01 573.252   3
  23   1 -19 2095.67 807.599   3
  23   1 -20 919.233 646.244   3
  23  -1 -20 1347.92 563.756   3
  23  -1 -21 782.421 478.650   3
  23   1 -21 2137.78 745.075   3
  23   1 -22 1536.70 774.727   3
  23  -1 -22 934.916 571.685   3
  23   1 -23-311.422 380.554   3
  23  -1 -23 358.401 414.298   3
  23   1 -24 9.28143 397.420   3
  23  -1 -24 124.668 307.508   3
  23  -1 -25 2797.93 844.058   3
  24   1   0 2802.54 768.722   3
  24  -1   0 4086.87 932.965   3
  24  -1  -1 3100.47 740.949   3
  24   1  -1 3459.66 857.658   3
  24   1   1 1404.69 562.946   3
  24   1   2 3951.47 836.934   3
  24   1  -2 4781.78 961.202   3
  24  -1  -2 2952.05 777.509   3
  24   1  -3 2740.89 783.541   3
  24  -1  -3 2394.82 727.920   3
  24   1   3 2621.31 755.295   3
  24   1  -4 5227.54 1010.45   3
  24  -1  -4 2814.29 764.956   3
  24   1   4 4997.65 926.106   3
  24   1  -5 2310.79 721.691   3
  24   1   5 3149.30 836.825   3
  24  -1  -5 1770.30 587.381   3
  24   1  -6 2693.37 779.996   3
  24   1   6 2894.18 740.499   3
  24  -1  -6 3018.72 824.108   3
  24  -1  -7 4000.32 938.563   3
  24   1   7 3776.14 810.958   3
  24   1  -7 4048.59 935.009   3
  24   1  -8 4664.15 996.723   3
  24  -1  -8 3687.23 935.967   3
  24  -1  -9 2231.43 738.194   3
  24   1  -9 3189.25 881.080   3
  24   1 -10 590.560 474.762   3
  24  -1 -10 527.002 438.835   3
  24  -1 -11 1176.34 537.347   3
  24   1 -11 1967.22 699.300   3
  24  -1 -12 709.008 398.056   3
  24   1 -12 935.074 557.535   3
  24   1 -13 1270.16 607.204   3
  24  -1 -13 1198.53 572.964   3
  24  -1 -14 1273.29 685.899   3
  24   1 -14 293.240 270.079   3
  24   1 -15 1150.28 634.116   3
  24  -1 -15 1329.12 634.004   3
  24  -1 -16 51.4135 492.140   3
  24   1 -16 456.809 502.049   3
  24  -1 -17 4660.21 1045.03   3
  24   1 -17 7072.54 1313.29   3
  24  -1 -18 822.070 552.923   3
  24   1 -18 1075.93 663.703   3
  24   1 -19 13410.8 1759.70   3
  24  -1 -19 9246.56 1397.53   3
  24   1 -20-23.8599 324.688   3
  24  -1 -20-76.0122 375.757   3
  24   1 -21 3107.56 934.437   3
  24  -1 -21 3750.21 980.256   3
  24  -1 -22 1395.54 703.238   3
  25   1   0 15.0511 335.694   3
  25   1   1 2339.65 662.487   3
  25  -1  -1 1836.04 620.883   3
  25   1  -1 2400.50 756.496   3
  25   1   2 1184.52 562.656   3
  25   1  -2 1701.17 614.042   3
  25  -1  -2 1730.27 689.734   3
  25   1   3 597.630 429.378   3
  25  -1  -3 411.800 241.525   3
  25   1  -3 561.839 593.473   3
  25   1   4 1862.53 638.089   3
  25   1  -4 1024.27 592.150   3
  25  -1  -4 1133.82 549.120   3
  25   1  -5 3151.40 749.862   3
  25   1   5 5047.98 940.686   3
  25  -1  -5 4795.92 1007.84   3
  25   1  -6 240.291 345.451   3
  25   1   6 102.819 319.903   3
  25  -1  -6 334.578 408.935   3
  25   1  -7 137.732 330.493   3
  25  -1  -7 1305.64 588.674   3
  25  -1  -8 748.466 554.238   3
  25   1  -8 1564.12 676.413   3
  25   1  -9-201.336 374.403   3
  25  -1  -9 1572.45 680.603   3
  25   1 -10 144.288 430.421   3
  25  -1 -10 530.549 447.087   3
  25  -1 -11 2580.78 861.250   3
  25   1 -11 2428.90 765.885   3
  25  -1 -12 821.116 549.194   3
  25   1 -12 687.942 603.211   3
  25  -1 -13 730.964 529.953   3
  25   1 -13 497.636 472.101   3
  25   1 -14 778.440 485.777   3
  25  -1 -14 1054.11 576.203   3
  25   1 -15-297.861 556.362   3
  25  -1 -15-564.663 434.712   3
  25  -1 -16-273.652 356.854   3
  25   1 -16 675.141 639.842   3
  25   1 -17 800.404 560.900   3
  25  -1 -17 799.183 527.369   3
  25   1 -18 807.646 567.810   3
  25  -1 -18 1881.10 811.948   3
  25  -1 -19 609.314 621.952   3
  25   1 -19 1710.04 738.270   3
  25  -1 -20 2450.51 852.073   3
  26   1   0 3945.88 898.027   3
  26   1  -1 365.322 326.771   3
  26   1   1 261.463 375.113   3
  26  -1  -1 703.942 539.172   3
  26   1   2 333.323 485.557   3
  26   1  -2 405.783 360.194   3
  26  -1  -2 1124.11 584.701   3
  26   1   3 357.447 474.103   3
  26   1  -3 55.0948 272.353   3
  26  -1  -3 23.8454 333.071   3
  26   1  -4 3407.15 892.898   3
  26   1   4 3208.95 793.872   3
  26  -1  -4 5198.06 1043.91   3
  26  -1  -5 1776.47 699.399   3
  26   1   5 2092.98 685.456   3
  26   1  -5 1638.23 598.722   3
  26   1  -6 1351.44 597.382   3
  26  -1  -6 595.266 456.984   3
  26   1  -7 2224.23 788.212   3
  26  -1  -7 999.457 598.719   3
  26   1  -8 60.8672 296.736   3
  26  -1  -8 218.924 481.408   3
  26   1  -9 4698.27 1023.80   3
  26  -1  -9 3591.35 963.051   3
  26  -1 -10-366.936 359.683   3
  26   1 -10 18.1279 399.700   3
  26   1 -11 3148.82 984.690   3
  26  -1 -11 4550.83 1022.07   3
  26   1 -12 1100.42 568.180   3
  26  -1 -12 734.641 603.059   3
  26  -1 -13 220.164 454.493   3
  26   1 -13 849.655 615.159   3
  26   1 -14 474.013 479.635   3
  26  -1 -14 863.453 529.638   3
  26   1 -15 344.170 608.393   3
  26  -1 -15 383.771 483.781   3
  26   1 -16 1780.93 763.827   3
  26  -1 -16 1160.26 670.187   3
  27   1   0 752.685 497.079   3
  27   1   1 5482.58 1132.04   3
  27   1  -1 5823.84 1126.85   3
  27  -1  -2 1994.84 845.983   3
  27   1   2 814.431 674.148   3
  27   1  -2 652.455 440.679   3
  27  -1  -3 3989.48 952.123   3
  27   1   3 5304.13 1083.08   3
  27   1  -3 3121.54 842.969   3
  27   1   4 534.997 413.649   3
  27  -1  -4 72.3663 317.985   3
  27  -1  -5 1494.54 633.222   3
  27   1   5 1612.70 667.031   3
  27   1  -5 3092.29 903.479   3
  27   1  -6 1141.70 772.180   3
  27  -1  -6-571.708 561.128   3
  27  -1  -7 2636.66 815.765   3
  27   1  -7 2862.06 923.833   3
  27  -1  -8 1177.76 676.427   3
  27   1  -8 948.843 658.401   3
  27  -1  -9 3219.87 891.293   3
  27   1  -9 4352.80 1005.86   3
  27   1 -10 2919.66 900.741   3
  27  -1 -10 4680.25 1230.11   3
  27  -1 -11 7670.68 1373.07   3
  27   1 -11 6105.26 1237.38   3
  27   1 -12 1639.77 826.478   3
  27  -1 -12 727.585 471.484   3
  28   1   0 3388.85 986.045   3
  28   1   1 1883.81 734.469   3
  28   1  -1 3063.44 922.757   3
  28   1   2 1779.15 701.198   3
  28   1  -2 1560.00 706.309   3
  28   1  -3 1760.87 807.777   3
  28  -1  -3 1203.36 584.570   3
  28   1   3 1128.64 540.243   3
  28   1   4 849.606 607.955   3
  28  -1  -4 955.289 600.358   3
  28   1  -4-199.247 468.006   3
  28   1  -5 3667.30 995.844   3
  28  -1  -5 1209.56 590.424   3
  28  -1  -6 0.63011 342.348   3
  28   1  -6 917.831 552.046   3
  28   1  -7 667.187 559.339   3
  28  -1  -7 1194.89 662.182   3
  28   1  -8 608.710 618.686   3
  29   1   0 211.286 344.397   3
  29   1  -1 2247.30 782.321   3
  29   1   1 1629.56 720.982   3
  29   1   2-323.098 383.601   3
  29   1  -2 1446.57 735.895   3
  29   1   3-13.7429 324.884   3
   0  -2   0 22094.5 832.100   1
   0  -2  -1 71901.6 1542.57   1
   0  -2  -2 50637.2 1329.32   1
   0  -2  -3 1246.27 211.740   1
   0  -2  -4 42967.6 1299.09   1
   0  -2  -5 506.833 201.483   1
   0  -2  -6 48383.1 1480.42   1
   0   2   6 45369.1 824.803   3
   0  -2  -7 60553.9 1723.21   1
   0   2   7 57323.0 891.708   3
   0   2   8 9670.81 365.885   3
   0  -2  -8 11430.0 814.387   1
   0   2   9 4677.20 257.365   3
   0  -2  -9 4895.27 556.526   1
   0   2  10 154206. 1515.01   3
   0  -2 -10 155264. 3087.33   1
   0   2  11 8314.73 790.181   2
   0   2  11 8631.33 373.089   3
   0  -2 -11 7729.52 336.148   3
   0  -2 -12 106079. 1292.21   3
   0   2  12 118823. 3003.93   2
   0   2  13 35590.1 1787.56   2
   0  -2 -13 34674.5 778.445   3
   0   2  14 1945.71 455.887   2
   0  -2 -14 1944.74 201.893   3
   0  -2  14 2589.06 449.314   2
   0  -2  15 63465.6 2124.38   2
   0   2  15 58064.4 2341.90   2
   0  -2 -15 55681.2 1088.39   3
   0  -2 -16 4633.39 334.424   3
   0   2  16 4499.49 709.395   2
   0  -2  16 5277.03 658.058   2
   0   2  17 22611.8 1579.19   2
   0  -2 -17 20231.2 724.070   3
   0  -2  17 22144.6 1370.97   2
   0   2  18 2691.27 591.504   2
   0  -2  18 3803.46 636.971   2
   0  -2 -18 2842.35 288.096   3
   0  -2  19 3298.42 590.040   2
   0   2  19 4708.20 846.558   2
   0  -2 -19 3103.82 311.268   3
   0   2  20 1214.64 515.140   2
   0  -2  20 463.234 353.214   2
   0  -2 -20 570.820 173.738   3
   0  -2  21 45719.4 2186.03   2
   0   2  21 50678.4 2626.63   2
   0   2  22 5684.34 952.266   2
   0  -2  22 6148.04 897.421   2
   0   2  23 26771.6 1984.12   2
   0  -2  23 25983.1 1766.17   2
   0   2  24 782.107 547.128   2
   0  -2  24 151.658 412.895   2
   0  -2  25 34997.5 2147.26   2
   0   2  25 33124.7 2323.87   2
   0   2  26 2705.46 766.768   2
   0  -2  26 2093.11 633.560   2
   0   2  27 6661.28 1164.88   2
   0   2  28 830.098 478.137   2
   0   2  29 3286.88 881.447   2
   0   2  30 27159.5 2325.97   2
   0   2  31 1131.02 616.632   2
   0   2  32 6957.61 1275.46   2
   0   2  33 561.790 547.803   2
   0   2  34 450.101 516.849   2
   0   2  35 59.4408 464.158   2
   0   2  36 2545.59 928.661   2
   0   2  37 1176.83 772.835   2
   0   2  38 7129.71 1430.80   2
  -1  -2   0 38.7002 109.544   1
   1  -2   0-256.121 172.598   1
   1  -2  -1 12881.2 668.233   1
  -1  -2   1 12996.1 607.694   1
  -1  -2  -1 12465.8 640.793   1
   1  -2  -2 344028. 3464.05   1
  -1  -2  -2 331701. 3417.99   1
   1  -2  -3 530.735 174.352   1
  -1  -2  -3 311.932 146.637   1
   1  -2  -4 18042.2 853.544   1
  -1  -2  -4 17399.8 836.777   1
  -1   2  -4 17092.3 464.461   2
  -1  -2  -5 62624.7 1641.90   1
   1  -2  -5 65088.1 1661.90   1
  -1   2  -5 64961.6 1050.61   2
  -1  -2  -6 41229.1 1390.02   1
  -1   2  -6 42392.9 976.418   2
   1  -2  -6 42340.5 1387.36   1
   1  -2  -7 42526.6 1434.41   1
  -1   2   7 43220.5 1465.42   2
  -1  -2  -7 44543.7 1510.90   1
  -1   2   7 45124.4 954.567   3
  -1  -2  -8 254.344 218.460   1
  -1   2   8 293.739 97.5856   3
  -1   2   8 388.784 204.760   2
   1  -2  -8 74.9651 136.515   1
   1  -2   9 2522.97 317.405   2
   1  -2  -9 2276.19 215.619   3
  -1   2   9 2624.02 242.294   3
  -1   2   9 2386.99 442.340   2
   1  -2  -9 3005.73 443.012   1
   1  -2  10 22.5863 164.735   2
  -1   2  10 619.559 246.501   2
   1  -2 -10 227.217 101.283   3
   1  -2 -10 183.642 148.016   1
   1  -2 -11 4401.01 564.352   1
  -1   2  11 4244.52 588.851   2
   1  -2 -11 4264.99 309.153   3
   1  -2  11 4547.01 477.289   2
   1  -2 -12 776.519 154.728   3
   1  -2  12 1751.81 381.840   2
  -1   2  12 696.593 293.318   2
   1  -2  13 13131.9 888.671   2
  -1   2  13 11974.3 1071.06   2
   1  -2 -13 11670.9 541.408   3
  -1   2  14 1040.59 338.909   2
   1  -2 -14 1366.82 204.445   3
  -1  -2 -14 988.702 113.146   3
   1  -2  14 1926.08 364.056   2
   1   2  15 3756.21 647.687   2
   1  -2  15 3524.49 505.672   2
  -1   2  15 3478.23 588.740   2
   1  -2 -15 2825.16 288.433   3
  -1  -2 -15 2741.30 202.635   3
   1   2  16 4520.79 701.147   2
   1  -2  16 5442.47 661.081   2
   1  -2 -16 4412.19 378.159   3
  -1   2  16 4826.36 708.649   2
  -1  -2 -16 3875.30 255.527   3
   1  -2 -17 21202.1 839.519   3
   1  -2  17 24172.8 1400.49   2
   1   2  17 24183.5 1610.65   2
  -1   2  17 23301.2 1602.57   2
  -1  -2 -17 19377.9 606.836   3
   1   2  18 39915.1 2190.94   2
   1  -2 -18 38765.0 1156.97   3
   1  -2  18 39177.4 1860.06   2
  -1   2  18 40264.6 2138.68   2
  -1  -2 -18 34442.8 856.281   3
  -1  -2 -19 574.727 131.308   3
  -1   2  19 934.960 380.082   2
   1   2  19 264.487 275.931   2
   1  -2  19 1280.53 479.053   2
   1  -2 -19 1688.98 316.857   3
   1  -2 -20 2395.68 304.600   3
   1   2  20 2097.35 597.869   2
  -1   2  20 3050.36 720.606   2
  -1  -2 -20 2061.58 239.512   3
   1  -2  20 2424.64 512.595   2
   1  -2 -21 6811.05 536.906   3
  -1   2  21 6455.83 965.104   2
   1  -2  21 8679.89 1004.00   2
   1   2  21 6781.10 1000.31   2
  -1   2  22 4135.89 794.039   2
   1   2  22 4387.71 844.483   2
   1  -2  22 3476.21 642.319   2
   1  -2  23 8565.73 1027.36   2
   1   2  23 8324.57 1141.33   2
  -1   2  23 10645.3 1264.89   2
   1  -2  24 10402.2 1166.28   2
  -1   2  24 10148.2 1262.27   2
   1   2  24 11355.4 1371.02   2
  -1   2  25 1081.58 517.638   2
   1   2  25 733.187 479.148   2
   1  -2  25 1078.20 480.714   2
   1   2  26 3706.01 847.670   2
   1  -2  26 2903.74 692.994   2
  -1   2  26 3174.53 806.783   2
   1   2  27 2015.00 685.344   2
  -1   2  27 1321.18 484.321   2
   1  -2  27 2164.01 607.286   2
   1   2  28 1925.59 608.944   2
   1  -2  28 1636.89 541.734   2
  -1   2  28 1045.16 550.668   2
  -1   2  29 587.447 417.557   2
   1   2  29 781.955 483.042   2
   1  -2  29 376.048 285.053   2
   1   2  30 122.569 535.145   2
   1  -2  30 1178.16 681.302   2
  -1   2  30 511.415 408.566   2
  -1   2  31 1830.79 630.871   2
   1   2 -31 2462.80 645.876   3
   1   2  31 2683.98 862.020   2
   1  -2  31 2598.94 716.955   2
  -1   2  32 13786.8 1736.37   2
   1   2  32 11841.8 1659.78   2
  -1   2  33 7988.99 1378.54   2
   1   2  33 7197.45 1324.55   2
  -1   2  34 309.758 436.451   2
   1   2  34 1455.02 633.058   2
   1   2  35 2063.22 758.193   2
  -1   2  35 1796.51 706.759   2
  -1   2  36 1136.61 661.002   2
   1   2  36 2083.09 808.547   2
   1   2  37-480.372 473.835   2
  -1   2  37-59.6017 319.171   2
   1   2  38 967.363 739.951   2
  -1   2  38-21.3267 564.495   2
  -2  -2   0-151.262 132.439   1
  -2   2   1 39288.3 811.820   2
   2  -2  -1 43001.3 1243.39   1
  -2  -2   1 40934.9 1045.52   1
  -2  -2  -1 39893.7 1119.31   1
   2  -2  -2 49778.8 1357.21   1
  -2  -2   2 43007.5 1047.57   1
  -2   2   2 47637.6 1044.28   2
  -2  -2  -2 44627.3 1272.48   1
  -2  -2   3 209599. 2257.44   1
  -2  -2  -3 223103. 2846.44   1
   2  -2  -3 226398. 2950.91   1
  -2  -2  -4 5950.83 511.296   1
   2  -2  -4 5977.45 513.903   1
  -2   2   4 5377.51 439.130   2
   2  -2  -5 17.7363 144.266   1
  -2   2   5 572.597 217.513   2
  -2  -2  -5 344.995 205.043   1
   2  -2   5 73.6190 69.2315   2
   2  -2   6 63339.1 1097.61   2
  -2  -2  -6 67293.2 1809.51   1
   2  -2  -6 61562.4 1704.27   1
  -2   2   6 62645.5 1691.84   2
  -2   2   7 445.792 196.532   2
   2  -2   7 160.168 102.357   2
   2  -2  -7 493.023 244.235   1
   2  -2  -8 19367.5 702.498   3
   2  -2  -8 20384.0 1019.83   1
   2  -2   8 19102.2 762.487   2
  -2   2   8 20430.9 1081.84   2
   2  -2  -9 18414.9 698.350   3
   2  -2  -9 19483.6 1040.36   1
  -2   2   9 17529.6 1096.79   2
   2  -2   9 17779.2 809.464   2
   2  -2 -10 6262.52 417.715   3
   2  -2 -10 5020.90 564.000   1
   2  -2  10 5316.45 472.441   2
  -2   2  10 6742.91 681.407   2
   2  -2 -11 1429.73 347.285   1
   2  -2  11 1167.59 270.051   2
   2  -2 -11 1199.69 198.158   3
  -2   2  11 1117.68 339.003   2
  -2   2  12 376.624 194.053   2
   2  -2 -12 351.826 166.688   1
   2  -2  12 673.962 229.141   2
   2  -2 -12 196.157 99.8571   3
  -2   2  13 2247.09 456.060   2
   2  -2  13 2839.53 419.384   2
   2  -2 -13 2326.97 279.251   3
   2  -2 -14 32444.1 1038.64   3
   2  -2  14 32587.2 1450.67   2
  -2   2  14 34449.0 1767.99   2
  -2   2  15 1063.18 398.094   2
   2  -2  15 740.564 272.530   2
   2  -2 -15 841.303 196.141   3
  -2   2  16 5277.49 766.314   2
   2  -2 -16 5408.92 459.595   3
   2  -2  16 5722.41 667.389   2
  -2   2  17 3753.01 652.906   2
  -2  -2 -17 2684.88 186.086   3
   2  -2  17 3684.31 564.351   2
   2  -2 -17 3538.41 381.481   3
   2  -2  18 9780.68 930.859   2
  -2  -2 -18 6619.98 317.037   3
   2   2  18 8873.68 1012.50   2
  -2   2  18 8125.52 971.283   2
   2  -2 -18 7937.10 576.691   3
   2  -2 -19 298.837 150.685   3
  -2   2  19 379.077 368.127   2
  -2  -2 -19 95.0337 49.2084   3
   2   2  19 112.875 282.682   2
   2  -2  19 217.849 248.340   2
  -2   2  20 5153.43 832.863   2
   2   2  20 5849.08 897.176   2
   2  -2 -20 6074.27 530.487   3
   2  -2  20 5292.65 726.661   2
  -2   2  21 545.344 292.935   2
   2   2  21 1237.61 484.683   2
   2  -2  21 551.652 306.292   2
   2  -2 -21 685.360 196.886   3
   2   2  22-69.5525 363.672   2
   2  -2 -22 375.176 208.868   3
  -2   2  22 28.4127 241.247   2
   2  -2  22 70.4180 247.979   2
  -2   2  23 3487.38 775.246   2
   2  -2  23 2762.20 615.073   2
   2   2  23 3497.10 807.363   2
  -2   2  24 2720.29 670.297   2
   2   2  24 3127.51 763.701   2
   2  -2  24 2807.48 722.431   2
   2   2  25 8112.83 1215.80   2
   2  -2  25 8660.67 1076.13   2
  -2   2  25 6890.42 1097.54   2
   2  -2  26 194.520 308.673   2
   2   2  26 1147.58 578.944   2
  -2   2  26 945.616 532.252   2
  -2   2  27-236.928 293.617   2
   2   2  27 7.40203 252.140   2
   2  -2  27 279.301 349.337   2
   2  -2  28 657.232 407.221   2
   2   2  28 1958.85 744.004   2
  -2   2  28 974.638 490.654   2
   2   2 -29 3501.99 694.605   3
   2  -2  29 3283.95 773.909   2
   2   2  29 3718.46 848.273   2
  -2   2  29 3769.38 926.017   2
   2   2  30 1713.63 731.630   2
   2   2 -30 1232.24 534.178   3
   2  -2  30 1570.26 614.448   2
  -2   2  30 558.955 500.744   2
   2   2  31 1594.00 674.051   2
  -2   2  31 1354.81 633.533   2
   2   2 -31 1422.63 509.188   3
   2  -2  31 566.710 411.207   2
   2   2  32 51.0813 271.940   2
  -2   2  32 798.118 568.818   2
   2  -2  32 1507.65 602.007   2
   2   2  33 996.965 663.443   2
  -2   2  33 514.783 495.725   2
   2  -2  33 531.099 386.859   2
   2   2  34 2253.17 751.058   2
  -2   2  34 3361.43 944.508   2
   2  -2  34 3179.80 812.780   2
  -2   2  35 484.163 523.117   2
   2   2  35 296.639 423.731   2
  -2   2  36 2383.36 828.862   2
   2   2  36 2009.22 797.106   2
   2   2  37-312.316 454.120   2
  -2   2  37 780.349 505.452   2
   2   2  38 2997.99 922.302   2
  -2   2  38 3829.08 1038.72   2
  -3  -2   0 59.8242 108.627   1
   3  -2   0 72.8467 57.6522   2
  -3  -2  -1 20068.7 784.912   1
  -3  -2   1 20614.1 722.281   1
   3  -2  -1 21352.8 634.942   2
  -3   2   2 5194.15 353.157   2
   3  -2  -2 5376.95 481.693   1
   3  -2  -2 5799.91 384.664   2
  -3  -2   2 5056.26 342.264   1
  -3  -2  -2 5293.74 432.329   1
   3  -2  -3 33457.8 1159.97   1
  -3   2   3 31498.4 953.820   2
  -3  -2   3 29766.4 806.335   1
  -3  -2  -3 27376.5 1048.40   1
  -3   2   4 65936.2 1511.95   2
   3  -2  -4 64087.6 1639.95   1
  -3  -2  -4 64061.7 1644.52   1
  -3  -2   4 60597.7 1135.78   1
   3  -2   5 150962. 1449.10   2
   3   2   5 153580. 1632.31   3
   3  -2  -5 154803. 2614.43   1
  -3   2   5 159339. 2504.05   2
   3   2   6 147437. 1379.62   3
   3  -2  -6 153424. 2711.32   1
  -3   2   6 155334. 2642.95   2
   3  -2   6 153252. 1723.85   2
  -3   2   7 38258.8 1393.19   2
   3  -2  -7 37018.3 1350.26   1
   3  -2  -7 38942.9 1103.06   3
   3  -2   7 35854.0 943.080   2
  -3   2   8 549.167 217.363   2
   3  -2  -8 927.367 287.538   1
   3  -2   8 834.103 187.590   2
   3  -2  -8 641.481 161.615   3
   3  -2  -9 58294.2 1762.01   1
  -3   2   9 50902.4 1805.79   2
   3  -2   9 54115.6 1396.01   2
   3  -2  -9 57270.1 1361.38   3
   3  -2 -10 2777.88 298.375   3
  -3   2  10 2118.00 402.820   2
   3  -2  10 2814.30 341.977   2
   3  -2 -10 2424.25 391.314   1
   3  -2 -11 6604.47 631.981   1
  -3   2  11 7168.22 759.595   2
   3  -2  11 7304.55 603.975   2
   3  -2 -11 7789.76 529.762   3
   3  -2 -12 6102.90 675.419   1
  -3   2  12 5775.36 706.765   2
   3  -2  12 7736.24 646.242   2
   3  -2 -12 7683.18 530.653   3
  -3   2  13 2392.30 450.047   2
   3  -2  13 3353.24 448.985   2
   3  -2 -13 2712.28 473.234   1
   3  -2 -13 3121.19 352.888   3
   3  -2  14 14771.5 989.958   2
  -3   2  14 15514.5 1184.24   2
   3  -2 -14 14954.7 772.485   3
   3  -2 -15 11537.9 694.305   3
  -3   2  15 9252.18 1019.78   2
   3  -2  15 11376.9 890.948   2
   3  -2  16 37843.5 1690.79   2
  -3   2  16 35119.9 1894.68   2
   3  -2 -16 35067.4 1253.50   3
   3  -2  17 10.8447 158.146   2
   3  -2 -17 194.083 171.011   3
  -3   2  17 423.781 358.325   2
   3  -2 -18 30235.4 1205.51   3
  -3   2  18 28142.5 1889.51   2
   3  -2  18 35289.3 1759.67   2
  -3   2  19 1624.19 477.753   2
   3  -2  19 1786.05 466.557   2
   3  -2 -19 793.880 223.947   3
   3  -2  20 1964.15 489.490   2
   3  -2 -20 1882.83 326.692   3
  -3   2  20 1671.90 553.199   2
   3   2  20 2017.63 537.725   2
   3  -2 -21 801.822 245.948   3
   3  -2  21 1108.91 335.365   2
   3   2  21 534.125 290.697   2
  -3   2  21 1242.35 463.808   2
   3  -2  22 1579.48 421.460   2
  -3   2  22 1744.81 563.067   2
   3  -2 -22 1334.18 307.896   3
   3   2  22 1942.35 551.005   2
   3  -2  23 476.921 298.342   2
   3   2  23 96.8547 305.668   2
  -3   2  23 409.974 393.419   2
  -3   2  24 844.914 484.365   2
   3  -2  24 2248.18 582.257   2
   3   2  24 984.157 562.881   2
   3   2  25 3920.89 849.069   2
  -3   2  25 3119.97 693.202   2
   3  -2  25 4186.95 751.884   2
   3  -2  26 3861.20 752.550   2
   3   2  26 4929.80 940.791   2
  -3   2  26 4193.98 868.933   2
   3   2 -26 4579.73 773.501   3
   3   2  27 4382.19 904.104   2
   3  -2  27 3605.00 789.396   2
  -3   2  27 5208.46 975.032   2
   3   2 -27 4188.94 762.439   3
   3   2 -28 1904.31 501.250   3
   3  -2  28 1627.43 536.630   2
   3   2  28 669.249 429.275   2
  -3   2  28 1078.38 591.336   2
   3   2  29 1022.18 680.795   2
   3  -2  29 1246.93 492.281   2
   3   2 -29 756.826 356.359   3
  -3   2  29 326.001 417.321   2
  -3   2  30 262.710 300.257   2
   3   2 -30 366.952 343.007   3
   3   2  30 99.4151 350.171   2
   3  -2  30-160.888 304.490   2
   3   2 -31 230.072 374.896   3
   3   2  31 1025.76 585.576   2
   3  -2  31-17.1422 228.690   2
  -3   2  31-18.2392 499.287   2
  -3   2  32 1539.79 704.220   2
   3  -2  32 639.103 410.177   2
   3   2 -32 1497.00 598.629   3
   3   2  32 1324.09 717.347   2
   3   2  33 3322.57 964.098   2
   3  -2  33 3171.99 834.533   2
  -3   2  33 3075.15 820.216   2
   3  -2  34 311.689 349.476   2
   3   2  34 7.08099 331.674   2
  -3   2  34 322.223 538.309   2
   3   2  35 2089.66 819.728   2
   3  -2  35 143.632 278.115   2
   3  -2  36 325.001 362.594   2
   3   2  36-140.859 353.343   2
  -3   2  36 978.658 562.638   2
  -3   2  37 1071.97 656.901   2
   3   2  37 2304.05 1081.92   2
   3   2  38 4051.52 1131.91   2
  -4  -2   0 8852.89 507.321   1
   4   2   1 30264.4 1016.26   3
   4  -2  -1 31167.6 837.945   2
  -4  -2  -1 30919.2 992.977   1
  -4  -2   1 29461.9 869.935   1
  -4  -2   2 264.626 102.031   1
   4   2   2 196.911 141.262   3
  -4  -2  -2 229.354 133.709   1
   4   2   3 28459.9 888.125   3
   4  -2  -3 27436.7 1104.07   1
  -4  -2   3 28483.8 762.958   1
   4   2   4 105520. 1586.86   3
  -4  -2   4 102023. 1384.17   1
   4  -2  -4 106538. 2144.71   1
  -4  -2   5 994.198 141.542   1
   4   2   5 896.109 150.340   3
  -4   2   5 1081.16 241.548   2
   4  -2  -5 901.230 245.029   1
  -4   2   6 70437.3 1825.32   2
   4  -2  -6 71525.6 1831.11   1
   4  -2  -6 72025.1 1638.33   3
   4   2   6 66267.6 1068.45   3
   4  -2  -7 3052.12 407.676   1
   4   2   7 3184.10 212.952   3
  -4   2   7 3404.68 447.038   2
   4  -2  -7 3991.72 402.526   3
  -4   2   8 45835.2 1622.53   2
   4  -2  -8 43516.0 1534.80   1
   4  -2  -8 44879.5 1316.52   3
  -4   2   9 21782.1 1179.41   2
   4  -2  -9 24176.7 973.402   3
   4  -2  -9 22632.9 1108.21   1
   4  -2 -10 70671.0 1691.30   3
   4  -2  10 64114.3 1637.90   2
  -4   2  10 64136.9 2088.33   2
   4  -2 -10 70636.3 2006.52   1
  -4   2  11 4021.64 571.513   2
   4  -2 -11 3464.28 397.478   3
   4  -2  11 2997.41 386.166   2
   4  -2 -11 3966.63 507.884   1
   4  -2 -12 55114.4 1543.52   3
   4  -2 -12 53260.1 1834.30   1
   4  -2  12 50657.2 1642.01   2
  -4   2  12 51973.4 2027.35   2
   4  -2 -13 20313.5 955.562   3
   4  -2 -13 17720.6 1105.81   1
  -4   2  13 19132.1 1288.27   2
   4  -2  13 19307.9 1070.69   2
   4  -2  14 1985.46 375.691   2
   4  -2 -14 2013.03 318.046   3
  -4   2  14 1657.17 410.634   2
   4  -2 -14 2045.23 433.662   1
   4  -2 -15 18120.0 941.061   3
  -4   2  15 17465.2 1307.64   2
   4  -2  15 19352.3 1171.42   2
   4  -2  16 187.499 176.278   2
   4  -2 -16 109.266 151.917   3
  -4   2  16 124.896 248.334   2
   4  -2 -17 24386.6 1129.58   3
  -4   2  17 23860.4 1626.53   2
   4  -2  17 24768.9 1434.42   2
  -4   2  18 8335.59 1049.12   2
   4  -2  18 8930.99 904.654   2
   4  -2 -18 7862.17 675.360   3
   4  -2  19 21774.0 1424.45   2
  -4   2  19 19957.9 1567.30   2
   4  -2 -19 19053.3 1039.85   3
   4  -2  20 388.447 234.583   2
  -4   2  20 669.255 374.992   2
   4  -2 -20 599.928 231.589   3
  -4   2  21 26337.7 1931.25   2
   4  -2 -21 20987.0 1142.12   3
   4  -2  21 26965.1 1675.98   2
   4   2  22 16822.7 1545.68   2
   4   2 -22 15399.7 1337.09   3
  -4   2  22 15114.5 1467.92   2
   4  -2  22 14839.5 1302.36   2
   4  -2 -22 12573.4 901.331   3
  -4   2  23 15617.4 1526.06   2
   4   2 -23 14366.2 1329.85   3
   4  -2 -23 12904.9 928.724   3
   4  -2  23 14816.9 1350.35   2
   4   2  23 11975.7 1432.45   2
  -4   2  24 11906.0 1415.66   2
   4   2 -24 14336.0 1337.12   3
   4   2  24 12204.3 1382.32   2
   4  -2  24 14931.3 1390.68   2
   4   2 -25 13817.2 1341.74   3
   4  -2  25 12184.2 1266.78   2
  -4   2  25 13005.4 1470.08   2
   4   2  25 12489.0 1440.61   2
   4   2 -26 1913.91 546.242   3
   4   2  26 900.565 484.435   2
   4  -2  26 1576.07 506.085   2
  -4   2  26 1511.75 578.725   2
  -4   2  27 9615.59 1321.38   2
   4   2  27 8725.39 1302.84   2
   4   2 -27 8638.60 1078.80   3
   4  -2  27 10073.2 1185.34   2
   4  -2  28 1048.66 456.757   2
  -4   2  28 1281.91 519.919   2
   4   2  28 1266.79 489.265   2
   4   2 -28 156.727 300.151   3
   4   2 -29 898.913 466.711   3
   4  -2  29 1065.79 489.277   2
  -4   2  29 1118.77 579.035   2
   4   2  29 1504.59 664.341   2
   4  -2  30 5640.55 998.220   2
   4   2 -30 6166.65 960.743   3
  -4   2  30 4952.79 1031.93   2
   4   2  30 6873.52 1220.92   2
   4   2  31 1860.11 830.936   2
   4  -2  31 597.748 505.147   2
  -4   2  31 1079.35 612.159   2
   4   2 -31 438.520 332.888   3
   4   2  32 7422.20 1367.24   2
  -4   2  32 5443.54 1072.72   2
   4   2 -32 5690.99 977.349   3
   4  -2  32 7446.90 1193.74   2
   4  -2  33 1476.45 636.977   2
   4   2  33 3090.42 942.731   2
  -4   2  33 4171.70 1033.52   2
   4   2  34 823.944 622.180   2
   4  -2  34 426.113 412.818   2
  -4   2  34 266.081 310.642   2
   4  -2  35 2199.22 712.979   2
   4   2  35 3335.52 926.494   2
   4   2  36 7643.84 1403.32   2
   4  -2  36 7428.90 1295.92   2
   4  -2  37 18.7736 437.502   2
   4   2  37 263.785 396.925   2
   4  -2  38 4720.77 1050.65   2
   4   2  38 5579.08 1341.56   2
   4  -2  39-20.1443 312.355   2
   5   2   0 465.449 221.428   3
   5   2  -1 330056. 3815.07   3
   5   2   1 319590. 3529.92   3
  -5  -2   1 313578. 2870.06   1
   5   2   2 6160.02 470.994   3
   5   2  -2 5446.56 539.619   3
  -5  -2   2 6218.77 378.537   1
   5   2  -3 83156.8 2043.78   3
   5  -2  -3 87061.0 1987.87   1
  -5  -2   3 80336.8 1240.77   1
   5   2   3 83260.3 1639.49   3
   5   2  -3 82897.9 1238.25   1
   5  -2  -4 3366.23 404.999   1
   5   2  -4 4292.56 491.966   3
  -5  -2   4 3622.43 240.905   1
   5   2   4 3891.86 354.114   3
   5   2   5 26076.1 819.524   3
   5  -2  -5 26352.2 1062.20   3
   5  -2  -5 27040.5 1125.82   1
  -5  -2   5 26166.7 621.935   1
   5   2  -5 26704.7 1247.80   3
   5  -2  -6 7119.43 590.469   1
  -5  -2   6 6893.31 311.557   1
   5   2   6 6577.61 395.810   3
   5   2  -6 7754.97 700.503   3
   5  -2  -6 7556.62 581.107   3
   5  -2  -7 37970.0 1381.84   1
   5   2   7 35724.0 860.472   3
   5  -2  -7 40797.3 1336.06   3
  -5  -2  -8 72751.4 1174.13   3
   5  -2  -8 80750.0 1901.75   3
   5  -2  -8 78229.5 2027.96   1
   5   2   8 71180.8 1099.40   3
  -5  -2  -9 23432.0 612.740   3
   5   2   9 22005.2 561.140   3
   5  -2  -9 27445.5 1131.39   3
  -5   2   9 24967.1 1269.62   2
   5  -2  -9 23708.6 1143.14   1
   5  -2 -10 36492.4 1495.45   1
  -5   2  10 37561.4 1623.19   2
   5  -2 -10 42088.0 1405.51   3
   5  -2 -11 3407.60 427.500   3
   5  -2 -11 3288.29 480.951   1
  -5   2  11 2775.25 438.604   2
   5  -2 -12 752.126 235.019   3
   5  -2 -12 386.028 200.834   1
  -5   2  12 456.268 237.533   2
   5  -2  13 9314.95 738.290   2
   5  -2 -13 9490.85 697.468   3
   5  -2 -13 8567.88 801.062   1
  -5   2  13 8730.04 871.945   2
   5  -2  14 703.885 251.698   2
  -5   2  14 757.798 329.518   2
   5  -2 -14 291.431 158.640   3
   5  -2 -14 475.468 216.847   1
   5  -2 -15 20985.7 1073.18   3
   5  -2  15 23397.0 1285.21   2
   5  -2 -15 19622.5 1239.29   1
   5   2 -15 21077.5 1411.72   3
  -5   2  15 21085.4 1471.55   2
  -5   2  16 9673.82 1011.46   2
   5  -2  16 11358.3 928.079   2
   5  -2 -16 11616.5 821.088   3
   5   2 -16 10530.6 1023.74   3
   5   2 -17 20001.2 1428.96   3
  -5   2  17 19971.2 1509.74   2
   5  -2  17 23555.3 1419.47   2
   5  -2 -17 20155.1 1094.61   3
  -5   2  18 48640.3 2393.63   2
   5  -2  18 52265.8 2173.94   2
   5  -2 -18 47354.1 1708.86   3
   5   2 -18 53778.6 2364.97   3
   5  -2 -19 14.6868 243.408   3
   5   2 -19-105.510 263.581   3
   5  -2  19 162.493 254.077   2
  -5   2  19 545.548 433.691   2
   5  -2  20 28821.4 1701.21   2
   5   2 -20 24036.3 1631.53   3
  -5   2  20 24695.0 1838.29   2
   5  -2 -20 23427.3 1252.33   3
   5   2 -21 267.684 230.219   3
   5  -2  21 218.045 303.200   2
   5  -2 -21 296.782 202.832   3
  -5   2  21 227.243 352.537   2
   5  -2  22 12439.6 1206.10   2
   5   2 -22 12873.0 1250.49   3
   5  -2 -22 11624.5 907.971   3
  -5   2  22 9652.63 1211.48   2
  -5   2  23 661.440 427.208   2
   5  -2 -23 761.863 285.587   3
   5   2 -23 873.267 396.936   3
   5  -2  23 828.071 467.180   2
   5   2 -24 19797.2 1595.82   3
   5   2  24 21428.6 1855.14   2
  -5   2  24 18556.1 1750.23   2
   5  -2  24 18780.5 1548.85   2
  -5   2  25 384.426 392.711   2
   5   2  25 49.0275 365.625   2
   5  -2  25-126.223 299.494   2
   5   2 -25-55.6214 244.944   3
   5  -2  26 1992.55 608.676   2
  -5   2  26 2696.41 707.918   2
   5   2 -26 3176.84 681.654   3
   5   2  26 3670.70 827.314   2
   5  -2  27 4861.36 904.870   2
   5   2 -27 6748.89 965.392   3
  -5   2  27 4042.61 843.351   2
   5   2  27 5148.75 1013.26   2
   5   2  28 439.259 453.771   2
   5  -2  28 1686.72 611.912   2
   5   2 -28 762.700 426.597   3
  -5   2  28 624.905 500.772   2
   5   2  29 464.584 414.892   2
   5  -2  29-114.337 214.912   2
   5   2 -29 151.718 210.131   3
  -5   2  29 926.250 550.049   2
   5   2  30 5667.42 1166.72   2
   5   2 -30 6643.66 1027.54   3
   5  -2  30 4342.64 856.506   2
  -5   2  30 6434.21 1181.93   2
   5   2  31 267.310 485.613   2
   5   2 -31 834.803 500.820   3
   5  -2  31 638.476 395.117   2
   5   2 -32 4399.79 868.897   3
   5   2  32 4485.55 1068.31   2
   5  -2  32 6682.80 1117.20   2
   5   2 -33 5007.98 946.138   3
   5   2  33 5418.42 1160.79   2
   5  -2  33 5578.25 1089.15   2
   5  -2  34 5986.21 1110.15   2
   5   2  34 3407.76 925.800   2
   5   2  35 520.794 454.441   2
   5  -2  35-115.940 293.427   2
   5   2  36 1697.13 791.749   2
   5  -2  36 2344.95 795.401   2
   5   2  37 3121.40 1004.50   2
   5  -2  37 1718.04 643.045   2
   5  -2  38 1821.82 790.560   2
   5   2  38 526.902 606.370   2
   6   2   0 54701.3 1584.76   3
   6   2  -1 2636.81 380.983   3
   6   2   1 2066.66 332.837   3
   6   2   2 367.205 152.814   3
   6   2  -2 424.145 204.564   3
   6   2  -3 415.276 103.940   1
   6   2   3 383.491 155.355   3
   6   2  -3 346.929 163.872   3
   6   2  -4 19123.7 544.281   1
   6   2   4 19032.5 816.722   3
   6  -2  -4 20735.9 1017.83   3
   6   2  -4 20667.9 1103.69   3
   6  -2  -4 20904.8 1010.67   1
   6   2  -5 575.002 238.704   3
   6   2   5 366.621 118.762   3
   6  -2  -5 481.149 178.236   3
  -6  -2   5 511.375 91.8265   1
   6  -2  -5 426.036 190.672   1
   6  -2  -6 5859.33 553.595   1
   6  -2  -6 7504.74 622.094   3
   6   2  -6 6354.58 658.690   3
   6   2   6 6738.73 442.887   3
   6  -2  -7 673.931 253.056   1
   6   2   7 381.009 122.127   3
   6   2  -7 165.478 188.653   3
   6  -2  -7 470.030 183.996   3
   6   2   8 5243.94 359.129   3
   6   2  -8 5005.63 619.294   3
   6  -2  -8 5211.19 540.191   1
   6  -2  -8 5147.02 525.592   3
   6  -2  -9 12904.2 846.691   1
   6   2   9 12203.6 505.789   3
   6  -2  -9 13728.5 856.954   3
   6   2  -9 12581.1 987.107   3
  -6  -2 -10 1450.19 180.577   3
   6  -2 -10 2108.86 355.677   3
   6   2 -10 2110.20 427.440   3
   6  -2 -10 2047.12 368.463   1
   6  -2 -11 3658.22 492.190   1
   6   2 -11 3538.39 543.832   3
   6  -2 -11 4375.08 511.965   3
  -6  -2 -11 3243.03 249.058   3
  -6  -2 -12 4091.86 264.477   3
   6  -2 -12 4788.00 537.933   3
   6  -2 -12 4119.93 533.010   1
   6   2 -12 4875.91 675.005   3
   6  -2 -13 1122.28 293.947   1
   6   2 -13 1265.37 418.813   3
   6  -2 -13 1107.07 277.296   3
  -6  -2 -13 878.242 118.472   3
   6   2 -14 978.752 356.197   3
   6  -2 -14 535.260 254.121   1
  -6  -2 -14 456.514 84.1012   3
   6  -2 -14 937.405 241.513   3
   6  -2 -15 1834.14 402.010   1
   6   2 -15 1002.23 381.608   3
   6  -2 -15 2105.13 359.224   3
   6  -2 -16 152.305 171.645   3
   6  -2  16 23.7828 146.712   2
   6  -2 -16 207.632 240.916   1
   6  -2  17 861.011 333.711   2
   6  -2 -17 951.280 297.449   3
   6   2 -17 1266.70 386.303   3
  -6   2  17 672.623 345.192   2
   6   2 -18 1455.91 464.844   3
   6  -2  18 1079.33 329.923   2
   6  -2 -18 1549.84 373.239   3
  -6   2  18 1724.26 526.969   2
   6  -2  19 19668.8 1362.26   2
   6   2 -19 18429.3 1424.11   3
  -6   2  19 18764.4 1544.40   2
   6  -2 -19 17183.7 1111.15   3
   6  -2 -20 2000.33 412.365   3
   6  -2  20 2809.08 597.352   2
   6   2 -20 2091.62 505.001   3
  -6   2  20 2135.48 565.839   2
   6  -2 -21 1047.65 314.417   3
   6   2 -21 1575.88 448.548   3
   6  -2  21 1566.87 459.551   2
  -6   2  21 2389.37 660.281   2
   6  -2 -22 1159.87 301.419   3
   6  -2  22 1363.14 358.777   2
   6   2 -22 920.895 368.324   3
  -6   2  22 1271.49 454.434   2
   6  -2  23-88.1360 183.426   2
   6  -2 -23 13.1623 122.540   3
   6  -2  24 1325.12 502.140   2
   6  -2 -24 815.949 335.690   3
   6   2 -24 1031.14 436.799   3
   6  -2  25 5973.62 933.815   2
   6   2 -25 5050.89 815.637   3
   6  -2  26 134.392 302.226   2
   6   2 -26 251.347 282.467   3
   6   2  26 589.305 466.647   2
   6   2  27 500.661 473.542   2
   6  -2  27-185.578 289.252   2
   6   2 -27 51.6386 398.197   3
   6  -2  28 313.730 345.251   2
   6   2  28 847.174 419.789   2
   6   2 -28 185.801 269.971   3
   6  -2  29 126.993 340.820   2
   6   2 -29 737.492 452.516   3
   6  -2  30 3520.83 805.014   2
   6   2 -30 3805.93 757.575   3
   6   2  30 3052.47 875.016   2
   6   2  31 371.872 421.102   2
   6  -2  31 1245.11 553.548   2
   6   2 -31 1249.54 456.430   3
   6  -2  32 507.352 536.960   2
   6   2  32 286.828 363.305   2
   6   2 -32 447.957 450.101   3
   6  -2  33 422.742 400.214   2
   6   2  33 681.656 613.836   2
   6   2 -33 673.315 417.425   3
   6  -2  34 899.640 491.417   2
   6   2  34 382.504 507.471   2
   6   2  35 106.982 423.078   2
   6  -2  35 803.817 497.296   2
   6   2  36 1506.41 748.878   2
   6  -2  36 601.474 476.032   2
   6   2  37 1329.53 785.439   2
   6  -2  37 2240.68 781.481   2
   6   2  38 678.956 599.866   2
   7   2   0-44.1437 167.872   3
   7   2   1 69993.1 1830.52   3
   7   2  -1 68629.8 1910.31   3
   7   2   2 204.680 158.101   3
   7   2  -2 417.332 214.196   3
   7   2   3 21439.2 956.940   3
   7   2  -3 22066.9 655.643   1
   7   2  -3 21359.2 1130.90   3
   7   2   4 1804.96 284.024   3
   7   2  -4 1938.84 176.247   1
   7   2  -4 2313.45 433.245   3
   7  -2  -4 1763.50 344.164   3
   7   2   5 690.438 197.365   3
   7   2  -5 727.080 254.142   3
   7  -2  -5 1142.39 303.002   1
   7  -2  -5 1026.90 249.871   3
   7  -2  -6 4930.75 548.229   3
   7  -2  -6 5314.41 546.985   1
   7   2  -6 4315.92 534.992   3
   7   2   6 4477.63 404.466   3
   7  -2  -7 313.404 207.520   1
   7   2   7 616.659 164.120   3
   7   2  -7 274.374 230.051   3
   7  -2  -7 158.972 189.284   3
   7  -2  -8 6539.27 635.108   3
   7   2  -8 6361.04 717.547   3
   7  -2  -8 5836.97 566.417   1
   7   2   8 6434.46 446.243   3
   7   2   9 5213.06 378.995   3
   7   2  -9 6274.30 727.119   3
   7  -2  -9 4449.44 509.655   1
   7  -2  -9 4887.31 565.594   3
   7   2  10 36968.3 971.044   3
   7   2 -10 38897.2 1781.55   3
   7  -2 -10 40551.9 1568.47   3
   7  -2 -10 36156.6 1463.34   1
   7  -2 -11 2569.05 418.018   3
   7   2 -11 2060.15 467.947   3
   7  -2 -11 2439.99 418.364   1
   7  -2 -12 16234.5 1023.45   1
   7   2 -12 12577.7 1054.46   3
   7  -2 -12 13879.1 966.122   3
   7  -2 -13 1860.67 365.245   3
   7   2 -13 1936.09 442.731   3
   7  -2 -13 1737.95 361.667   1
   7  -2 -14-6.70302 158.832   1
   7  -2 -14 103.197 188.276   3
  -7  -2 -14 208.641 91.6002   3
   7   2 -14 223.705 300.187   3
   7   2 -15 2415.73 523.756   3
  -7  -2 -15 1701.22 187.805   3
   7  -2 -15 2187.06 402.956   3
   7  -2 -15 2327.86 413.544   1
   7  -2 -16 1897.79 390.969   3
   7  -2 -16 1379.16 364.118   1
   7   2 -16 1227.77 420.908   3
   7  -2 -17 391.076 285.702   1
   7  -2 -17 90.6647 178.530   3
   7   2 -17 295.263 272.945   3
   7  -2  18 4750.30 682.416   2
   7  -2 -18 4406.82 592.158   3
   7   2 -18 4915.31 752.589   3
   7  -2  19 1717.90 453.500   2
   7   2 -19 1812.38 472.733   3
   7  -2 -19 1994.28 427.457   3
   7   2 -20 29423.4 1885.11   3
   7  -2  20 31640.9 1811.97   2
   7  -2 -20 30096.8 1553.84   3
   7  -2  21 667.930 345.361   2
   7   2 -21 1338.08 496.170   3
   7  -2 -21 456.037 293.509   3
   7   2 -22 16239.5 1424.59   3
   7  -2  22 18184.8 1457.62   2
   7  -2 -22 15196.4 1131.84   3
   7  -2  23 1143.94 478.531   2
   7   2 -23 841.085 454.191   3
   7  -2 -23 1049.31 345.227   3
   7   2 -24-71.2049 230.208   3
   7  -2 -24 240.132 162.621   3
   7  -2  24 5.37036 205.273   2
   7  -2  25 5019.36 829.242   2
   7   2 -25 5027.58 885.824   3
   7  -2  26 965.673 518.650   2
   7   2 -26 316.090 270.608   3
   7   2  27 8394.18 1269.23   2
   7  -2  27 10012.6 1241.34   2
   7   2 -27 10228.6 1230.96   3
   7  -2  28 492.409 387.055   2
   7   2  28 181.095 445.687   2
   7   2 -28 944.371 497.828   3
   7   2 -29 9362.33 1222.81   3
   7   2  29 7920.23 1298.07   2
   7  -2  29 8123.85 1160.99   2
   7   2 -30 4534.23 878.951   3
   7   2  30 3476.67 871.363   2
   7  -2  30 3584.16 799.473   2
   7  -2  31 2288.27 758.004   2
   7   2  31 913.438 659.290   2
   7   2 -31 1569.98 550.514   3
   7   2  32 4844.88 1106.62   2
   7   2 -32 6305.01 1063.84   3
   7  -2  32 5537.32 978.187   2
   7   2  33 799.976 540.201   2
   7  -2  33 1086.94 564.570   2
   7   2 -33 44.4902 337.162   3
   7   2  34 1132.67 685.482   2
   7  -2  34 293.477 325.813   2
   7   2  35 456.091 491.256   2
   7  -2  35 348.933 327.633   2
   7  -2  36 291.007 274.572   2
   7   2  36 1000.03 591.064   2
   7   2  37 2921.75 936.378   2
   8   2   0-21.4062 170.646   3
   8   2   1 7709.15 643.948   3
   8   2  -1 7384.36 667.807   3
   8   2   2 6670.61 611.815   3
   8   2  -2 7052.47 675.125   3
   8  -2  -3 9301.53 768.633   3
   8   2  -3 9385.70 781.775   3
   8   2   3 8669.63 648.814   3
   8   2   4 99944.6 2123.65   3
   8   2  -4 104396. 2647.64   3
   8  -2  -4 104233. 2521.57   3
   8   2  -4 101874. 1272.99   1
   8  -2  -5 8062.30 693.998   1
   8   2  -5 7355.12 750.313   3
   8   2   5 7680.28 580.726   3
   8  -2  -5 8884.54 759.953   3
   8   2  -6 39800.5 1747.10   3
   8  -2  -6 41354.3 1614.90   3
   8  -2  -6 40374.9 1513.91   1
   8   2   6 39153.0 1275.77   3
   8   2   7 769.780 204.818   3
   8  -2  -7 1108.47 318.101   3
   8  -2  -7 232.878 143.686   1
   8   2  -7 835.946 285.532   3
   8   2   8 13958.2 719.735   3
   8   2  -8 16051.9 1123.12   3
   8  -2  -8 15205.6 919.630   1
   8  -2  -8 15388.9 1024.15   3
   8  -2  -9 4090.40 548.620   3
   8   2  -9 4324.28 605.037   3
   8  -2  -9 3482.02 457.075   1
   8   2   9 3824.96 368.519   3
   8   2  10 846.431 183.403   3
   8  -2 -10 1092.24 285.559   1
   8   2 -10 830.467 270.803   3
   8  -2 -10 821.603 289.217   3
   8  -2 -11 301.824 288.056   3
   8   2 -11 86.4896 283.163   3
   8  -2 -11 336.471 205.681   1
   8   2 -12-258.150 238.760   3
   8  -2 -12 51.0361 232.688   1
   8  -2 -12 91.2013 177.001   3
   8  -2 -13 5511.38 632.683   1
   8   2 -13 7011.60 837.133   3
   8  -2 -13 6809.82 698.237   3
   8  -2 -14-149.357 157.704   3
  -8  -2  14 14.8887 31.9313   1
   8   2 -14-246.031 221.027   3
   8  -2 -14 158.758 165.925   1
   8  -2 -15 2770.11 472.624   3
   8   2 -15 3183.60 616.117   3
   8  -2 -15 2745.70 471.053   1
   8  -2 -16 1049.08 344.381   3
   8   2 -16 1117.86 413.643   3
   8  -2 -16 1148.91 329.223   1
   8   2 -17 15766.4 1338.04   3
   8  -2 -17 15597.6 1115.12   1
   8  -2 -17 16312.7 1139.21   3
   8  -2 -18 6132.24 715.192   3
   8   2 -18 4861.52 745.754   3
   8   2 -19 8376.13 1022.74   3
   8  -2 -19 6577.39 761.703   3
   8  -2 -20 2526.31 509.631   3
   8  -2  20 2537.05 549.471   2
   8   2 -20 2506.61 567.791   3
   8   2 -21 7681.48 989.701   3
   8  -2  21 7743.20 927.386   2
   8  -2 -21 7193.00 804.635   3
   8  -2 -22 102.934 231.804   3
   8  -2  22 342.365 330.726   2
   8   2 -22-29.4585 252.384   3
   8  -2  23 40.4323 299.104   2
   8   2 -23 482.642 401.918   3
   8  -2 -23 548.185 312.583   3
   8  -2 -24 11858.8 1068.13   3
   8  -2  24 13368.2 1326.60   2
   8   2 -24 13143.6 1362.44   3
   8  -2 -25 5266.23 737.694   3
   8  -2  25 7461.31 1058.43   2
   8   2 -25 5722.25 916.579   3
   8   2 -26 1243.74 561.895   3
   8  -2  26 651.233 417.946   2
   8  -2  27 3984.99 795.417   2
   8   2 -27 2066.78 616.734   3
   8  -2  28 885.147 432.000   2
   8   2 -28 2282.82 638.762   3
   8   2  29 1073.48 525.445   2
   8   2 -29 2002.53 690.122   3
   8  -2  29 2309.99 693.839   2
   8   2 -30 2196.87 642.347   3
   8   2  30 3655.44 971.065   2
   8  -2  30 3964.81 871.078   2
   8   2 -31 979.210 524.736   3
   8   2  31 960.841 646.787   2
   8  -2  31-183.304 231.500   2
   8   2  32-142.236 376.605   2
   8   2 -32 16.6537 422.540   3
   8  -2  32 144.555 386.876   2
   8  -2  33 392.573 472.692   2
   8   2  33 877.555 431.870   2
   8   2 -33 1559.09 626.891   3
   8  -2  34 2896.83 858.619   2
   8   2  34 4642.98 1134.49   2
   8   2 -34 6311.80 1089.64   3
   8   2  35 3984.60 999.465   2
   8   2  36 1812.12 771.499   2
   8   2  37 899.169 754.452   2
   9   2   0 545.055 245.160   3
   9   2  -1 61492.3 1989.08   3
   9   2   1 60925.0 1902.84   3
   9   2   2 59534.7 1822.47   3
   9   2  -2 59612.8 2009.13   3
   9  -2  -3 54662.7 1906.53   3
   9   2  -3 54229.7 1949.62   3
   9   2   3 51906.6 1664.70   3
   9  -2  -4 9752.11 844.356   3
   9   2  -4 8631.31 397.243   1
   9   2  -4 9704.71 840.197   3
   9   2   4 8922.59 683.788   3
   9   2   5 2701.35 399.853   3
   9   2  -5 3199.35 503.708   3
   9   2  -5 2529.76 176.250   1
   9  -2  -5 2650.95 445.917   3
   9   2   6 8795.78 652.863   3
   9  -2  -6 9258.93 724.188   1
   9   2  -6 8590.50 838.821   3
   9  -2  -6 7882.04 744.240   3
   9   2  -7 2749.22 514.681   3
   9  -2  -7 3674.31 478.983   1
   9   2   7 3880.30 432.277   3
   9  -2  -7 3937.13 545.568   3
   9   2  -8 9548.56 917.852   3
   9  -2  -8 8266.70 706.451   1
   9  -2  -8 10465.8 880.607   3
   9   2   8 8813.08 626.928   3
   9  -2  -9 663.350 297.875   3
   9  -2  -9 618.762 224.863   1
   9   2  -9 993.958 381.134   3
   9   2   9 813.003 205.056   3
   9   2 -10 22225.7 1446.75   3
   9  -2 -10 23262.4 1216.45   1
   9  -2 -10 23985.9 1340.01   3
   9   2  10 21941.3 928.132   3
   9  -2 -11 4716.91 611.673   3
   9   2 -11 4407.54 670.879   3
   9  -2 -11 4223.92 534.869   1
   9   2 -12 21020.1 1461.22   3
   9  -2 -12 23042.3 1359.19   3
   9  -2 -12 22299.0 1216.01   1
   9  -2 -13 408.936 232.821   1
   9  -2 -13 349.625 182.571   3
   9  -2 -14 19.3312 210.433   1
   9   2 -14 384.834 253.460   3
   9  -2 -14 496.929 326.465   3
   9  -2 -15 5556.81 666.784   1
   9   2 -15 4638.96 743.754   3
   9  -2 -15 5043.26 681.013   3
   9  -2 -16 45778.1 1874.03   1
   9   2 -16 45778.2 2256.59   3
   9  -2 -16 46336.4 1982.31   3
   9   2 -17 602.648 341.975   3
   9  -2 -17 1150.11 393.141   3
   9  -2 -17 1642.64 397.944   1
   9  -2 -18 8412.46 850.443   1
   9   2 -18 7960.41 983.946   3
   9  -2 -18 6008.13 750.684   3
   9  -2 -19 570.983 289.345   3
   9   2 -19 545.583 328.034   3
   9   2 -20 6461.30 938.606   3
   9  -2 -20 6789.27 821.386   3
   9   2 -21 3978.30 878.644   3
   9  -2 -21 3499.08 596.901   3
   9  -2 -22 1065.37 391.511   3
   9  -2  22 2103.02 578.188   2
   9   2 -22 2377.72 638.885   3
   9   2 -23 13867.4 1388.46   3
   9  -2  23 13054.0 1280.35   2
   9  -2 -23 12310.4 1118.59   3
   9  -2  24 9312.03 1130.71   2
   9   2 -24 9624.40 1197.14   3
   9  -2 -24 8186.38 919.834   3
   9   2 -25 2312.88 666.871   3
   9  -2 -25 3202.38 614.702   3
   9  -2  25 4467.21 842.407   2
   9  -2  26 24367.3 1910.50   2
   9   2 -26 20477.8 1767.11   3
   9   2 -27 2081.02 649.487   3
   9  -2  27 1354.63 546.525   2
   9   2 -28 6889.92 1071.18   3
   9  -2  28 6908.47 1070.63   2
   9   2 -29 871.873 423.711   3
   9  -2  29 1862.95 586.470   2
   9  -2  30 3566.68 838.158   2
   9   2  30 2912.12 879.391   2
   9   2 -30 2336.42 708.928   3
   9   2  31 4121.20 1027.64   2
   9   2 -31 4691.26 912.968   3
   9  -2  31 4318.84 895.917   2
   9   2  32 3388.52 938.852   2
   9   2 -32 3928.78 890.182   3
   9  -2  32 4486.80 998.830   2
   9   2  33 2311.19 821.921   2
   9  -2  33 3856.17 912.945   2
   9   2 -33 3427.96 828.824   3
   9   2 -34 2374.12 748.760   3
   9   2  34 2148.80 859.359   2
   9   2  35 6224.41 1311.20   2
   9   2  36 1184.62 640.687   2
   9   2  37 981.665 609.794   2
  10   2   0 508.482 255.941   3
  10   2   1 17686.6 1066.19   3
  10   2  -1 18597.5 1139.24   3
  10   2  -2 130.842 246.975   3
  10  -2  -2 242.424 167.830   3
  10   2   2 446.988 248.052   3
  10   2  -3 19990.0 1225.21   3
  10  -2  -3 19319.8 1218.17   3
  10   2   3 20702.7 1120.39   3
  10  -2  -4 27836.4 1462.84   3
  10   2  -4 27043.9 741.235   1
  10   2  -4 29252.3 1520.73   3
  10   2   4 27563.0 1278.21   3
  10   2  -5 154.161 222.441   3
  10   2  -5 78.1544 38.1463   1
  10   2   5 60.4470 121.435   3
  10  -2  -5 167.714 236.936   3
  10   2  -6 627.702 336.454   3
  10  -2  -6 307.732 213.795   1
  10   2   6 323.908 147.389   3
  10  -2  -6 137.289 226.801   3
  10  -2  -7 15644.9 972.550   1
  10  -2  -7 15352.9 1093.73   3
  10   2  -7 16271.0 1201.64   3
  10   2   7 14861.0 875.154   3
  10  -2  -8 55.7275 155.466   1
  10   2  -8-125.466 222.012   3
  10   2   8 37.2232 103.870   3
  10  -2  -8 128.383 150.150   3
  10   2  -9 3057.81 521.811   3
  10  -2  -9 3100.42 455.203   1
  10  -2  -9 2641.07 479.164   3
  10   2   9 3433.19 413.780   3
  10   2 -10 8320.15 892.901   3
  10  -2 -10 9030.04 779.755   1
  10   2  10 8415.88 625.724   3
  10  -2 -10 9826.17 913.483   3
  10  -2 -11 79.5894 138.994   1
  10   2 -11 224.835 278.165   3
  10  -2 -11 211.720 207.782   3
  10   2 -12 16324.4 1303.25   3
  10  -2 -12 15308.4 1141.79   3
  10  -2 -12 14791.9 1000.17   1
  10   2 -13 14639.8 1284.66   3
  10  -2 -13 14955.2 1023.26   1
  10  -2 -13 16196.1 1187.17   3
  10  -2 -14 3585.32 534.645   1
  10   2 -14 3881.04 673.082   3
  10  -2 -14 3314.70 567.722   3
  10  -2 -15 1556.44 427.252   3
  10   2 -15 738.354 361.899   3
  10  -2 -15 1410.18 380.855   1
  10   2 -16 11916.4 1187.33   3
  10  -2 -16 12091.9 1062.28   3
  10  -2 -16 10558.9 893.732   1
  10   2 -17 209.662 239.739   3
  10  -2 -17 596.440 304.901   1
  10  -2 -17 117.132 219.832   3
  10  -2 -18 2171.04 466.984   1
  10   2 -18 2306.06 584.782   3
  10  -2 -18 2972.87 569.479   3
  10  -2 -19-76.9145 169.750   3
  10   2 -19 596.192 353.128   3
  10  -2 -20 3008.50 592.045   3
  10   2 -20 3742.50 749.096   3
  10  -2 -21 11001.7 1071.73   3
  10   2 -21 10485.8 1220.32   3
  10   2 -22 10261.7 1207.81   3
  10  -2 -22 8326.44 940.006   3
  10  -2 -23 926.206 391.661   3
  10   2 -23 320.867 303.989   3
  10  -2  23 374.987 322.448   2
  10  -2 -24 25.6696 219.041   3
  10  -2  24 165.648 302.305   2
  10   2 -24-303.294 332.515   3
  10   2 -25 11451.9 1310.34   3
  10  -2 -25 10260.6 1078.40   3
  10  -2  25 12622.5 1335.40   2
  10  -2  26 6123.22 966.346   2
  10  -2 -26 7289.11 928.273   3
  10   2 -26 8425.38 1184.08   3
  10  -2  27 1577.60 515.586   2
  10   2 -27 1124.89 505.044   3
  10  -2  28 2394.98 640.233   2
  10   2 -28 2851.77 661.075   3
  10   2 -29 52.8013 358.043   3
  10  -2  29 158.596 265.859   2
  10   2 -30 5081.72 975.700   3
  10  -2  30 4639.31 971.407   2
  10   2  31 1673.17 603.304   2
  10   2 -31 4156.60 871.896   3
  10  -2  31 3052.26 751.877   2
  10  -2  32 367.976 427.761   2
  10   2 -32 1046.73 570.582   3
  10   2  32 522.370 528.555   2
  10   2 -33 262.109 415.473   3
  10   2  33 358.405 413.473   2
  10   2  34 2162.45 817.168   2
  10   2 -34 1548.23 610.277   3
  10   2  35 1646.51 791.543   2
  10   2  36 6.84627 519.858   2
  11   2   0-11.5949 210.219   3
  11   2   1 32126.4 1490.68   3
  11   2  -1 30736.6 1535.45   3
  11  -2  -2 637.521 291.066   3
  11   2   2 1433.98 352.941   3
  11   2  -2 928.122 351.604   3
  11  -2  -3 1272.29 332.769   3
  11   2  -3 1805.04 405.861   3
  11   2   3 1812.63 362.696   3
  11   2  -4 9548.93 923.761   3
  11  -2  -4 8485.83 849.553   3
  11   2   4 10406.1 830.591   3
  11  -2  -5 27528.2 1544.08   3
  11   2  -5 28230.7 1576.67   3
  11   2   5 27049.8 1299.28   3
  11   2  -5 25557.6 654.992   1
  11   2  -6 4495.90 664.438   3
  11  -2  -6 4755.79 638.323   3
  11   2   6 4163.50 516.489   3
  11  -2  -6 4821.58 551.133   1
  11   2   7 201.628 153.074   3
  11   2  -7 50.1852 176.484   3
  11  -2  -7 86.0892 150.013   1
  11  -2  -7 133.705 149.964   3
  11  -2  -8 690.840 264.569   3
  11   2  -8 188.377 192.129   3
  11   2   8 920.005 259.971   3
  11  -2  -8 481.000 206.736   1
  11  -2  -9 214.246 206.652   3
  11   2  -9 141.871 215.641   3
  11  -2  -9 64.2634 141.370   1
  11   2   9 43.1386 108.683   3
  11  -2 -10 2603.24 418.794   1
  11   2 -10 3550.88 659.240   3
  11  -2 -10 1868.21 420.040   3
  11   2  10 2604.27 399.032   3
  11  -2 -11-46.9755 146.605   1
  11   2 -11 184.744 263.749   3
  11  -2 -11 16.9903 193.414   3
  11   2  11 158.863 146.246   3
  11  -2 -12 404.219 152.456   1
  11   2 -12 1126.71 408.410   3
  11  -2 -12 767.149 315.466   3
  11   2 -13 512.173 345.319   3
  11  -2 -13 163.878 197.966   3
  11  -2 -13 309.258 214.116   1
  11  -2 -14 5925.57 746.329   3
  11   2 -14 5438.97 823.037   3
  11  -2 -14 5132.44 621.735   1
  11  -2 -15 2588.99 529.150   3
  11  -2 -15 1883.51 430.770   1
  11   2 -15 1715.44 457.665   3
  11  -2 -16 281.681 299.499   3
  11  -2 -16-116.228 191.883   1
  11   2 -16 521.590 323.044   3
  11  -2 -17 3967.11 665.966   3
  11  -2 -17 3554.85 581.540   1
  11   2 -17 3733.83 728.307   3
  11  -2 -18 4547.60 674.816   3
  11   2 -18 4598.01 814.474   3
  11  -2 -18 4577.58 626.845   1
  11   2 -19 3157.88 695.789   3
  11  -2 -19 2921.85 632.023   3
  11  -2 -19 3388.21 579.733   1
  11   2 -20 14516.4 1439.40   3
  11  -2 -20 16816.1 1362.21   3
  11   2 -21 408.666 286.257   3
  11  -2 -21 1138.63 447.254   3
  11  -2 -22 1865.67 470.458   3
  11   2 -22 3345.67 724.950   3
  11  -2 -23 1942.84 493.969   3
  11   2 -23 1901.53 567.863   3
  11  -2 -24 376.700 229.453   3
  11   2 -24 102.888 247.624   3
  11  -2 -25 2908.66 600.597   3
  11  -2  25 2006.44 628.507   2
  11   2 -25 3228.87 758.057   3
  11  -2 -26 335.756 347.093   3
  11   2 -26-275.126 251.105   3
  11  -2  26 556.578 392.077   2
  11  -2  27 551.368 369.610   2
  11   2 -27 361.709 363.668   3
  11  -2  28 1879.32 541.492   2
  11   2 -28 2281.09 655.265   3
  11   2 -29 811.857 597.727   3
  11  -2  29 1250.00 428.953   2
  11  -2  30 105.509 242.517   2
  11   2 -30 559.216 527.917   3
  11   2 -31 376.775 446.610   3
  11   2  32-214.796 328.275   2
  11   2 -32 50.5213 382.282   3
  11   2  33 876.217 554.659   2
  11   2 -33 760.899 434.075   3
  11   2  34 488.516 530.262   2
  11   2 -34 1211.42 577.495   3
  11   2  35 1034.25 574.379   2
  11   2 -35 919.911 455.986   3
  11   2  36 2268.04 890.455   2
  12   2   0 6560.08 727.152   3
  12   2   1 1380.74 430.564   3
  12   2  -1 1272.18 402.707   3
  12   2  -2 50012.5 2068.40   3
  12  -2  -2 48223.3 2035.25   3
  12   2   2 51311.0 1972.97   3
  12   2   3 1222.56 331.359   3
  12   2  -3 1685.25 491.982   3
  12  -2  -3 844.789 412.548   3
  12   2  -4 719.821 308.291   3
  12  -2  -4 1121.90 376.764   3
  12   2   4 967.842 294.661   3
  12   2  -5 1584.55 187.444   1
  12   2  -5 2287.55 520.310   3
  12   2   5 1632.77 379.064   3
  12  -2  -5 1673.10 432.867   3
  12   2  -6 4332.17 652.326   3
  12  -2  -6 3295.27 561.028   3
  12   2   6 4245.98 535.148   3
  12   2   7 360.376 239.767   3
  12  -2  -7 264.235 270.329   3
  12  -2  -7 274.133 252.300   1
  12   2  -7-34.2499 276.710   3
  12   2   8 454.283 291.837   3
  12   2  -8 114.494 182.744   3
  12  -2  -8 166.290 230.723   3
  12  -2  -8-65.7507 125.132   1
  12   2  -9 167.193 381.421   3
  12  -2  -9 315.731 238.151   3
  12   2   9 230.904 200.316   3
  12  -2  -9 178.610 205.602   1
  12   2  10 6281.25 628.515   3
  12   2 -10 7269.86 935.052   3
  12  -2 -10 6803.61 688.234   1
  12  -2 -10 7968.87 896.272   3
  12   2  11 5076.85 553.567   3
  12   2 -11 5253.41 774.200   3
  12  -2 -11 3623.28 603.939   3
  12  -2 -11 3872.00 526.030   1
  12   2 -12 19909.3 1543.18   3
  12  -2 -12 21099.2 1233.95   1
  12  -2 -12 20309.6 1436.96   3
  12  -2 -13 4664.85 716.706   3
  12   2 -13 3649.00 661.383   3
  12  -2 -13 4410.03 587.198   1
  12  -2 -14 4425.74 679.712   3
  12  -2 -14 4385.05 590.022   1
  12   2 -14 5558.55 859.034   3
  12   2 -15 14820.1 1378.93   3
  12  -2 -15 16451.8 1105.61   1
  12  -2 -15 16748.5 1324.68   3
  12  -2 -16 1569.43 450.451   3
  12   2 -16 1302.35 384.089   3
  12  -2 -16 1748.04 386.421   1
  12   2 -17 896.701 421.306   3
  12  -2 -17 1217.90 349.942   1
  12  -2 -17 1326.52 433.392   3
  12  -2 -18 1036.16 384.134   3
  12   2 -18 874.592 410.216   3
  12  -2 -18 1216.71 369.727   1
  12   2 -19 6388.88 981.045   3
  12  -2 -19 4905.49 674.958   1
  12  -2 -19 4082.12 686.088   3
  12  -2 -20 826.268 369.359   3
  12   2 -20 541.629 377.064   3
  12  -2 -21 905.399 356.151   3
  12   2 -21 2847.48 705.382   3
  12   2 -22 448.321 439.538   3
  12  -2 -22 94.5860 231.223   3
  12   2 -23 11742.3 1373.68   3
  12  -2 -23 10191.4 1134.37   3
  12  -2 -24 4173.45 738.398   3
  12   2 -24 5784.34 1002.66   3
  12  -2 -25 431.882 380.252   3
  12   2 -25 2058.75 717.643   3
  12  -2 -26 6366.26 943.141   3
  12   2 -26 8334.74 1198.07   3
  12  -2  26 8373.95 1135.20   2
  12  -2 -27 2277.68 579.990   3
  12  -2  27 2132.16 662.729   2
  12   2 -27 1288.02 489.451   3
  12   2 -28 7822.03 1201.52   3
  12  -2  28 7662.40 1131.61   2
  12   2 -29 2988.78 815.605   3
  12  -2  29 3307.70 786.862   2
  12   2 -30 7195.29 1182.19   3
  12   2 -31 608.422 459.095   3
  12   2 -32 4454.88 987.964   3
  12   2 -33 1137.58 529.371   3
  12   2  33 2798.30 895.573   2
  12   2  34 850.895 580.909   2
  12   2 -34 1504.70 685.648   3
  12   2  35-32.6495 350.759   2
  12   2 -35 21.3494 328.657   3
  13   2   0 448.906 338.407   3
  13   2   1 70112.3 2430.32   3
  13   2  -1 65821.5 2393.26   3
  13  -2  -1 73797.0 2607.25   3
  13  -2  -2 22852.2 1495.08   3
  13   2  -2 22588.1 1445.07   3
  13   2   2 22223.1 1367.82   3
  13   2  -3 23481.4 1485.60   3
  13  -2  -3 23120.4 1474.36   3
  13   2   3 24819.4 1417.85   3
  13   2  -4 13371.0 1141.69   3
  13   2   4 12721.1 1002.74   3
  13  -2  -4 12878.3 1114.29   3
  13   2   5 354.628 292.881   3
  13   2  -5 230.913 252.679   3
  13  -2  -5 424.983 305.633   3
  13   2  -6 3682.61 606.028   3
  13  -2  -6 3320.23 573.379   3
  13   2  -6 3211.47 225.804   1
  13   2   6 3671.42 540.787   3
  13  -2  -7 5010.03 608.657   1
  13   2  -7 4473.07 697.276   3
  13  -2  -7 4241.43 675.009   3
  13   2   7 4440.39 570.973   3
  13   2   8 1508.36 358.095   3
  13  -2  -8 2251.71 493.747   3
  13  -2  -8 1594.79 344.868   1
  13   2  -8 682.063 309.319   3
  13  -2  -9 4657.82 731.316   3
  13   2  -9 5134.95 760.273   3
  13  -2  -9 3997.78 533.884   1
  13   2   9 4185.51 538.433   3
  13  -2 -10 11317.6 898.684   1
  13  -2 -10 12234.5 1115.44   3
  13   2 -10 11095.5 1161.27   3
  13   2  10 10196.9 823.632   3
  13  -2 -11 9892.58 856.957   1
  13   2  11 10725.4 843.772   3
  13   2 -11 10715.8 1128.13   3
  13  -2 -11 10817.4 1065.64   3
  13  -2 -12 343.367 219.192   1
  13   2 -12 65.4311 253.837   3
  13  -2 -12 391.252 366.994   3
  13   2 -13 258.103 295.567   3
  13  -2 -13 682.504 255.262   1
  13  -2 -13 846.302 404.870   3
  13   2 -14 16281.1 1474.83   3
  13  -2 -14 16056.8 1351.58   3
  13  -2 -14 17327.1 1158.80   1
  13  -2 -15 2862.65 514.740   1
  13   2 -15 3351.34 701.529   3
  13  -2 -15 3418.42 678.483   3
  13  -2 -16 7440.47 775.623   1
  13   2 -16 7467.17 1031.61   3
  13  -2 -16 8652.30 1026.06   3
  13  -2 -17 3365.98 700.712   3
  13   2 -17 2954.69 714.985   3
  13  -2 -17 4452.24 621.129   1
  13   2 -18 8323.40 1083.14   3
  13  -2 -18 9009.15 1041.32   3
  13  -2 -18 10152.4 936.498   1
  13   2 -19 5845.11 945.569   3
  13  -2 -19 6173.87 743.943   1
  13  -2 -19 6892.61 941.236   3
  13   2 -20 3635.62 774.622   3
  13  -2 -20 4447.96 787.530   3
  13  -2 -20 4709.59 668.822   1
  13  -2 -21 509.463 236.055   3
  13   2 -21-565.725 351.628   3
  13  -2 -22 177.846 190.205   3
  13   2 -22-299.058 322.363   3
  13   2 -23 1333.00 557.965   3
  13  -2 -23 2365.63 662.855   3
  13   2 -24 31358.5 2273.73   3
  13  -2 -24 28378.9 1958.98   3
  13  -2 -25 979.940 467.199   3
  13   2 -25 452.773 484.665   3
  13  -2 -26 6352.71 931.096   3
  13   2 -26 10270.1 1343.76   3
  13  -2 -27 244.804 393.407   3
  13   2 -27 137.570 254.439   3
  13  -2  27-48.3297 243.702   2
  13   2 -28 993.656 555.434   3
  13   2 -29 173.026 270.917   3
  13   2 -30 2553.56 739.172   3
  13   2 -31 284.313 302.813   3
  13   2 -32 2090.98 693.375   3
  13   2 -33 1887.74 614.064   3
  13   2  34 2.17252 470.694   2
  13   2 -34-311.071 376.267   3
  13   2  35 1333.47 753.106   2
  13   2 -35 1279.70 637.508   3
  14   2   0 31701.8 1728.90   3
  14   2   1 3384.98 588.237   3
  14   2  -1 2669.87 526.160   3
  14  -2  -1 4480.58 684.391   3
  14   2   2 3909.35 628.176   3
  14   2  -2 4356.59 674.074   3
  14  -2  -2 4199.30 679.744   3
  14  -2  -3 4107.05 668.460   3
  14   2   3 4251.86 639.627   3
  14   2  -3 4659.43 672.427   3
  14  -2  -4 13031.3 1183.30   3
  14   2   4 12417.7 1033.09   3
  14   2  -4 13585.2 1184.70   3
  14   2   5 6467.44 763.866   3
  14   2  -5 5166.79 745.413   3
  14  -2  -5 5907.69 820.208   3
  14   2  -6 31799.0 1874.13   3
  14  -2  -6 32250.5 1846.17   3
  14   2   6 30500.3 1587.36   3
  14   2  -7 575.034 349.787   3
  14  -2  -7 313.464 283.982   1
  14   2   7 580.653 255.010   3
  14  -2  -7 938.955 399.287   3
  14   2   8 67.6245 203.801   3
  14   2  -8-51.5177 206.470   3
  14  -2  -8 29.9449 142.537   1
  14  -2  -8-18.8788 217.230   3
  14   2  -9 723.871 400.582   3
  14   2   9 699.270 288.956   3
  14  -2  -9 908.880 382.766   3
  14  -2  -9 644.694 267.635   1
  14  -2 -10 3702.50 670.514   3
  14   2 -10 3188.08 637.106   3
  14   2  10 3104.25 482.002   3
  14  -2 -10 3546.77 533.738   1
  14  -2 -11 3371.85 608.601   3
  14  -2 -11 3893.56 552.698   1
  14   2  11 3511.63 513.379   3
  14   2 -11 3924.36 716.488   3
  14  -2 -12 4999.04 765.723   3
  14  -2 -12 4263.04 568.777   1
  14   2 -12 4287.25 746.047   3
  14   2 -13 9279.88 1126.37   3
  14  -2 -13 7767.92 778.040   1
  14  -2 -13 8213.83 992.222   3
  14   2 -14 1653.29 534.247   3
  14  -2 -14 1308.71 521.642   3
  14  -2 -14 1399.40 340.790   1
  14   2 -15 8033.07 1082.29   3
  14  -2 -15 7702.96 983.667   3
  14  -2 -15 8988.81 855.629   1
  14  -2 -16 2682.66 598.968   3
  14   2 -16 2772.13 680.083   3
  14  -2 -16 2855.70 513.966   1
  14  -2 -17 665.585 437.536   3
  14   2 -17-374.592 361.348   3
  14  -2 -17 379.511 233.853   1
  14  -2 -18 5480.96 853.016   3
  14   2 -18 5386.86 900.769   3
  14  -2 -18 6883.23 768.671   1
  14   2 -19 13141.8 1417.37   3
  14  -2 -19 11174.7 1193.64   3
  14  -2 -20 4784.82 876.346   3
  14   2 -20 3608.11 782.880   3
  14  -2 -21 2978.40 634.020   3
  14   2 -21 3443.56 784.994   3
  14  -2 -22 5671.20 911.883   3
  14   2 -22 7356.44 1124.85   3
  14  -2 -23 7226.93 1030.45   3
  14   2 -23 7698.82 1142.81   3
  14  -2 -24 4074.66 800.693   3
  14   2 -24 5532.33 1033.97   3
  14  -2 -25 3383.81 741.759   3
  14   2 -25 2710.31 793.417   3
  14  -2 -26 3324.13 755.421   3
  14   2 -26 4285.48 952.398   3
  14  -2 -27 4983.31 909.995   3
  14   2 -27 6174.76 1096.24   3
  14   2 -28 766.001 503.553   3
  14   2 -29 1005.89 628.276   3
  14   2 -30 1316.82 600.867   3
  14   2 -31 6.74476 336.137   3
  14   2 -32 1247.00 608.991   3
  14   2 -33-458.453 407.333   3
  14   2 -34 356.816 379.545   3
  14   2 -35 464.131 485.842   3
  15   2   0 28.4564 299.936   3
  15   2  -1 9773.50 1032.64   3
  15  -2  -1 9978.84 1037.86   3
  15   2   1 10934.3 1047.94   3
  15   2   2-201.652 201.260   3
  15   2  -2 503.852 369.014   3
  15  -2  -2 368.974 313.003   3
  15   2   3 654.491 295.613   3
  15  -2  -3 293.372 348.703   3
  15   2  -3 452.782 297.498   3
  15  -2  -4 5691.86 820.643   3
  15   2  -4 6245.63 848.145   3
  15   2   4 7196.51 823.070   3
  15   2  -5 2513.34 611.113   3
  15   2   5 2357.33 469.112   3
  15  -2  -5 2091.17 467.319   3
  15   2  -6 8127.80 982.189   3
  15   2   6 6155.47 751.104   3
  15  -2  -6 7128.97 905.642   3
  15   2   7 76.9199 154.377   3
  15  -2  -7-194.164 205.162   3
  15  -2  -7 301.722 249.883   1
  15   2  -7-264.581 327.650   3
  15   2   8 707.271 284.409   3
  15   2  -8 953.254 415.279   3
  15  -2  -8 896.235 374.950   3
  15  -2  -8 1073.46 296.749   1
  15   2   9 2162.02 419.992   3
  15  -2  -9 2205.76 568.404   3
  15   2  -9 2383.54 635.753   3
  15  -2  -9 1774.50 400.764   1
  15   2  10 935.465 296.003   3
  15  -2 -10-45.4297 310.070   3
  15   2 -10 185.720 292.224   3
  15  -2 -10 427.765 233.348   1
  15  -2 -11 93.1047 206.297   3
  15  -2 -11 98.3566 138.141   1
  15   2  11 145.974 240.027   3
  15   2 -11-65.2526 218.256   3
  15  -2 -12 3563.27 538.987   1
  15   2 -12 3413.87 699.790   3
  15  -2 -12 2780.28 564.701   3
  15   2 -13 359.241 398.580   3
  15  -2 -13-116.504 163.163   1
  15  -2 -13 141.949 226.495   3
  15   2 -14 6989.15 999.050   3
  15  -2 -14 6770.83 966.935   3
  15  -2 -14 6795.35 752.878   1
  15  -2 -15 355.819 286.273   3
  15  -2 -15 869.850 298.491   1
  15   2 -15 217.527 412.135   3
  15   2 -16 319.636 350.168   3
  15  -2 -16 721.808 405.429   3
  15  -2 -16 685.539 287.664   1
  15   2 -17 754.945 349.765   3
  15  -2 -17 1554.17 549.734   3
  15  -2 -18 6142.04 906.241   3
  15   2 -18 7643.59 1115.08   3
  15  -2 -19 992.545 410.152   3
  15   2 -19 278.637 337.815   3
  15  -2 -20 727.804 408.706   3
  15   2 -20 1025.26 609.316   3
  15  -2 -21 1892.29 572.329   3
  15   2 -21 2889.73 737.434   3
  15  -2 -22 433.194 375.557   3
  15   2 -22 653.595 514.858   3
  15  -2 -23 7200.56 1022.43   3
  15   2 -23 7156.34 1153.44   3
  15  -2 -24-292.830 336.352   3
  15   2 -24 1113.82 528.072   3
  15  -2 -25 464.224 332.498   3
  15   2 -25 1374.25 622.515   3
  15  -2 -26 3771.17 776.882   3
  15   2 -26 3866.83 902.960   3
  15   2 -27 1210.73 529.146   3
  15  -2 -27 1037.04 473.134   3
  15  -2 -28 1521.58 566.504   3
  15   2 -28 1945.43 742.683   3
  15   2 -29 748.948 437.900   3
  15   2 -30 1636.47 654.966   3
  15   2 -31 957.537 569.829   3
  15   2 -32 1448.18 642.424   3
  15   2 -33 946.081 606.663   3
  15   2 -34 666.031 566.671   3
  15   2 -35 2830.52 885.860   3
  16   2   0 4928.64 771.994   3
  16   2   1 5862.51 839.553   3
  16   2  -1 6408.66 902.460   3
  16  -2  -1 4887.57 760.701   3
  16   2  -2 4908.73 785.252   3
  16   2   2 4721.71 744.495   3
  16  -2  -2 5274.70 786.078   3
  16  -2  -3 767.666 370.316   3
  16   2  -3 1360.51 467.785   3
  16   2   3 898.919 455.176   3
  16   2  -4 22935.8 1641.93   3
  16  -2  -4 26146.3 1758.89   3
  16   2   4 23842.7 1540.07   3
  16   2   5 3469.83 633.490   3
  16   2  -5 2864.81 678.043   3
  16  -2  -5 2495.06 645.802   3
  16   2  -6 31284.1 1944.16   3
  16  -2  -6 30272.2 1919.65   3
  16   2   6 32368.9 1755.86   3
  16   2   7 3934.68 669.406   3
  16  -2  -7 2737.89 516.379   1
  16   2  -7 3186.36 687.077   3
  16  -2  -7 4229.16 767.206   3
  16   2  -8 24333.8 1757.96   3
  16  -2  -8 21883.5 1316.27   1
  16   2   8 21179.0 1390.47   3
  16  -2  -8 22677.6 1647.39   3
  16   2  -9 9912.18 1187.41   3
  16   2   9 8963.69 903.356   3
  16  -2  -9 9088.44 846.878   1
  16  -2  -9 9151.12 1071.32   3
  16   2 -10 116.354 321.890   3
  16  -2 -10 499.154 224.728   1
  16  -2 -10 356.303 362.841   3
  16   2  10 415.845 285.168   3
  16  -2 -11 3120.58 499.755   1
  16  -2 -11 2704.68 619.098   3
  16   2 -11 3279.82 727.306   3
  16   2  11 3215.89 525.273   3
  16  -2 -12 519.320 257.521   1
  16   2 -12 237.934 249.277   3
  16  -2 -12 409.855 269.692   3
  16  -2 -13 2521.14 584.082   3
  16   2 -13 2251.55 571.436   3
  16  -2 -13 2749.16 498.247   1
  16   2 -14 68.0136 218.955   3
  16  -2 -14 175.283 315.971   3
  16  -2 -14 155.540 193.646   1
  16  -2 -15 7837.87 1063.42   3
  16   2 -15 6956.23 1029.90   3
  16  -2 -15 6220.76 729.517   1
  16   2 -16-279.777 320.401   3
  16  -2 -16 435.883 384.791   3
  16   2 -17 18071.7 1687.22   3
  16  -2 -17 19483.0 1641.27   3
  16  -2 -18 2363.97 627.066   3
  16   2 -18 1844.36 635.984   3
  16  -2 -19 28796.8 2046.71   3
  16   2 -19 24695.9 2011.51   3
  16   2 -20 906.116 485.372   3
  16  -2 -20 1000.41 485.566   3
  16  -2 -21 6344.09 998.308   3
  16   2 -21 7272.64 1152.84   3
  16  -2 -22 2452.20 695.887   3
  16   2 -22 2468.12 715.148   3
  16   2 -23 7065.46 1145.45   3
  16  -2 -23 6879.54 1041.53   3
  16   2 -24 1119.75 529.951   3
  16  -2 -24 286.274 397.119   3
  16   2 -25 3361.33 886.979   3
  16  -2 -25 1600.93 554.285   3
  16   2 -26 443.833 408.590   3
  16  -2 -26 544.888 437.488   3
  16   2 -27 3073.28 788.493   3
  16  -2 -27 1974.95 631.256   3
  16  -2 -28 5647.49 1021.04   3
  16   2 -28 3677.20 871.016   3
  16   2 -29 3140.94 900.138   3
  16   2 -30-532.831 512.791   3
  16   2 -31 363.225 384.596   3
  16   2 -32 1136.58 582.567   3
  16   2 -33 941.642 568.602   3
  16   2 -34 7431.65 1333.08   3
  17   2   0-72.7777 296.652   3
  17   2   1 4779.55 762.672   3
  17   2  -1 5233.23 790.564   3
  17   2   2 838.299 377.284   3
  17   2  -2 122.203 234.505   3
  17  -2  -2 148.397 323.946   3
  17   2   3 816.872 336.806   3
  17   2  -3 7.14166 218.676   3
  17  -2  -3 128.862 277.779   3
  17   2  -4 633.363 422.701   3
  17   2   4 150.883 303.241   3
  17  -2  -4 657.137 358.715   3
  17   2   5 5276.62 773.152   3
  17   2  -5 5283.72 867.825   3
  17  -2  -5 5392.35 831.783   3
  17   2   6 10743.5 1063.89   3
  17  -2  -6 11508.6 1234.51   3
  17   2  -6 11961.3 1234.94   3
  17  -2  -7 13128.9 1327.93   3
  17  -2  -7 11349.7 996.213   1
  17   2   7 10728.2 1054.10   3
  17   2  -7 11842.9 1269.56   3
  17   2   8 20028.0 1400.23   3
  17   2  -8 18134.1 1593.23   3
  17  -2  -8 19398.8 1284.00   1
  17  -2  -8 17568.4 1514.38   3
  17   2   9 384.824 363.883   3
  17   2  -9 468.748 364.803   3
  17  -2  -9 1075.65 422.967   1
  17   2 -10 13860.9 1409.67   3
  17  -2 -10 13932.9 1362.08   3
  17  -2 -10 14360.8 1101.97   1
  17   2  10 14679.3 1178.04   3
  17  -2 -11 409.753 367.398   3
  17  -2 -11 835.663 355.634   1
  17   2 -11 1414.67 583.259   3
  17   2  11 585.421 265.688   3
  17   2 -12 1791.37 535.985   3
  17  -2 -12 2066.79 609.264   3
  17  -2 -12 2094.06 442.416   1
  17   2 -13 680.559 388.184   3
  17  -2 -13 841.130 318.282   1
  17  -2 -13 485.066 240.877   3
  17   2 -14 199.387 228.494   3
  17  -2 -14 79.2031 284.833   3
  17  -2 -15 3084.89 733.199   3
  17   2 -15 2275.60 690.268   3
  17   2 -16 1686.23 580.956   3
  17  -2 -16 1953.42 590.934   3
  17  -2 -17 2299.95 614.441   3
  17   2 -17 894.897 469.914   3
  17   2 -18 7426.18 1154.41   3
  17  -2 -18 6913.35 1061.57   3
  17   2 -19 1894.73 655.880   3
  17  -2 -19 2003.33 597.707   3
  17   2 -20 6682.63 1109.57   3
  17  -2 -20 10351.3 1297.80   3
  17  -2 -21 2049.48 661.426   3
  17   2 -21 3305.37 839.576   3
  17   2 -22 7788.32 1213.38   3
  17  -2 -22 9937.36 1280.86   3
  17  -2 -23 1055.58 528.212   3
  17   2 -23-96.4487 350.235   3
  17  -2 -24 2436.40 641.967   3
  17   2 -24 1373.53 614.409   3
  17   2 -25-634.196 467.630   3
  17  -2 -25 22.1645 335.319   3
  17  -2 -26 1180.00 501.018   3
  17   2 -26 278.628 320.960   3
  17   2 -27 129.400 292.255   3
  17  -2 -27 189.944 306.344   3
  17   2 -28 1393.22 530.301   3
  17  -2 -28 818.256 447.294   3
  17   2 -29-287.690 465.866   3
  17   2 -30 574.731 549.588   3
  17   2 -31 4028.64 975.400   3
  17   2 -32 4832.82 1096.72   3
  17   2 -33 2334.72 825.881   3
  18   2   0 931.154 385.847   3
  18   2  -1 455.313 409.270   3
  18   2   1 781.475 345.678   3
  18   2  -2 33.6344 246.186   3
  18  -2  -2-92.5132 267.954   3
  18   2   2-314.376 359.807   3
  18   2   3 1103.17 604.046   3
  18   2  -3 499.943 390.627   3
  18  -2  -3 1446.89 547.420   3
  18   2  -4 19615.3 1644.47   3
  18   2   4 19549.5 1511.56   3
  18  -2  -4 21568.9 1687.54   3
  18   2   5 313.719 292.090   3
  18  -2  -5 1260.01 568.252   3
  18   2  -5 560.529 523.904   3
  18   2  -6 4966.38 839.573   3
  18   2   6 4074.06 715.849   3
  18  -2  -6 3429.91 750.653   3
  18   2  -7 5331.88 890.764   3
  18   2   7 3992.02 689.442   3
  18  -2  -7 4318.72 647.109   1
  18  -2  -7 4031.16 821.005   3
  18   2  -8 697.518 434.549   3
  18   2   8 1134.55 394.047   3
  18  -2  -8 1035.45 324.461   1
  18  -2  -8 770.598 392.790   3
  18   2  -9 2429.59 580.254   3
  18   2   9 2292.49 521.094   3
  18  -2  -9 3220.63 554.757   1
  18  -2  -9 2454.03 612.312   3
  18   2  10 5938.92 783.475   3
  18   2 -10 5671.16 916.630   3
  18  -2 -10 6113.77 736.037   1
  18  -2 -10 4415.96 837.257   3
  18  -2 -11 3369.62 575.365   1
  18   2  11 2429.67 504.894   3
  18   2 -11 3311.86 765.244   3
  18  -2 -11 3212.32 731.527   3
  18   2 -12 1975.89 618.973   3
  18  -2 -12 1752.38 593.215   3
  18  -2 -13 583.582 328.138   3
  18   2 -13 564.050 396.951   3
  18   2 -14 1852.18 525.078   3
  18  -2 -14 679.156 394.311   3
  18  -2 -15 898.515 488.288   3
  18   2 -15 856.051 489.958   3
  18  -2 -16 1152.42 473.686   3
  18   2 -16 721.913 445.685   3
  18   2 -17 3352.69 770.901   3
  18  -2 -17 3953.95 824.167   3
  18  -2 -18 1312.10 560.246   3
  18   2 -18 2393.56 731.265   3
  18  -2 -19 6714.64 1043.69   3
  18   2 -19 7662.81 1178.60   3
  18  -2 -20 172.755 444.318   3
  18   2 -20 332.252 395.791   3
  18  -2 -21 5678.57 982.220   3
  18   2 -21 6650.60 1112.07   3
  18   2 -22 1906.68 641.967   3
  18  -2 -22 3292.56 772.954   3
  18  -2 -23 2037.79 569.245   3
  18   2 -23 971.822 489.101   3
  18   2 -24 596.548 447.992   3
  18  -2 -24 923.559 557.828   3
  18  -2 -25 1320.58 535.085   3
  18   2 -25 2024.17 731.842   3
  18  -2 -26 283.599 341.078   3
  18   2 -26 220.915 301.158   3
  18   2 -27 1272.54 640.572   3
  18  -2 -27 1429.69 616.116   3
  18   2 -28 505.628 451.100   3
  18  -2 -28 329.197 444.729   3
  18   2 -29 493.194 433.839   3
  18   2 -30 890.261 582.176   3
  18   2 -31 100.790 347.534   3
  19   2   0 489.672 346.461   3
  19   2   1 6007.38 897.036   3
  19   2  -1 3905.91 721.772   3
  19   2  -2 13168.4 1363.23   3
  19   2   2 14792.5 1368.52   3
  19  -2  -2 12875.0 1355.30   3
  19   2  -3 549.154 432.545   3
  19   2   3 234.891 364.572   3
  19  -2  -3 1084.19 537.187   3
  19   2  -4 5104.54 871.412   3
  19   2   4 6083.32 901.659   3
  19  -2  -4 6191.39 989.578   3
  19   2   5-112.391 186.035   3
  19  -2  -5-68.5267 338.318   3
  19   2  -5-397.502 308.926   3
  19   2   6 4118.41 699.953   3
  19  -2  -6 3818.95 716.116   3
  19   2  -6 5104.78 885.949   3
  19   2  -7 452.555 375.361   3
  19  -2  -7 1155.65 410.509   1
  19  -2  -7 337.352 316.151   3
  19   2   7-63.0872 242.376   3
  19  -2  -8 1392.59 439.018   3
  19   2  -8 1239.90 518.939   3
  19  -2  -8 955.469 337.257   1
  19   2   8 969.962 430.084   3
  19   2   9 493.656 375.564   3
  19  -2  -9-77.6128 279.151   3
  19  -2  -9-83.7271 199.081   1
  19   2  -9 419.476 411.981   3
  19   2 -10 5470.24 1000.66   3
  19   2  10 4625.21 723.922   3
  19  -2 -10 3583.93 737.264   3
  19   2 -11 15563.5 1592.23   3
  19   2  11 13565.7 1212.07   3
  19  -2 -11 12424.5 1388.62   3
  19   2 -12 1912.90 623.524   3
  19  -2 -12 613.387 509.816   3
  19   2 -13 858.354 426.945   3
  19  -2 -13 544.127 504.600   3
  19   2 -14 114.345 250.461   3
  19  -2 -14-193.356 259.785   3
  19  -2 -15 748.777 479.027   3
  19   2 -15 279.983 444.122   3
  19   2 -16 689.230 517.097   3
  19  -2 -16 1709.16 597.975   3
  19   2 -17 221.584 351.900   3
  19  -2 -17 27.4677 255.173   3
  19   2 -18 1830.67 768.096   3
  19  -2 -18 1866.55 633.773   3
  19  -2 -19 740.346 507.899   3
  19   2 -19 635.847 439.711   3
  19  -2 -20 6560.45 1065.52   3
  19   2 -20 6621.48 1157.57   3
  19  -2 -21 1563.80 580.926   3
  19   2 -21 1852.28 708.276   3
  19  -2 -22 3817.98 864.040   3
  19   2 -22 4388.10 991.725   3
  19   2 -23 107.797 389.440   3
  19  -2 -23-447.709 432.415   3
  19  -2 -24 38.3784 301.282   3
  19   2 -24 69.9453 435.109   3
  19   2 -25 132.310 433.522   3
  19  -2 -25-138.332 308.784   3
  19   2 -26 1642.74 688.532   3
  19  -2 -26 1171.76 519.903   3
  19   2 -27 651.870 537.064   3
  19  -2 -27 775.655 501.294   3
  19  -2 -28 938.370 537.565   3
  19   2 -28 86.6154 313.297   3
  19  -2 -29 1010.07 521.185   3
  19   2 -29 917.245 644.650   3
  19   2 -30 442.747 449.982   3
  20   2   0 2955.07 719.453   3
  20   2   1 7577.68 1044.02   3
  20   2  -1 8623.04 1143.76   3
  20   2  -2 730.073 454.045   3
  20  -2  -2 1206.85 549.454   3
  20   2   2 480.707 353.231   3
  20   2   3 2644.94 588.323   3
  20   2  -3 2971.21 684.245   3
  20  -2  -3 4074.63 836.196   3
  20   2  -4 5191.18 893.936   3
  20   2   4 4582.02 847.511   3
  20  -2  -4 4497.86 875.250   3
  20   2   5 2775.61 650.828   3
  20   2  -5 4121.24 826.739   3
  20  -2  -5 3950.88 851.137   3
  20   2   6 10237.3 1145.57   3
  20   2  -6 8659.69 1190.00   3
  20  -2  -6 7878.13 1127.34   3
  20   2  -7 1052.74 527.164   3
  20  -2  -7 375.008 278.542   1
  20   2   7 453.102 492.526   3
  20  -2  -7 720.641 508.068   3
  20  -2  -8 22861.7 1906.04   3
  20   2   8 24162.4 1709.79   3
  20   2  -8 25899.9 2029.09   3
  20   2  -9-88.4205 377.536   3
  20  -2  -9 748.750 575.459   3
  20   2   9 9.62097 223.209   3
  20   2 -10 313.463 238.912   3
  20   2  10 1122.94 390.177   3
  20  -2 -10 676.297 329.839   3
  20   2 -11 1672.81 614.338   3
  20  -2 -11 1236.32 483.417   3
  20  -2 -12 631.280 380.327   3
  20   2 -12 715.670 532.262   3
  20   2 -13 1018.35 515.919   3
  20  -2 -13 1325.54 561.722   3
  20   2 -14 2967.61 784.506   3
  20  -2 -14 1579.71 549.620   3
  20   2 -15 5042.92 999.451   3
  20  -2 -15 4842.10 908.944   3
  20   2 -16 26.0661 411.946   3
  20  -2 -16 426.405 419.698   3
  20   2 -17 2591.39 773.378   3
  20  -2 -17 2863.21 761.166   3
  20   2 -18 1993.40 773.758   3
  20  -2 -18 820.586 493.121   3
  20  -2 -19 4639.04 932.954   3
  20   2 -19 6219.00 1151.91   3
  20   2 -20 320.257 444.454   3
  20  -2 -20 1194.34 607.049   3
  20  -2 -21 668.750 361.935   3
  20   2 -21-129.571 379.245   3
  20   2 -22 629.413 491.358   3
  20  -2 -22 414.994 383.729   3
  20  -2 -23 4274.46 958.228   3
  20   2 -23 5164.89 1123.08   3
  20   2 -24 110.719 356.775   3
  20  -2 -24 674.483 506.841   3
  20   2 -25 2518.47 824.483   3
  20  -2 -25 2854.47 760.511   3
  20   2 -26 2384.67 767.742   3
  20  -2 -26 2593.04 820.057   3
  20  -2 -27 1700.34 630.805   3
  20   2 -27 2748.38 873.023   3
  20  -2 -28 2582.99 764.941   3
  20   2 -28 1182.37 686.142   3
  20  -2 -29-576.262 387.284   3
  21   2   0 351.353 335.930   3
  21   2  -1 10362.3 1259.21   3
  21   2   1 10325.9 1223.27   3
  21   2  -2 1038.80 510.363   3
  21   2   2 852.302 565.056   3
  21   2  -3 8739.95 1173.51   3
  21  -2  -3 9017.00 1219.79   3
  21   2   3 9991.24 1215.51   3
  21   2  -4 12239.3 1411.70   3
  21   2   4 10178.2 1201.39   3
  21  -2  -4 10761.9 1342.19   3
  21   2   5 2754.11 673.227   3
  21   2  -5 2775.85 714.454   3
  21  -2  -5 2628.54 720.938   3
  21   2  -6 2512.97 715.051   3
  21   2   6 2006.44 545.032   3
  21  -2  -6 1248.54 478.639   3
  21   2  -7 2254.11 697.195   3
  21  -2  -7 2357.62 659.335   3
  21   2   7 1638.26 509.960   3
  21   2  -8 501.845 430.801   3
  21  -2  -8 736.216 429.174   3
  21   2   8 772.858 499.510   3
  21  -2  -9 14186.6 1534.87   3
  21   2  -9 14607.5 1607.17   3
  21   2   9 14523.2 1372.75   3
  21   2 -10-153.507 271.098   3
  21   2  10 702.911 336.891   3
  21  -2 -10 1075.57 565.292   3
  21  -2 -11 2277.39 718.390   3
  21   2 -11 3309.32 855.365   3
  21   2 -12 2701.38 838.269   3
  21  -2 -12 1645.68 639.653   3
  21   2 -13 1687.75 609.446   3
  21  -2 -13 1272.27 505.548   3
  21  -2 -14 11067.1 1399.73   3
  21   2 -14 11221.4 1482.75   3
  21  -2 -15 1409.94 667.016   3
  21   2 -15 1027.13 611.247   3
  21   2 -16 8515.20 1327.51   3
  21  -2 -16 7499.89 1166.90   3
  21  -2 -17 188.123 436.448   3
  21   2 -17 1075.61 680.741   3
  21  -2 -18 2756.65 744.519   3
  21   2 -18 3014.46 778.868   3
  21   2 -19 791.070 540.275   3
  21  -2 -19 240.017 476.183   3
  21  -2 -20 6002.73 1131.44   3
  21   2 -20 4761.88 1026.90   3
  21   2 -21 1602.27 796.698   3
  21  -2 -21 1600.49 635.097   3
  21   2 -22 4537.64 1035.36   3
  21  -2 -22 4109.52 949.447   3
  21  -2 -23 443.479 409.488   3
  21   2 -23 1004.23 686.080   3
  21   2 -24 377.088 347.894   3
  21  -2 -24 1721.06 714.133   3
  21  -2 -25-143.875 329.455   3
  21   2 -25 119.636 366.508   3
  21   2 -26 4241.38 1022.34   3
  21  -2 -26 4524.78 1004.47   3
  21  -2 -27 324.289 508.508   3
  21  -2 -28 133.107 473.332   3
  21  -2 -29-176.472 286.604   3
  22   2   0 1666.52 512.148   3
  22   2   1 1499.64 543.179   3
  22   2  -1 2268.42 623.447   3
  22   2   2 473.084 453.617   3
  22   2  -2 678.828 487.693   3
  22   2   3 842.161 362.898   3
  22  -2  -3 326.009 406.191   3
  22   2  -3 584.072 571.720   3
  22   2   4 1163.81 453.137   3
  22   2  -4 2049.83 608.451   3
  22  -2  -4 805.452 438.115   3
  22   2  -5 813.617 425.876   3
  22   2   5 234.397 350.475   3
  22  -2  -5 156.840 257.595   3
  22   2  -6 718.814 441.134   3
  22  -2  -6 1086.02 585.029   3
  22   2   6 921.682 423.233   3
  22   2  -7 718.576 497.094   3
  22  -2  -7 427.308 529.109   3
  22   2   7 484.528 379.612   3
  22   2   8 4246.41 771.020   3
  22   2  -8 4707.56 955.094   3
  22  -2  -8 3254.82 782.164   3
  22   2   9 1114.39 514.438   3
  22   2  -9 1322.38 603.500   3
  22  -2  -9 1090.00 560.925   3
  22   2 -10 9915.75 1379.31   3
  22   2  10 10956.1 1208.64   3
  22  -2 -10 11485.8 1472.84   3
  22  -2 -11 2237.49 727.189   3
  22   2 -11 2762.29 806.341   3
  22   2 -12 7402.90 1259.20   3
  22  -2 -12 8828.79 1276.08   3
  22   2 -13 3167.21 880.912   3
  22  -2 -13 1956.58 692.947   3
  22   2 -14 4533.95 1039.84   3
  22  -2 -14 3302.77 871.796   3
  22   2 -15 3889.64 960.391   3
  22  -2 -15 1956.52 536.348   3
  22   2 -16 3090.25 860.361   3
  22  -2 -16 605.947 499.468   3
  22   2 -17 755.735 568.426   3
  22  -2 -17 1623.92 676.486   3
  22   2 -18 737.916 494.115   3
  22  -2 -18 109.838 409.680   3
  22   2 -19 1339.24 687.791   3
  22  -2 -19 324.601 469.482   3
  22  -2 -20 464.394 475.490   3
  22   2 -20 741.254 555.155   3
  22  -2 -21 3459.16 884.164   3
  22   2 -21 2037.60 697.636   3
  22  -2 -22 100.698 267.164   3
  22   2 -22 725.131 532.696   3
  22  -2 -23 99.2262 316.687   3
  22   2 -23 708.004 501.161   3
  22   2 -24 596.374 492.811   3
  22  -2 -24-542.394 496.394   3
  22  -2 -25-453.238 449.822   3
  22  -2 -26 1507.59 777.098   3
  22  -2 -27-445.486 370.729   3
  23   2   0 433.057 509.142   3
  23   2   1 2802.15 732.176   3
  23   2  -1 2569.01 710.045   3
  23   2  -2 1758.30 652.839   3
  23   2   2 1707.12 550.804   3
  23   2  -3 1173.72 570.089   3
  23   2   3-0.87248 205.640   3
  23  -2  -4 815.319 474.790   3
  23   2  -4 1383.80 587.582   3
  23   2   4 542.425 438.215   3
  23   2  -5 3407.17 808.465   3
  23  -2  -5 3060.68 778.437   3
  23   2   5 5522.30 929.777   3
  23   2  -6 1388.37 634.779   3
  23   2   6 1337.59 487.039   3
  23  -2  -6 1936.67 703.367   3
  23   2  -7 1261.79 715.389   3
  23   2   7 911.135 444.563   3
  23  -2  -7 1207.88 655.057   3
  23  -2  -8 214.712 338.949   3
  23   2  -8 497.999 474.603   3
  23   2   8 557.581 459.044   3
  23  -2  -9 1501.05 584.934   3
  23   2  -9 1850.19 669.317   3
  23   2   9 1900.17 589.946   3
  23   2 -10 2856.45 834.854   3
  23  -2 -10 2311.68 733.719   3
  23   2 -11-503.650 334.377   3
  23  -2 -11-377.100 354.282   3
  23   2 -12 134.185 339.226   3
  23  -2 -12 457.162 583.133   3
  23  -2 -13 3195.43 783.139   3
  23   2 -13 3587.63 946.341   3
  23   2 -14-45.3610 398.244   3
  23  -2 -14 921.627 523.231   3
  23   2 -15-117.391 329.526   3
  23  -2 -15 1217.46 657.903   3
  23   2 -16 2213.36 795.907   3
  23  -2 -16 2587.71 746.887   3
  23   2 -17 956.471 362.400   3
  23  -2 -17 1005.02 514.056   3
  23   2 -18-490.706 414.688   3
  23  -2 -18 722.725 400.607   3
  23   2 -19 85.3353 424.905   3
  23  -2 -19 771.894 503.663   3
  23  -2 -20 607.407 419.595   3
  23   2 -20 748.288 547.579   3
  23   2 -21 1805.80 875.315   3
  23  -2 -21 541.188 366.334   3
  23   2 -22 631.655 566.491   3
  23  -2 -22-146.050 354.794   3
  23  -2 -23 2200.84 740.140   3
  23  -2 -24 403.240 457.832   3
  23  -2 -25 47.8761 380.136   3
  24   2   0 25284.4 2090.31   3
  24   2   1 808.787 489.395   3
  24   2  -1 2825.58 834.443   3
  24   2   2 2751.31 738.132   3
  24   2  -2 3404.80 887.002   3
  24   2  -3 1017.26 626.485   3
  24   2   3 460.249 342.322   3
  24   2  -4 254.109 335.141   3
  24   2   4-62.4193 342.872   3
  24   2  -5 352.475 361.417   3
  24   2   5-34.8612 372.976   3
  24  -2  -5 523.556 372.180   3
  24   2  -6 539.241 490.739   3
  24  -2  -6 445.097 411.695   3
  24   2   6 1010.78 567.099   3
  24   2  -7 1236.84 637.617   3
  24   2   7 172.773 322.823   3
  24  -2  -7 938.010 512.109   3
  24   2  -8 1900.27 669.150   3
  24   2   8 1720.20 603.969   3
  24  -2  -8 443.302 450.186   3
  24   2  -9 256.539 359.411   3
  24  -2  -9 869.744 552.917   3
  24   2   9 173.351 322.696   3
  24   2 -10 3141.39 839.825   3
  24  -2 -10 3381.85 932.373   3
  24   2 -11 1234.36 558.412   3
  24  -2 -11 448.250 506.566   3
  24   2 -12 1357.16 564.709   3
  24  -2 -12 20.6067 384.221   3
  24  -2 -13-302.241 305.253   3
  24   2 -13-144.116 435.114   3
  24   2 -14 2578.04 794.935   3
  24  -2 -14 2933.18 799.929   3
  24   2 -15 995.736 590.025   3
  24  -2 -15 233.887 613.445   3
  24   2 -16-345.543 407.959   3
  24  -2 -16 627.301 459.201   3
  24   2 -17 366.535 480.816   3
  24  -2 -17 399.278 377.797   3
  24   2 -18 3391.85 966.847   3
  24  -2 -18 3606.10 893.364   3
  24   2 -19 345.727 503.855   3
  24  -2 -19 85.1129 507.344   3
  24   2 -20 1685.24 708.419   3
  24  -2 -20 1692.60 723.254   3
  24  -2 -21 630.940 479.595   3
  24  -2 -22 1255.83 589.325   3
  25   2   0 1216.48 687.774   3
  25   2   1 6404.93 1088.13   3
  25   2  -1 5971.47 1084.23   3
  25   2  -2 2752.50 748.931   3
  25   2   2 2482.32 787.647   3
  25   2  -3 8388.10 1291.60   3
  25   2   3 9166.53 1327.89   3
  25   2  -4 4657.36 1110.57   3
  25   2   4 2096.03 695.480   3
  25   2   5 18261.7 1796.91   3
  25  -2  -5 22237.9 2122.11   3
  25   2  -5 20741.5 2048.32   3
  25  -2  -6 4735.52 1041.29   3
  25   2  -6 6748.20 1249.72   3
  25   2   6 5311.55 967.921   3
  25   2  -7 1309.26 584.999   3
  25  -2  -7 1744.42 714.375   3
  25   2   7 1037.63 524.161   3
  25   2  -8 267.541 318.324   3
  25  -2  -8 321.165 384.053   3
  25   2   8 887.973 540.253   3
  25   2  -9 1572.29 754.045   3
  25  -2  -9-227.633 427.762   3
  25   2 -10 121.410 320.281   3
  25  -2 -10 24.1178 398.975   3
  25   2 -11 261.644 472.013   3
  25  -2 -11 623.119 574.396   3
  25   2 -12 4251.63 1066.08   3
  25  -2 -12 5336.17 1153.01   3
  25   2 -13 1273.94 638.416   3
  25  -2 -13 1799.78 739.548   3
  25   2 -14 4973.02 1116.60   3
  25  -2 -14 4696.39 1052.30   3
  25   2 -15 218.923 407.864   3
  25  -2 -15 344.884 616.961   3
  25   2 -16 2012.27 698.814   3
  25  -2 -16 1852.15 652.027   3
  25   2 -17 4235.61 1039.70   3
  25  -2 -17 4883.12 1124.41   3
  25  -2 -18 6104.92 1167.54   3
  25  -2 -19 981.154 517.706   3
  26   2   0 906.317 529.457   3
  26   2  -1 1388.75 715.604   3
  26   2   1 780.992 570.678   3
  26   2  -2 8255.42 1308.83   3
  26   2   2 8263.88 1274.29   3
  26   2   3 154.278 483.625   3
  26   2  -3 231.072 556.808   3
  26   2  -4 710.879 365.542   3
  26   2   4 1547.50 575.243   3
  26   2  -5 2358.58 837.021   3
  26   2   5 873.754 578.731   3
  26   2  -6 4810.01 1024.20   3
  26   2   6 3747.36 847.482   3
  26  -2  -6 4642.83 1107.76   3
  26   2   7 3734.04 836.843   3
  26   2  -7 5409.64 1158.56   3
  26  -2  -7 3296.80 852.020   3
  26   2  -8 2027.48 814.010   3
  26   2   8 1701.57 570.593   3
  26  -2  -8 2317.75 767.871   3
  26   2  -9 882.436 541.355   3
  26  -2  -9 926.558 613.936   3
  26   2 -10-183.530 382.913   3
  26  -2 -10-53.4948 290.690   3
  26   2 -11-133.240 443.250   3
  26  -2 -11-460.878 349.872   3
  26   2 -12 209.764 450.725   3
  26  -2 -12 348.941 455.237   3
  26   2 -13 1943.50 796.556   3
  26  -2 -13 2088.35 787.568   3
  26   2 -14-32.0988 314.267   3
  26  -2 -14 959.643 548.281   3
  26  -2 -15 222.417 476.457   3
  27   2   0-196.562 403.579   3
  27   2  -1 2548.41 858.119   3
  27   2   1 1412.99 601.761   3
  27   2  -2 235.566 424.966   3
  27   2   2 560.877 557.098   3
  27   2  -3 130.658 464.657   3
  27   2   3 332.963 458.143   3
  27   2  -4 1894.58 809.901   3
  27   2   4 400.630 425.792   3
  27   2  -5 419.404 382.904   3
  27   2   5 79.2049 372.160   3
  27   2  -6 1348.53 705.356   3
  27   2   6 1512.31 594.084   3
  27   2  -7-86.3405 358.173   3
  27  -2  -7 65.0872 341.872   3
  27   2   7 524.273 448.613   3
  27   2  -8 2040.21 793.935   3
  27  -2  -8 1729.01 790.194   3
  27   2  -9 790.835 560.906   3
  27  -2  -9 1464.35 711.137   3
  27   2 -10 4364.58 1077.29   3
  27  -2 -10 5355.55 1141.82   3
  27   2 -11 2348.01 917.273   3
  27  -2 -11 578.587 632.245   3
  28   2   0 225.641 472.621   3
  28   2  -1 1398.39 708.075   3
  28   2   1 876.048 534.632   3
  28   2   2 179.736 377.578   3
  28   2  -2 1144.86 648.506   3
  28   2  -3 871.146 530.987   3
  28   2   3 2803.61 864.405   3
  28   2  -4 806.783 620.936   3
  28   2   4-2.24784 427.171   3
  28   2  -5 758.789 395.653   3
  28   2   5 988.346 514.511   3
  28   2   6-259.815 401.582   3
  28   2  -6 1464.59 706.007   3
  28   2  -7 679.238 594.046   3
  29   2   0 210.468 323.539   3
  29   2  -1 6365.20 1247.06   3
  29   2   1 5233.50 1082.92   3
  29   2   2 547.700 421.550   3
  29   2  -2 20.8182 350.640   3
  29   2   3 4422.53 1025.17   3
  29   2   4-263.534 317.388   3
  29   2   5 1056.51 585.235   3
  29   2   6 895.999 436.840   3
   0  -3   0-273.339 175.099   1
   0  -3  -1-59.1825 152.433   1
   0  -3   1 245.076 194.145   1
   0  -3  -2-161.403 179.629   1
   0  -3  -3 14.2654 156.296   1
   0  -3  -4 180.438 155.449   1
   0  -3  -5 90.7421 167.321   1
   0  -3  -6 298.343 181.083   1
   0  -3  -7 127.490 180.607   1
   0  -3  -8-60.6222 230.428   1
   0  -3  -9 7.78111 211.202   1
   0  -3 -10 109.619 211.572   1
   0  -3 -11-235.014 198.090   1
   0   3  11 65.8440 63.6121   3
   0  -3 -12 526.545 313.992   1
   0   3  12 19.4389 38.2763   3
   0   3  13 297.552 262.832   2
   0   3  13 69.1909 70.5167   3
   0  -3 -13 260.721 329.816   1
   0   3  14 712.703 373.234   2
   0   3  14 81.7720 72.3494   3
   0   3  15 44.5409 201.770   2
   0   3  16-116.096 244.144   2
   0   3  17-356.929 267.733   2
   0   3  18 97.9901 208.946   2
   0   3  19 621.970 372.190   2
   0   3  20 435.096 416.454   2
   0   3  21-73.0061 219.863   2
   0   3  22 226.080 399.302   2
   0   3  23 242.209 398.273   2
   0   3  24 942.448 549.619   2
   0   3  25 604.293 408.413   2
   0   3  26 475.286 504.624   2
   0   3  27 640.306 601.668   2
   0   3  28-80.4165 487.747   2
   0   3  29 76.4417 483.042   2
   0   3  30 829.890 608.717   2
   0   3  31 127.511 322.363   2
   0   3  32 402.052 463.509   2
   0   3  33 638.021 560.669   2
   0   3  34 38.4477 294.645   2
   0   3  35-322.498 395.614   2
   0   3  36 370.451 620.644   2
   0   3  37 927.314 677.063   2
  -1  -3   0 117.882 155.701   1
   1  -3   0 281.605 220.602   1
   1  -3   1 77918.4 1938.90   1
   1  -3  -1 85432.7 2064.42   1
  -1  -3   1 80046.1 1881.17   1
  -1  -3  -1 77187.7 1910.60   1
   1  -3  -2 886.805 277.933   1
  -1  -3  -2 916.240 259.602   1
  -1  -3   2 1116.67 237.341   1
   1  -3  -3 10.8984 169.009   1
  -1  -3  -3 10.8483 136.427   1
  -1  -3  -4 3697.59 451.046   1
   1  -3  -4 3571.13 466.344   1
   1  -3  -5 54504.4 1770.49   1
  -1  -3  -5 52176.8 1730.65   1
  -1  -3  -6 4265.08 531.534   1
  -1   3  -6 4257.50 304.960   2
   1  -3  -6 4540.23 536.145   1
  -1  -3  -7 8384.09 732.375   1
   1  -3  -7 9115.12 776.864   1
  -1  -3  -8 13808.6 971.354   1
   1  -3  -8 13879.5 972.945   1
  -1  -3  -9 38153.3 1638.17   1
  -1   3   9 38317.7 1595.86   2
   1  -3  -9 38803.7 1650.54   1
   1   3   9 35174.4 770.451   3
   1  -3 -10 41125.2 1741.46   1
  -1  -3 -10 42495.6 1790.28   1
  -1   3  10 37585.5 1643.24   2
   1  -3 -11 7112.77 755.217   1
  -1  -3 -11 6561.44 745.246   1
  -1   3  11 6534.82 774.022   2
   1   3  11 5178.82 252.471   3
   1  -3 -12 18881.8 1228.76   1
  -1   3  12 20098.5 1332.56   2
  -1   3  13 7964.13 892.807   2
   1  -3 -13 7213.45 815.251   1
   1  -3 -14 80821.5 2666.33   1
  -1   3  14 83504.4 2870.86   2
  -1   3  15 1053.10 338.727   2
  -1   3  16 33147.8 1970.14   2
  -1   3  17 4439.63 777.999   2
   1   3  17 3791.67 677.391   2
   1   3  18 27364.1 1823.12   2
  -1   3  18 26135.8 1844.52   2
  -1   3  19 5179.19 867.050   2
   1   3  19 4461.99 843.197   2
  -1   3  20 629.769 428.076   2
   1   3  20 459.768 351.365   2
  -1   3  21 1656.83 554.132   2
   1   3  21 965.945 436.196   2
  -1   3  22 12972.9 1403.71   2
   1   3  22 11660.3 1338.22   2
   1   3  23 24104.9 1974.80   2
  -1   3  23 24929.4 1970.67   2
  -1   3  24 16000.3 1625.09   2
   1   3  24 15984.7 1655.27   2
   1   3  25 2103.66 702.892   2
  -1   3  25 1072.18 597.633   2
  -1   3  26 16678.5 1730.01   2
   1   3  26 19171.1 1879.41   2
  -1   3  27 15327.1 1683.43   2
   1   3  27 12725.9 1580.29   2
  -1   3  28 9490.34 1406.47   2
   1   3  28 7992.64 1269.58   2
  -1   3  29-321.587 308.615   2
   1   3  29 744.412 556.481   2
   1   3  30 576.207 538.957   2
  -1   3  30 241.893 570.247   2
  -1   3  31 782.942 446.088   2
   1   3  31 1689.29 762.770   2
   1   3  32 3597.14 1036.79   2
  -1   3  32 4476.79 992.312   2
   1   3  33 592.825 709.690   2
  -1   3  33 616.985 554.826   2
   1   3  34 458.755 519.448   2
  -1   3  34 366.441 480.593   2
   1   3  35 5829.83 1282.12   2
  -1   3  35 5267.23 1192.74   2
   1   3  36 751.665 595.958   2
  -1   3  36 835.324 689.361   2
   1   3  37 244.771 331.440   2
  -1   3  37 924.737 556.341   2
   2  -3   0 42225.1 1484.77   1
  -2  -3   0 42128.5 1358.29   1
  -2  -3   1 2099.67 306.094   1
  -2  -3  -1 1558.52 274.245   1
   2  -3  -1 2310.15 393.507   1
   2  -3  -2 8595.04 678.834   1
  -2  -3   2 7928.12 588.819   1
  -2  -3  -2 8124.31 640.208   1
  -2   3   2 8130.89 490.415   2
  -2  -3  -3 2554.81 385.474   1
   2  -3  -3 1783.16 331.500   1
  -2  -3   3 2045.66 283.358   1
  -2   3   3 1725.87 252.489   2
  -2  -3  -4 44332.5 1543.40   1
  -2  -3   4 40880.9 1270.55   1
   2  -3  -4 43053.1 1558.52   1
  -2   3   4 41263.4 1273.98   2
  -2  -3  -5 19008.9 1082.43   1
   2  -3  -5 21242.8 1126.01   1
  -2   3   5 20691.4 972.387   2
  -2  -3  -6 39159.7 1540.65   1
   2  -3  -6 41063.7 1595.38   1
  -2   3   6 40360.2 1436.65   2
  -2   3  -6 39462.5 779.000   2
  -2   3   7 8536.05 699.675   2
  -2  -3  -7 8122.10 759.619   1
   2  -3  -7 8441.94 756.221   1
  -2  -3  -8 12993.6 949.664   1
   2  -3  -8 12225.6 895.210   1
  -2   3   8 12044.8 880.009   2
   2  -3  -9 46490.9 1788.63   1
  -2  -3  -9 44207.2 1795.91   1
  -2   3   9 46315.8 1806.62   2
   2  -3 -10 51158.4 1900.68   1
  -2  -3 -10 50810.1 1953.82   1
  -2   3  10 50752.6 1943.55   2
   2  -3 -11 5918.92 697.080   1
  -2   3  11 5441.54 670.228   2
   2  -3 -12 33473.6 1628.93   1
  -2   3  12 32908.1 1682.41   2
   2  -3 -13 19188.5 1281.09   1
  -2   3  13 20096.2 1405.08   2
  -2   3  14 11300.2 1084.60   2
   2  -3 -14 12082.0 1032.19   1
  -2   3  15 3081.19 593.741   2
   2  -3 -15 3132.58 569.858   1
  -2   3  16 1160.87 394.029   2
   2  -3 -17 12236.2 642.940   3
   2  -3  17 12099.5 948.793   2
  -2   3  17 13378.4 1260.56   2
  -2   3  18 2092.34 526.745   2
   2  -3  18 2493.50 513.440   2
   2  -3 -18 2618.64 314.096   3
  -2   3  19 5881.70 902.037   2
   2   3  19 4394.45 775.186   2
   2  -3 -19 4767.48 413.422   3
   2  -3  19 4782.74 672.960   2
   2  -3  20 15295.8 1198.94   2
  -2   3  20 16697.7 1521.94   2
   2   3  20 15349.3 1517.59   2
   2  -3  21 14095.6 1169.11   2
  -2   3  21 14128.0 1461.06   2
   2   3  21 13250.6 1381.55   2
  -2   3  22 7108.10 1036.46   2
   2   3  22 5642.04 955.338   2
   2  -3  22 5738.37 802.538   2
  -2   3  23 10111.1 1257.98   2
   2   3  23 13397.2 1472.23   2
   2   3  24 2752.17 892.771   2
  -2   3  24 2438.54 736.324   2
  -2   3  25 9103.99 1275.22   2
   2   3  25 8070.61 1294.89   2
  -2   3  26 4971.12 970.241   2
   2   3  26 5906.60 1133.80   2
  -2   3  27-206.810 317.186   2
   2   3  27 209.370 486.918   2
   2   3  28-113.646 345.757   2
  -2   3  28 188.564 316.645   2
  -2   3  29 643.348 561.365   2
   2   3  29 238.149 511.148   2
   2   3  30 21320.4 2118.43   2
  -2   3  30 21529.7 2118.11   2
   2   3  31 3533.84 942.321   2
  -2   3  31 794.337 597.156   2
  -2   3  32 569.229 564.266   2
   2   3 -32 1260.70 563.338   3
   2   3  32 865.978 540.822   2
   2   3  33 3189.98 1033.07   2
   2   3 -33 1666.66 613.452   3
  -2   3  33 2049.77 734.271   2
   2   3  34 302.352 509.439   2
  -2   3  34 1937.78 848.897   2
   2   3  35 791.487 643.352   2
  -2   3  35 940.166 542.769   2
   2   3  36 4228.82 1231.72   2
  -2   3  36 1555.77 727.552   2
   2   3  37 190.032 483.849   2
  -2   3  37 1190.11 677.794   2
  -3  -3   0-82.0823 169.935   1
  -3   3   0-6.03128 48.0489   2
  -3  -3   1 19652.1 901.940   1
  -3   3   1 20424.6 674.608   2
  -3  -3  -1 19724.1 957.963   1
   3  -3  -1 19045.2 1030.08   1
  -3   3   2 31222.7 943.519   2
   3  -3  -2 32051.4 1341.31   1
  -3  -3   2 31802.4 1120.37   1
  -3  -3  -2 30020.9 1206.63   1
  -3  -3  -3 6055.37 580.813   1
  -3  -3   3 5642.38 471.976   1
  -3   3   3 5213.96 439.324   2
   3  -3  -3 5519.34 558.224   1
   3  -3  -4 270.155 181.281   1
  -3   3   4 34.9962 99.9593   2
  -3  -3  -4-116.433 143.400   1
  -3  -3   4 260.771 119.986   1
  -3   3   5 245.028 149.059   2
   3  -3  -5 371.087 166.085   1
  -3  -3  -5 579.424 233.483   1
  -3  -3   5 671.068 187.949   1
   3  -3  -6 25743.8 1270.31   1
  -3  -3  -6 26520.5 1281.62   1
  -3   3   6 24798.4 1128.76   2
   3  -3  -7 11793.2 886.021   1
  -3  -3  -7 11713.2 889.075   1
  -3   3   7 12435.0 839.131   2
  -3   3   8 37628.2 1542.28   2
   3  -3  -8 38667.5 1611.18   1
  -3  -3  -8 38303.3 1645.75   1
   3  -3  -9 65076.8 2141.77   1
   3   3   9 60468.6 918.139   3
  -3   3   9 66313.5 2109.25   2
   3  -3 -10 68170.3 2221.65   1
  -3   3  10 60574.1 2135.50   2
   3  -3 -11 8507.28 802.753   1
   3  -3  11 7577.89 559.584   2
  -3   3  11 6922.47 770.843   2
   3  -3 -12 8274.10 820.922   1
  -3   3  12 7509.47 802.322   2
   3  -3  12 7415.93 596.212   2
   3  -3 -13 17979.5 1224.69   1
   3  -3  13 19833.0 1002.14   2
  -3   3  13 18685.5 1331.63   2
  -3   3  14 1590.87 425.644   2
   3  -3  14 2198.56 371.388   2
   3  -3 -14 2683.30 526.381   1
   3  -3 -15 10207.3 636.871   3
   3  -3 -15 10758.5 991.876   1
   3  -3  15 9634.98 779.290   2
  -3   3  15 10265.1 1075.25   2
   3  -3 -16 16887.2 1297.04   1
   3  -3  16 18812.9 1134.97   2
  -3   3  16 21351.1 1521.71   2
   3  -3 -16 19096.1 879.823   3
  -3   3  17 435.737 302.943   2
   3  -3  17 233.418 214.478   2
   3  -3 -17 158.695 155.429   3
   3  -3  18 41244.8 1817.49   2
  -3   3  18 40550.7 2213.29   2
   3  -3 -18 37287.4 1266.59   3
  -3   3  19 1363.18 510.851   2
   3  -3  19 1515.39 417.909   2
   3  -3 -19 662.994 189.694   3
  -3   3  20 2533.06 595.945   2
   3  -3 -20 1554.85 276.868   3
   3  -3  20 1797.20 426.630   2
  -3   3  21 80.9642 325.617   2
   3   3  21 472.370 374.396   2
   3  -3  21-163.988 166.166   2
  -3   3  22 1601.85 517.034   2
   3   3  22 1014.07 418.141   2
   3  -3  22 1611.09 459.697   2
  -3   3  23 160.633 267.094   2
   3   3  23-169.234 310.758   2
   3  -3  24 23975.6 1684.91   2
  -3   3  24 22336.0 1959.80   2
   3   3  24 21433.8 1871.81   2
  -3   3  25 955.235 507.888   2
   3   3  25 159.678 361.096   2
   3  -3  25 133.349 194.098   2
   3   3  26 9805.96 1333.54   2
  -3   3  26 8667.85 1277.32   2
   3  -3  26 7926.38 1045.03   2
   3   3  27 4724.56 993.953   2
  -3   3  27 4568.47 928.653   2
   3  -3  27 5254.18 879.292   2
   3   3  28 4757.17 1063.56   2
   3  -3  28 4189.58 829.515   2
  -3   3  28 4684.82 978.675   2
  -3   3  29 2090.41 754.763   2
   3   3  29 878.081 520.169   2
   3  -3  29 1005.48 463.009   2
   3   3  30 912.361 571.444   2
  -3   3  30 903.715 543.568   2
   3   3 -30 506.481 425.490   3
   3   3  31 4293.72 1042.91   2
   3   3 -31 3535.12 813.730   3
  -3   3  31 2610.70 848.905   2
   3   3  32 4806.08 1130.76   2
   3   3 -32 1987.35 654.364   3
  -3   3  32 4476.35 1089.89   2
   3   3  33 253.041 451.645   2
   3   3 -33 444.427 344.134   3
  -3   3  33 620.650 481.748   2
   3   3  34 888.104 558.726   2
   3   3 -34 375.051 296.784   3
   3   3  35 1710.40 812.427   2
  -3   3  35 827.912 584.930   2
   3   3  36 2086.62 849.495   2
  -3   3  36 2348.99 790.865   2
   3   3  37 3650.40 1055.32   2
  -3   3  37 4285.40 1100.60   2
  -4  -3   0 13860.9 775.833   1
  -4  -3  -1 34411.4 1268.61   1
  -4  -3   1 36963.1 1227.20   1
  -4  -3  -2 25382.5 1113.93   1
   4  -3  -2 27551.0 1256.99   1
  -4  -3   2 27013.9 1012.47   1
  -4   3   2 27424.7 888.483   2
  -4  -3  -3 7740.84 646.746   1
   4  -3  -3 7478.52 691.773   1
  -4  -3   3 8164.04 540.390   1
  -4   3   3 8176.98 543.569   2
  -4  -3   4 1896.67 268.324   1
  -4   3   4 2330.37 320.979   2
  -4  -3  -4 1751.38 325.072   1
   4  -3  -4 1998.74 379.337   1
   4  -3  -5-53.4040 212.434   1
  -4  -3  -5 287.369 198.677   1
  -4  -3   5 157.902 113.063   1
  -4   3   5 147.743 159.473   2
   4  -3  -6-3.44899 185.843   1
  -4   3   6 68.0491 148.338   2
  -4  -3   6 39.5864 98.0296   1
   4   3   6 146.500 101.934   3
  -4  -3  -6 294.835 207.409   1
  -4   3   7 2717.76 423.217   2
   4   3   7 2895.50 268.765   3
   4  -3  -7 2184.17 393.710   1
   4  -3   7 2674.48 208.310   2
   4   3   8 9155.84 429.759   3
   4  -3  -8 10659.0 858.326   1
   4  -3   8 9043.58 447.331   2
  -4   3   8 8452.60 732.479   2
   4   3   9 2947.20 214.253   3
  -4   3   9 3389.09 475.736   2
   4  -3   9 3124.39 307.513   2
   4  -3  -9 3125.11 488.971   1
   4  -3  10 10194.0 576.828   2
  -4   3  10 9480.32 857.531   2
   4  -3 -10 11435.8 922.285   1
  -4   3  11 4010.61 601.814   2
   4  -3 -11 5016.46 644.063   1
   4  -3  11 4033.71 416.436   2
  -4   3  12 559.023 300.403   2
   4  -3 -12 708.360 298.693   1
   4  -3  12 502.644 193.112   2
   4  -3  13 175.065 167.957   2
  -4   3  13 43.7109 201.901   2
   4  -3 -13 88.6856 102.533   3
   4  -3 -13 330.219 235.118   1
   4  -3  14 3398.53 447.070   2
  -4   3  14 3226.24 573.495   2
   4  -3 -14 3036.51 536.100   1
   4  -3 -14 3437.91 403.309   3
   4  -3 -15 10377.1 696.539   3
   4  -3 -15 9853.16 941.992   1
   4  -3  15 10048.5 790.072   2
  -4   3  15 8837.28 943.770   2
   4  -3 -16 17561.2 919.925   3
   4  -3 -16 19111.1 1350.92   1
   4  -3  16 17088.7 1073.89   2
  -4   3  16 18950.3 1432.02   2
  -4   3  17 2677.33 635.761   2
   4  -3 -17 2004.76 331.864   3
   4  -3 -17 1637.78 456.286   1
   4  -3  17 1886.56 420.493   2
   4  -3 -18 9113.26 680.849   3
   4  -3  18 9348.81 873.073   2
  -4   3  18 8999.26 1057.17   2
  -4   3  19 3205.56 651.967   2
   4  -3  19 3028.25 523.348   2
   4  -3 -19 3302.00 419.467   3
  -4   3  20 1476.41 508.590   2
   4  -3  20 836.171 314.025   2
   4  -3 -20 1152.96 281.763   3
   4  -3  21 6627.05 817.752   2
  -4   3  21 7524.00 1061.76   2
  -4   3  22 1691.59 658.508   2
   4  -3  22 783.196 325.631   2
   4   3  23 247.387 281.098   2
   4  -3  23 47.6139 179.124   2
  -4   3  23-6.84896 223.395   2
   4   3  24 2099.50 676.868   2
   4  -3  24 1487.32 499.862   2
  -4   3  24 1138.01 510.200   2
   4  -3  25 15703.7 1389.76   2
   4   3  25 14811.0 1706.21   2
  -4   3  25 14626.2 1581.66   2
   4   3  26 4126.82 916.369   2
   4  -3  26 3203.34 678.105   2
  -4   3  26 2586.00 793.630   2
   4   3  27 805.939 511.199   2
   4  -3  27 1455.76 520.604   2
   4   3 -27 1339.24 544.584   3
  -4   3  27 1269.13 568.463   2
   4   3  28-45.3290 307.179   2
   4   3 -28 3.92321 303.289   3
   4  -3  28-62.1733 219.893   2
  -4   3  28-246.571 279.595   2
  -4   3  29 1052.69 532.542   2
   4   3  29 276.247 413.391   2
   4   3 -29-368.853 414.330   3
   4  -3  29 620.055 465.643   2
   4   3  30 366.432 487.894   2
   4   3 -30 622.228 468.384   3
   4  -3  30 187.909 225.635   2
  -4   3  30 17.1954 334.167   2
   4   3  31 1270.97 655.606   2
   4   3 -31 489.525 374.710   3
   4  -3  31 879.795 428.278   2
  -4   3  31 441.671 505.264   2
   4   3  32 1352.60 612.129   2
   4   3 -32 1218.88 525.344   3
   4  -3  32 2256.71 625.862   2
  -4   3  32 1788.42 782.932   2
   4   3  33 259.862 380.351   2
  -4   3  33 364.199 446.927   2
   4   3 -33 37.4972 338.838   3
   4   3  34 624.632 483.837   2
  -4   3  34 497.297 591.351   2
   4   3 -34-99.3465 339.482   3
  -4   3  35 829.970 560.830   2
   4   3  35 774.254 726.834   2
  -4   3  36 1312.59 692.616   2
   4   3  36 1881.48 850.390   2
   4   3  37 308.188 544.055   2
  -4   3  37 1824.54 899.898   2
   5  -3   0 11.4560 67.1086   2
  -5  -3   0-196.570 189.776   1
  -5  -3   1 57171.3 1512.37   1
  -5  -3  -1 56032.7 1603.23   1
   5  -3   1 54498.6 937.174   2
  -5  -3  -2 6145.33 563.125   1
  -5  -3   2 5566.43 458.748   1
   5   3   3 18952.5 909.380   3
   5  -3  -3 19186.7 1118.88   1
  -5  -3   3 17564.3 785.698   1
  -5  -3  -3 16863.4 955.860   1
   5  -3  -4 22071.5 1188.47   1
  -5  -3   4 21383.6 841.664   1
   5   3   4 22246.3 939.531   3
  -5  -3  -4 21929.5 1133.83   1
   5  -3  -5 18533.5 1094.16   1
   5   3   5 17876.0 810.378   3
  -5  -3   5 18353.4 761.008   1
   5  -3  -6 2551.61 441.223   1
   5   3   6 2069.19 267.759   3
  -5   3   6 2615.09 375.671   2
  -5  -3   6 2395.77 281.159   1
   5  -3   7 9.86273 46.9953   2
   5  -3  -7-67.5045 185.004   1
   5   3   7 62.7859 78.0244   3
  -5  -3   7-23.8851 76.9944   1
  -5   3   7 21.0884 153.971   2
   5   3   8 5883.13 378.076   3
  -5  -3   8 5821.91 423.597   1
   5  -3  -8 6801.80 675.591   1
  -5   3   8 6125.36 631.116   2
   5  -3   8 5815.88 374.159   2
   5  -3   9 79.9000 91.1521   2
   5   3   9 113.213 83.4622   3
   5  -3  -9 99.7303 183.340   1
  -5   3   9 378.646 264.328   2
  -5   3  10 8779.04 830.441   2
   5  -3 -10 9492.08 825.018   1
   5  -3  10 9752.86 573.086   2
   5   3  10 7576.91 330.879   3
  -5   3  11 43183.3 1863.74   2
   5  -3  11 40310.5 1273.10   2
   5  -3 -11 39180.9 1788.61   1
   5  -3 -12 12986.0 1035.09   1
   5  -3 -12 14359.6 854.342   3
  -5   3  12 13017.8 1087.49   2
   5  -3  12 12444.5 757.934   2
   5  -3 -13 11220.6 765.387   3
  -5   3  13 10219.7 993.612   2
   5  -3  13 11151.2 774.417   2
   5  -3 -13 10493.9 942.592   1
   5  -3 -14 24868.3 1156.91   3
   5  -3 -14 22171.3 1395.81   1
  -5   3  14 24174.9 1536.29   2
   5  -3  14 23057.4 1151.51   2
   5  -3  15 894.430 261.422   2
   5  -3 -15 1718.84 410.086   1
   5  -3 -15 1224.57 286.304   3
  -5   3  15 836.830 292.813   2
   5  -3 -16 8950.45 935.518   1
  -5   3  16 7344.75 915.453   2
   5  -3  16 7670.06 719.851   2
   5  -3 -16 8065.17 672.664   3
   5  -3  17 1627.66 359.533   2
  -5   3  17 1272.10 411.262   2
   5  -3 -17 1849.63 466.041   1
   5  -3 -17 1957.05 351.605   3
   5  -3 -18 7068.81 641.467   3
   5  -3 -18 6674.19 829.785   1
   5  -3  18 5698.43 685.982   2
  -5   3  18 5525.18 852.064   2
   5  -3  19 2123.31 443.960   2
  -5   3  19 2048.44 555.018   2
   5  -3 -19 1618.89 326.558   3
   5  -3 -20-6.49507 117.038   3
   5  -3  20 430.387 306.581   2
  -5   3  20 167.379 264.914   2
   5  -3 -21 12130.8 872.078   3
  -5   3  21 12662.2 1356.26   2
   5  -3  21 13541.4 1137.67   2
   5  -3  22 5706.09 784.744   2
  -5   3  22 3469.33 782.191   2
  -5   3  23 711.355 431.027   2
   5  -3  23 456.984 335.037   2
  -5   3  24 6558.71 1049.44   2
   5   3 -24 5722.24 931.468   3
   5  -3  24 7416.30 941.463   2
   5   3  25 1076.22 498.839   2
  -5   3  25 2170.05 698.064   2
   5   3 -25 2137.87 749.199   3
   5  -3  25 1786.16 534.223   2
   5   3  26 5131.41 1062.55   2
  -5   3  26 5576.69 1047.27   2
   5   3 -26 4394.50 859.177   3
   5  -3  26 6334.99 927.362   2
   5   3  27 2420.32 695.305   2
  -5   3  27 1194.98 554.721   2
   5   3 -27 1295.56 450.549   3
   5  -3  27 2188.84 594.097   2
   5   3  28 748.865 576.847   2
   5   3 -28 793.837 473.866   3
  -5   3  28 677.428 560.114   2
   5  -3  28-205.708 252.142   2
  -5   3  29 312.596 353.791   2
   5   3  29-115.021 316.293   2
   5  -3  29 444.294 324.772   2
   5  -3  30-96.2560 236.016   2
   5   3  30 238.994 448.451   2
   5   3 -30 60.3072 405.030   3
  -5   3  30-354.782 498.547   2
   5   3  31 10.0784 300.713   2
  -5   3  31-180.614 504.705   2
   5   3 -31 346.705 413.319   3
   5  -3  31 595.852 370.502   2
   5   3  32 3207.64 945.108   2
   5   3 -32 2667.58 729.029   3
  -5   3  32 2458.95 868.534   2
   5   3  33 419.206 365.039   2
   5   3 -33 231.803 283.063   3
  -5   3  33 432.566 616.225   2
   5   3  34 639.403 571.333   2
   5   3 -34 407.874 413.948   3
  -5   3  34 385.309 333.645   2
   5   3  35 2902.96 965.140   2
   5   3 -35 2208.78 692.000   3
   5   3  36 3046.53 916.802   2
   5   3  37 6363.05 1354.21   2
   6   3   0 37936.0 1486.11   3
  -6  -3   0 33931.5 1234.15   1
  -6  -3   1 42964.8 1319.84   1
   6   3  -1 44870.9 1627.10   3
   6   3   1 46703.4 1570.79   3
   6  -3   1 41953.5 951.491   2
  -6  -3  -1 43567.1 1426.50   1
   6   3   2 13755.8 833.072   3
  -6  -3   2 13806.5 710.434   1
   6   3  -2 13978.9 945.613   3
  -6  -3   3 54546.8 1362.83   1
   6   3   3 55185.6 1606.16   3
   6  -3  -3 57224.2 1895.57   1
   6   3   4 57347.1 1559.17   3
   6  -3  -4 59788.8 1960.26   1
  -6  -3   4 58247.4 1344.52   1
   6   3   5 4506.02 431.231   3
  -6  -3   5 4566.08 370.630   1
   6  -3  -5 5043.68 612.855   1
   6   3   6 64609.4 1512.53   3
   6  -3  -6 65320.9 2080.24   1
  -6  -3   6 64983.1 1337.21   1
   6   3   7 2765.99 317.107   3
   6  -3  -7 2517.93 463.374   1
  -6  -3   7 2927.18 282.360   1
  -6  -3   8 57613.4 1206.77   1
   6  -3  -8 59693.3 2054.11   1
   6   3   8 57854.7 1270.04   3
   6   3   9 12542.3 548.201   3
  -6  -3   9 11525.5 549.146   1
   6  -3  -9 14091.5 1021.82   1
   6   3  10 23690.7 687.913   3
   6  -3 -10 27060.0 1450.49   1
   6  -3  10 26608.1 966.589   2
  -6   3  10 28132.8 1470.69   2
   6  -3 -11 450.649 204.604   3
   6  -3  11 589.293 186.798   2
  -6   3  11 461.630 315.138   2
   6  -3 -11 159.810 214.438   1
   6   3  11 388.507 89.3416   3
   6  -3  12 46146.8 1475.64   2
   6  -3 -12 45632.4 1895.71   1
  -6   3  12 43385.8 1972.23   2
   6  -3 -12 45214.7 1620.35   3
  -6   3  13 16922.3 1259.99   2
   6  -3  13 17505.9 962.344   2
   6  -3 -13 16539.0 994.058   3
   6  -3 -13 16313.4 1172.94   1
   6  -3  14 1535.15 319.916   2
  -6   3  14 1416.50 428.596   2
   6  -3 -14 2051.72 362.675   3
   6  -3 -14 1609.10 418.477   1
   6  -3 -15 51783.3 2132.69   1
  -6   3  15 49366.4 2326.27   2
   6  -3  15 51943.8 1826.64   2
   6  -3 -15 51640.4 1775.52   3
   6  -3 -16 3772.14 617.752   1
   6  -3  16 4828.86 604.516   2
  -6   3  16 4029.63 698.902   2
   6  -3 -16 3785.49 510.166   3
   6  -3 -17 11790.8 870.305   3
   6  -3 -17 12284.9 1121.08   1
  -6   3  17 10765.6 1142.11   2
   6  -3  17 13920.6 1033.38   2
   6  -3 -18 16388.5 1042.26   3
  -6   3  18 15370.4 1390.75   2
   6  -3  18 16802.3 1173.78   2
   6  -3 -18 18535.8 1363.84   1
   6   3 -19 5489.35 883.045   3
   6  -3  19 6030.01 737.259   2
  -6   3  19 6572.92 962.843   2
   6  -3 -19 6348.12 659.619   3
   6  -3 -20 1386.26 325.848   3
   6  -3  20 1912.53 466.466   2
   6   3 -20 1498.31 471.194   3
  -6   3  20 1730.05 615.995   2
   6   3 -21 9132.73 1100.29   3
  -6   3  21 10139.9 1227.82   2
   6  -3  21 10997.0 1046.69   2
   6  -3 -21 9574.49 817.971   3
   6  -3  22 1886.40 504.210   2
   6   3 -22 1636.26 477.679   3
  -6   3  22 2336.25 607.527   2
  -6   3  23 520.392 422.473   2
   6  -3  23 471.591 305.255   2
   6   3 -23-193.246 361.526   3
   6   3 -24 18550.1 1664.28   3
  -6   3  24 17293.0 1696.89   2
   6  -3  24 20320.7 1555.02   2
   6   3 -25 34410.7 2293.39   3
  -6   3  25 32353.9 2368.54   2
   6  -3  25 34900.4 2078.01   2
   6   3 -26 7458.46 1090.56   3
   6  -3  26 8078.94 1048.89   2
  -6   3  26 6852.32 1178.82   2
   6   3  27 6432.35 1130.45   2
   6   3 -27 7892.43 1151.83   3
   6  -3  27 8394.71 1075.91   2
  -6   3  27 5772.71 1057.32   2
   6   3  28 7546.71 1234.02   2
   6   3 -28 5999.86 1015.38   3
   6  -3  28 6572.63 964.868   2
  -6   3  28 7039.32 1170.36   2
   6  -3  29 8479.45 1135.92   2
   6   3 -29 7964.16 1213.89   3
  -6   3  29 7883.87 1259.23   2
   6   3  29 7707.93 1336.78   2
   6   3  30 1495.17 595.110   2
   6   3 -30 1590.33 483.632   3
   6  -3  30 1908.55 623.678   2
   6   3  31 2001.55 830.831   2
   6   3 -31 111.112 331.733   3
   6   3 -32 4671.50 934.438   3
   6   3  32 4245.19 1081.42   2
   6   3  33 321.719 655.521   2
   6   3 -33 894.077 542.291   3
   6   3  34 2258.76 811.669   2
   6   3 -34 3112.01 846.372   3
   6   3  35 2300.57 916.128   2
   6   3 -35-126.198 378.663   3
   6   3  36 8081.84 1555.51   2
   6   3  37 1116.01 703.149   2
   7   3   0-100.416 139.897   3
   7   3   1 23470.4 1156.01   3
   7   3  -1 23465.7 1224.72   3
   7   3  -2 39921.5 1642.83   3
   7   3   2 40709.3 1477.58   3
  -7  -3   2 40289.3 1219.44   1
   7   3   3 11869.6 778.610   3
   7   3  -3 11694.8 919.260   3
  -7  -3   3 10863.1 617.309   1
  -7  -3   4 334.725 104.294   1
   7   3   4 460.173 196.766   3
   7  -3  -4 154.160 165.799   1
   7   3  -4 991.806 312.544   3
  -7  -3   5 23230.6 803.096   1
   7   3  -5 24748.5 1388.32   3
   7  -3  -5 24650.9 1325.35   1
   7   3   5 24232.8 1022.61   3
  -7  -3   6 3625.64 295.246   1
   7   3   6 4193.38 428.657   3
   7   3  -6 3664.34 549.753   3
   7  -3  -6 3175.21 468.682   1
   7  -3  -7 487.618 168.811   1
   7   3   7 483.849 166.905   3
   7   3  -7 335.977 183.013   3
  -7  -3   7 487.009 112.177   1
   7   3  -8 10846.7 979.507   3
   7  -3  -8 11614.3 934.970   1
  -7  -3   8 11223.7 494.348   1
   7   3   8 10956.7 609.060   3
   7  -3  -9 3486.60 559.519   1
  -7  -3   9 3416.25 269.312   1
   7   3  -9 3549.29 610.239   3
   7   3   9 3501.59 324.422   3
   7   3 -10 12425.4 1104.26   3
  -7  -3  10 12080.3 502.715   1
   7   3  10 10913.5 537.687   3
   7  -3 -10 11983.7 956.114   1
   7  -3 -10 12481.3 905.925   3
   7   3 -11 28189.3 1664.12   3
  -7  -3  11 29605.9 810.682   1
   7  -3 -11 30413.9 1585.43   1
   7  -3 -11 31266.5 1413.91   3
   7   3  11 27045.9 771.222   3
   7   3 -12 28957.1 1710.90   3
   7  -3 -12 30308.6 1409.11   3
   7  -3 -12 29608.5 1540.19   1
   7  -3 -13 1833.58 447.146   1
   7  -3  13 1088.56 254.023   2
   7  -3 -13 1498.49 350.765   3
   7   3 -13 1071.87 469.400   3
   7  -3  14 473.150 197.300   2
   7  -3 -14 645.420 210.669   1
   7   3 -14 266.723 262.820   3
   7  -3 -14 547.208 211.433   3
   7  -3  15 3717.27 514.804   2
   7   3 -15 2771.27 588.360   3
   7  -3 -15 3632.63 583.076   1
   7  -3 -15 3215.38 482.078   3
   7  -3  16 26031.7 1351.83   2
   7  -3 -16 24388.6 1507.00   1
   7   3 -16 26851.2 1774.24   3
   7  -3 -16 25131.0 1315.74   3
   7  -3 -17 109.249 232.336   1
   7  -3  17 38.0296 123.401   2
   7   3 -17 158.966 258.921   3
   7  -3 -17 583.051 243.203   3
   7  -3 -18 4005.71 623.405   1
   7   3 -18 4563.57 802.017   3
   7  -3  18 4199.05 607.971   2
   7  -3 -18 4726.35 599.803   3
   7  -3 -19 2335.09 448.799   3
   7  -3  19 1798.03 429.768   2
   7  -3 -19 1701.07 456.883   1
   7   3 -19 2369.93 594.066   3
   7  -3 -20 2682.96 463.014   3
   7  -3  20 2816.74 527.585   2
   7   3 -20 2377.13 610.084   3
   7  -3  21 4611.95 681.165   2
   7   3 -21 5447.88 869.148   3
   7  -3 -21 5351.57 645.197   3
   7  -3 -22 1159.77 327.589   3
   7  -3  22 802.604 359.288   2
   7   3 -22 511.899 358.231   3
   7  -3  23 1555.52 474.815   2
   7   3 -23 1829.92 604.431   3
   7   3 -24 15151.7 1530.47   3
   7  -3  24 14442.0 1321.07   2
   7  -3  25 1110.98 441.386   2
   7   3 -25 1129.27 541.678   3
   7   3 -26 4234.38 846.162   3
   7  -3  26 5605.27 883.951   2
   7  -3  27 678.720 395.270   2
   7   3 -27 565.401 440.563   3
   7  -3  28 508.534 432.723   2
   7   3  28 688.613 521.511   2
   7   3 -28 483.253 410.606   3
   7   3  29 9286.52 1468.76   2
   7   3 -29 8643.73 1241.34   3
   7   3 -30 8862.56 1248.33   3
   7   3  30 9098.77 1410.49   2
   7   3  31 1959.51 712.448   2
   7   3 -31 1383.66 573.241   3
   7   3  32 6022.13 1262.11   2
   7   3 -32 5743.13 1063.02   3
   7   3  33 1240.05 764.097   2
   7   3 -33 1258.27 591.734   3
   7   3  34 7876.61 1442.31   2
   7   3 -34 8501.33 1287.54   3
   7   3  35 600.384 689.878   2
   7   3 -35-658.223 441.414   3
   7   3  36 488.880 366.498   2
   8   3   0 67795.2 2115.27   3
   8   3   1 13406.1 922.217   3
   8   3  -1 13301.2 961.977   3
   8   3   2 180.179 204.862   3
   8   3  -2 63.1034 208.140   3
   8   3   3 958.980 277.140   3
   8   3  -3 578.561 269.560   3
   8   3  -4 47309.4 1925.41   3
   8  -3  -4 46300.5 1830.79   1
   8   3   4 47123.4 1565.54   3
   8   3   5 147.027 161.595   3
   8   3  -5 34.4213 189.671   3
   8  -3  -5-126.188 173.226   1
   8   3   6 5110.13 490.131   3
   8  -3  -6 6130.19 654.750   1
   8   3  -6 5969.07 704.425   3
  -8  -3   6 5167.89 341.649   1
   8   3   7 178.292 127.036   3
   8   3  -7 373.198 281.428   3
  -8  -3   7 309.398 95.7074   1
   8  -3  -7-134.734 200.178   1
   8  -3  -8 2087.21 409.598   1
   8   3   8 1656.31 265.324   3
  -8  -3   8 1623.14 167.057   1
   8   3  -8 1833.50 411.631   3
   8   3   9 11279.6 647.876   3
  -8  -3   9 10166.6 390.172   1
   8  -3  -9 9872.80 833.881   3
   8   3  -9 9774.25 993.855   3
   8  -3  -9 10773.2 910.373   1
   8   3 -10 18949.3 1365.17   3
   8  -3 -10 19785.0 1230.89   1
  -8  -3  10 16093.3 483.581   1
   8  -3 -10 19259.8 1155.00   3
   8   3  10 15633.7 715.816   3
   8   3  11-13.8626 74.1436   3
  -8  -3  11 48.6400 41.3925   1
   8  -3 -11 371.353 266.992   1
   8  -3 -11 83.5987 197.975   3
   8   3 -12 21719.4 1532.62   3
  -8  -3  12 20511.5 562.332   1
   8  -3 -12 25395.9 1436.81   1
   8   3  12 20802.6 720.085   3
   8  -3 -12 21643.3 1250.55   3
   8  -3 -13 3071.19 544.791   1
  -8  -3  13 3057.44 236.818   1
   8   3 -13 4062.80 701.421   3
   8  -3 -13 3506.96 523.907   3
   8  -3 -14 132.706 252.504   1
   8  -3 -14 520.296 254.945   3
   8   3 -14 170.703 224.322   3
   8  -3 -15 83.0075 154.609   1
   8   3 -15 299.173 300.120   3
   8  -3 -15 232.548 212.762   3
   8   3 -16 6523.66 914.180   3
   8  -3  16 5919.00 658.799   2
   8  -3 -16 5438.33 726.007   1
   8  -3 -16 5093.62 633.646   3
   8  -3  17 267.906 173.699   2
   8  -3 -17 231.074 251.942   1
   8  -3 -17 104.685 186.206   3
   8  -3 -18 6066.38 712.944   3
   8   3 -18 5186.02 856.269   3
   8  -3 -18 5749.81 766.597   1
   8  -3  18 5853.36 725.223   2
   8  -3 -19-28.2045 147.003   3
   8  -3  19 496.376 309.904   2
   8  -3 -19 143.691 224.788   1
   8   3 -19 475.143 317.236   3
   8  -3 -20 418.352 228.824   3
   8  -3  20-70.7803 157.487   2
   8  -3 -20 807.264 353.154   1
   8   3 -20 304.905 322.722   3
   8  -3 -21 2634.44 507.956   3
   8   3 -21 3800.42 793.921   3
   8  -3  21 4009.04 672.695   2
   8  -3 -22 272.107 191.229   3
   8  -3  22 707.516 338.000   2
   8   3 -22 778.684 352.591   3
   8  -3  23-38.8207 252.735   2
   8   3 -23 1701.54 685.600   3
   8   3 -24 18945.5 1713.00   3
   8  -3  24 16221.1 1398.09   2
   8  -3  25 1266.61 464.733   2
   8   3 -25 1047.15 415.956   3
   8   3 -26 6801.61 1089.39   3
   8  -3  26 8399.09 1046.91   2
   8   3 -27 453.732 431.006   3
   8   3 -28 926.089 578.230   3
   8   3 -29 626.665 435.634   3
   8   3  29 632.713 500.628   2
   8   3  30 948.773 610.014   2
   8   3 -30 1584.94 640.414   3
   8   3  31 2615.65 931.468   2
   8   3 -31 2404.16 725.527   3
   8   3  32 1125.44 777.512   2
   8   3 -32 545.821 468.755   3
   8   3  33 2867.35 853.837   2
   8   3 -33 4425.31 1042.07   3
   8   3  34 1145.79 648.704   2
   8   3 -34 799.508 509.759   3
   8   3  35 1226.83 740.552   2
   8   3 -35 1087.12 557.194   3
   8   3  36 1761.95 778.740   2
   8   3 -36 1724.33 609.836   3
   9   3   0 241.794 251.534   3
   9   3   1 35285.3 1525.70   3
   9   3  -1 33747.9 1570.84   3
   9   3   2 6448.01 645.749   3
   9   3  -2 6178.21 704.315   3
   9   3   3 688.505 234.019   3
   9   3  -3 957.901 345.620   3
   9   3   4 1666.63 342.032   3
   9   3  -4 1467.53 387.044   3
   9   3   5 444.618 192.284   3
   9   3  -5 315.375 232.631   3
   9  -3  -5 379.077 251.500   1
   9   3   6 9083.02 683.523   3
   9  -3  -6 9593.71 840.861   1
   9   3  -6 8200.98 868.711   3
   9   3   7 2440.58 349.145   3
   9   3  -7 2282.23 471.710   3
   9  -3  -7 2366.83 445.470   1
   9   3  -8 11559.2 1046.60   3
   9  -3  -8 10896.8 921.934   1
   9   3   8 10395.1 691.472   3
   9  -3  -9 808.192 313.041   1
   9   3   9 792.124 203.721   3
   9  -3  -9 1237.79 363.658   3
   9   3  -9 826.738 293.853   3
   9   3 -10 10932.4 1068.50   3
   9  -3 -10 12802.9 1008.58   1
   9   3  10 9807.45 622.272   3
   9  -3 -10 11748.3 984.884   3
   9   3  11 926.405 206.052   3
   9  -3 -11 966.548 321.510   3
   9  -3 -11 663.288 229.115   1
   9   3 -11 1326.47 394.301   3
   9   3 -12 832.753 387.076   3
   9  -3 -12 627.918 208.741   1
   9   3  12 1147.72 213.290   3
   9  -3 -12 944.785 296.801   3
   9   3 -13 87.7899 245.369   3
   9  -3 -13-192.905 215.684   3
   9  -3 -13 156.584 155.938   1
   9  -3 -14 2113.39 446.116   1
   9   3 -14 1874.41 488.217   3
   9  -3 -14 2150.80 463.339   3
   9  -3 -15 243.341 256.179   1
   9   3 -15-80.9418 259.631   3
   9  -3 -15 398.242 247.710   3
   9   3 -16-4.14303 215.715   3
   9  -3 -16 29.1495 192.157   1
   9  -3 -16 12.4339 163.183   3
   9  -3 -17 6317.93 782.188   1
   9   3 -17 6756.64 974.954   3
   9  -3 -17 7563.07 822.924   3
   9  -3 -18 1187.85 373.715   3
   9  -3  18 2054.52 434.719   2
   9  -3 -18 778.464 312.242   1
   9   3 -18 1409.98 517.199   3
   9  -3 -19 10189.6 947.402   3
   9   3 -19 10302.6 1219.88   3
   9  -3 -19 11109.6 1101.42   1
   9  -3  19 10203.0 963.350   2
   9  -3 -20 2459.06 484.388   3
   9  -3  20 2981.51 557.978   2
   9  -3 -20 2876.40 577.472   1
   9   3 -20 3229.03 701.321   3
   9   3 -21 7096.18 1049.78   3
   9  -3  21 8395.00 933.173   2
   9  -3 -21 8397.40 879.022   3
   9  -3 -22-132.667 210.309   3
   9  -3  22 267.897 332.896   2
   9  -3 -23 4359.21 638.655   3
   9  -3  23 5907.29 856.623   2
   9   3 -23 4673.09 845.694   3
   9  -3  24 3298.16 659.824   2
   9   3 -24 3104.34 705.337   3
   9  -3  25 1.06908 186.676   2
   9   3 -25 342.214 416.970   3
   9   3 -26 2522.45 651.173   3
   9   3 -27 173.356 326.620   3
   9   3 -28 1853.50 658.270   3
   9   3 -29 5067.06 995.188   3
   9   3 -30 95.1214 402.551   3
   9   3  31 386.107 327.764   2
   9   3 -31 112.924 305.540   3
   9   3  32 757.467 709.969   2
   9   3 -32-149.801 305.752   3
   9   3  33 2079.95 847.628   2
   9   3 -33 2427.39 771.916   3
   9   3  34 1478.03 723.645   2
   9   3 -34 1591.45 739.176   3
   9   3  35 316.707 498.566   2
   9   3 -35-63.5375 334.587   3
   9   3  36 229.903 560.718   2
   9   3 -36 690.559 482.686   3
  10   3   0 50534.9 1936.68   3
  10   3  -1 20226.2 1267.67   3
  10   3   1 21846.1 1250.53   3
  10   3   2 67309.3 2145.92   3
  10   3  -2 69572.1 2355.64   3
  10   3   3 18073.6 1098.51   3
  10   3  -3 17094.5 1202.27   3
  10   3   4 32928.8 1444.29   3
  10   3  -4 35281.3 1760.25   3
  10   3   5 5044.05 553.955   3
  10   3  -5 6000.74 782.900   3
  10  -3  -5 5982.14 682.303   1
  10   3   6 15973.8 953.150   3
  10   3  -6 15486.5 1209.37   3
  10  -3  -6 16544.4 1147.19   1
  10   3   7 353.555 163.002   3
  10   3  -7-60.6299 242.604   3
  10  -3  -7 210.101 200.261   1
  10  -3  -8 3238.40 546.462   3
  10   3  -8 3496.12 636.357   3
  10   3   8 3569.88 447.087   3
  10  -3  -8 2940.54 509.135   1
  10   3  -9 21400.4 1491.84   3
  10  -3  -9 23581.5 1406.99   1
  10  -3  -9 23817.5 1407.58   3
  10   3   9 22364.6 1044.67   3
  10  -3 -10 5925.45 695.026   1
  10   3 -10 6602.99 879.356   3
  10  -3 -10 7131.80 785.607   3
  10   3  10 5749.39 522.337   3
  10  -3 -11 5778.26 701.307   1
  10   3 -11 7369.20 910.324   3
  10   3  11 6342.93 533.664   3
  10  -3 -11 4870.03 672.029   3
  10   3 -12 11414.5 1148.57   3
  10  -3 -12 12932.3 1052.58   1
  10   3  12 10109.0 632.404   3
  10  -3 -12 10194.0 951.588   3
  10   3 -13 1823.79 530.422   3
  10  -3 -13 1836.47 448.106   3
  10  -3 -13 1197.73 354.178   1
  10   3 -14 6433.48 920.711   3
  10  -3 -14 6851.29 790.459   3
  10  -3 -14 6553.89 812.232   1
  10  -3 -15 198.776 262.075   3
  10  -3 -15 83.4662 177.822   1
  10   3 -15-139.639 226.261   3
  10  -3 -16 11857.2 1062.64   1
  10   3 -16 10533.0 1220.73   3
  10  -3 -16 10030.4 986.506   3
  10   3 -17 4627.91 835.265   3
  10  -3 -17 4080.97 623.460   3
  10  -3 -17 4510.45 667.556   1
  10  -3 -18 367.025 243.481   3
  10  -3 -18 421.569 281.932   1
  10   3 -18 103.045 250.845   3
  10  -3 -19 4197.05 657.038   3
  10  -3  19 3886.50 605.581   2
  10   3 -19 3422.69 745.645   3
  10  -3 -19 3198.65 596.862   1
  10  -3 -20 68.1193 234.987   3
  10  -3  20 915.025 380.299   2
  10  -3 -20-68.8612 255.092   1
  10   3 -20 264.572 267.285   3
  10  -3 -21 1352.32 365.939   3
  10  -3 -21 1503.71 412.368   1
  10  -3  21 2834.04 549.467   2
  10   3 -21 2594.53 709.530   3
  10  -3 -22 3016.36 582.786   3
  10  -3  22 3911.95 714.486   2
  10   3 -22 3809.84 834.060   3
  10  -3 -23 551.783 289.167   3
  10  -3  23 489.113 296.049   2
  10   3 -23 255.594 414.366   3
  10   3 -24 5310.82 995.336   3
  10   3 -25 576.465 441.190   3
  10   3 -26 686.374 447.657   3
  10   3 -27 3870.33 886.181   3
  10   3 -28 8023.43 1195.21   3
  10   3 -29 1720.09 692.515   3
  10   3 -30 8933.12 1354.82   3
  10   3 -31 6103.33 1106.56   3
  10   3  32 11880.5 1719.15   2
  10   3 -32 10099.6 1424.53   3
  10   3 -33 2341.53 772.882   3
  10   3  33 3828.74 1068.21   2
  10   3  34 5452.97 1263.81   2
  10   3 -34 4881.90 1029.42   3
  10   3  35 404.018 360.924   2
  10   3 -35 653.868 493.622   3
  10   3 -36 4943.93 1079.89   3
  11   3   0 280.937 248.371   3
  11   3   1 9659.95 861.726   3
  11   3  -1 9708.69 898.892   3
  11   3   2 7902.39 784.162   3
  11   3  -2 7502.55 818.781   3
  11   3  -3 13876.7 1127.23   3
  11   3   3 13978.4 995.400   3
  11   3   4 18756.2 1132.47   3
  11   3  -4 19647.6 1354.19   3
  11   3   5 34577.8 1504.53   3
  11  -3  -5 37211.1 1729.44   1
  11   3  -5 35473.6 1831.23   3
  11   3   6 282.003 208.760   3
  11   3  -6 315.505 320.960   3
  11  -3  -6-159.025 223.324   1
  11   3  -7 4753.77 726.855   3
  11  -3  -7 5869.19 697.586   1
  11   3   7 6097.01 624.698   3
  11   3   8 18781.7 1050.82   3
  11  -3  -8 19804.5 1286.34   1
  11  -3  -8 19827.6 1329.83   3
  11   3  -8 19131.9 1428.58   3
  11  -3  -9 5918.05 705.608   1
  11   3  -9 7102.54 888.013   3
  11  -3  -9 6584.51 768.265   3
  11   3   9 6157.25 594.294   3
  11  -3 -10 3283.04 571.344   3
  11  -3 -10 4576.51 656.406   1
  11   3 -10 4329.15 756.826   3
  11   3  10 3525.87 449.561   3
  11  -3 -11 1908.36 458.176   3
  11  -3 -11 985.285 317.123   1
  11   3 -11 1253.34 418.290   3
  11   3  11 1210.43 278.277   3
  11   3 -12 11472.3 1170.98   3
  11   3  12 11067.7 718.421   3
  11  -3 -12 11859.0 1062.80   1
  11  -3 -12 11879.5 1058.08   3
  11   3 -13 417.008 260.137   3
  11  -3 -13 403.121 239.007   1
  11  -3 -13 485.280 319.606   3
  11  -3 -14 2581.82 571.664   3
  11   3 -14 1586.16 485.434   3
  11  -3 -14 1786.85 438.907   1
  11  -3 -15 1096.43 397.146   1
  11  -3 -15 975.474 336.990   3
  11   3 -15 1621.60 574.512   3
  11  -3 -16 21691.9 1437.09   1
  11   3 -16 20988.8 1681.65   3
  11  -3 -16 22192.4 1485.63   3
  11   3 -17 2438.60 616.974   3
  11  -3 -17 2052.77 493.044   3
  11  -3 -17 2353.08 540.665   1
  11  -3 -18 7944.57 914.075   3
  11   3 -18 6381.26 1015.80   3
  11  -3 -18 8031.14 897.482   1
  11   3 -19 25054.3 1931.05   3
  11  -3 -19 26762.2 1680.91   1
  11  -3 -19 25963.6 1644.25   3
  11  -3 -20 913.022 398.188   3
  11  -3 -20 357.641 259.636   1
  11   3 -20 354.162 339.156   3
  11  -3 -21 3326.26 657.069   3
  11  -3  21 3583.34 625.891   2
  11   3 -21 4357.41 874.825   3
  11  -3 -21 4213.18 703.558   1
  11   3 -22 691.726 402.827   3
  11  -3 -22 754.906 375.849   3
  11   3 -23 11549.0 1419.27   3
  11  -3 -23 10594.1 1086.25   3
  11  -3 -24 3705.24 658.544   3
  11   3 -24 4638.79 936.302   3
  11   3 -25 8333.03 1202.12   3
  11   3 -26 10680.8 1372.52   3
  11   3 -27 1257.63 585.701   3
  11   3 -28 9805.71 1346.29   3
  11   3 -29 2830.13 823.902   3
  11   3 -30 7064.05 1223.82   3
  11   3 -31 163.227 504.351   3
  11   3 -32 2086.60 713.154   3
  11   3  33 462.508 697.823   2
  11   3 -33 561.887 434.998   3
  11   3  34-681.073 677.578   2
  11   3 -34 1140.77 575.444   3
  11   3 -35 1642.01 664.423   3
  11   3  35 3208.56 1000.07   2
  11   3 -36 1637.57 717.598   3
  12   3   0 2503.23 461.786   3
  12   3   1 10387.0 932.743   3
  12   3  -1 11235.4 1015.06   3
  12   3   2 2772.01 485.605   3
  12   3  -2 1903.70 470.231   3
  12   3   3 329.766 265.967   3
  12   3  -3-224.068 194.114   3
  12   3  -4 12037.2 1100.91   3
  12   3   4 12694.3 970.724   3
  12   3   5 1743.59 376.060   3
  12   3  -5 1565.55 439.628   3
  12   3   6 1774.45 405.240   3
  12   3  -6 1423.81 462.361   3
  12  -3  -6 1643.61 383.511   1
  12   3   7 4313.40 555.858   3
  12   3  -7 4612.33 750.496   3
  12  -3  -7 4821.93 660.484   1
  12  -3  -7 4577.42 683.227   3
  12  -3  -8 3012.07 546.917   3
  12   3  -8 2689.18 566.268   3
  12   3   8 2869.82 455.163   3
  12  -3  -8 2635.62 463.381   1
  12   3  -9 1365.50 396.031   3
  12  -3  -9 1239.74 425.046   3
  12   3   9 1108.36 311.859   3
  12  -3  -9 1013.57 335.332   1
  12   3  10 2608.59 405.973   3
  12  -3 -10 2392.88 455.434   1
  12   3 -10 1548.99 496.448   3
  12  -3 -10 3562.11 642.234   3
  12  -3 -11-34.5118 292.412   1
  12   3 -11 255.868 229.525   3
  12  -3 -11 491.740 351.769   3
  12   3  11 114.288 93.6257   3
  12  -3 -12 1506.20 397.065   1
  12   3 -12 2102.16 563.110   3
  12   3  12 1932.04 357.345   3
  12  -3 -12 2568.08 556.652   3
  12  -3 -13-91.5073 162.032   3
  12   3 -13-403.856 335.307   3
  12  -3 -13 387.013 165.150   1
  12   3  13 143.146 108.079   3
  12  -3 -14-46.9303 229.931   1
  12  -3 -14 217.378 225.790   3
  12   3 -14-126.845 226.251   3
  12  -3 -15 256.684 237.083   1
  12  -3 -15 189.535 319.915   3
  12   3 -15 130.832 237.886   3
  12  -3 -16 1214.17 405.512   1
  12   3 -16 1133.57 391.828   3
  12  -3 -16 937.344 352.632   3
  12   3 -17 137.141 280.441   3
  12  -3 -17 363.407 249.964   1
  12  -3 -17 354.483 296.373   3
  12  -3 -18 2688.41 560.255   1
  12   3 -18 1628.00 508.156   3
  12  -3 -18 2651.02 584.461   3
  12  -3 -19 1944.60 510.021   3
  12  -3 -19 1221.99 365.148   1
  12   3 -19 1327.57 458.118   3
  12  -3 -20 168.024 204.645   3
  12   3 -20-100.855 311.704   3
  12  -3 -20-80.6603 240.758   1
  12  -3 -21-80.0620 189.825   3
  12   3 -21 18.9622 370.443   3
  12  -3 -21 183.511 315.894   1
  12  -3 -22 7767.13 951.800   3
  12   3 -22 9262.54 1243.35   3
  12  -3 -22 9548.34 1044.17   1
  12  -3 -23 1408.53 463.787   3
  12   3 -23 2711.19 660.065   3
  12  -3 -24 245.863 206.460   3
  12   3 -24 423.158 494.064   3
  12   3 -25 3980.04 937.288   3
  12   3 -26 712.573 586.740   3
  12   3 -27 914.237 575.431   3
  12   3 -28 1530.05 565.084   3
  12   3 -29 916.821 559.266   3
  12   3 -30 4390.98 949.084   3
  12   3 -31 4738.48 1057.43   3
  12   3 -32 3513.45 857.277   3
  12   3 -33 1673.94 701.945   3
  12   3 -34-296.776 470.583   3
  12   3  34 328.433 497.139   2
  12   3 -35 119.547 433.661   3
  12   3 -36 897.548 495.581   3
  12   3 -37-79.9980 442.811   3
  13   3   0-151.587 201.452   3
  13   3   1 333.940 241.537   3
  13   3  -1 443.455 169.592   3
  13   3   2 3819.09 564.881   3
  13   3  -2 4039.51 631.310   3
  13   3   3 142.547 261.217   3
  13   3  -3-61.5541 260.749   3
  13   3   4 4943.11 642.283   3
  13   3  -4 5409.03 790.778   3
  13   3  -5 688.246 400.979   3
  13   3   5 1219.89 353.196   3
  13   3  -6 7976.81 960.483   3
  13  -3  -6 8045.62 844.230   1
  13   3   6 6966.98 727.985   3
  13   3   7 3436.20 516.405   3
  13   3  -7 4480.56 721.933   3
  13  -3  -7 4169.18 612.608   1
  13  -3  -7 3478.11 622.818   3
  13   3   8 370.688 233.777   3
  13   3  -8 525.898 364.005   3
  13  -3  -8 151.535 190.658   1
  13  -3  -8 4.25633 215.222   3
  13  -3  -9 10146.5 1064.34   3
  13   3  -9 10006.0 1100.89   3
  13  -3  -9 9803.74 951.922   1
  13   3   9 9945.37 828.609   3
  13   3  10 642.126 259.549   3
  13  -3 -10 352.343 256.246   1
  13   3 -10-435.654 394.211   3
  13  -3 -10 314.634 256.224   3
  13   3 -11 10446.0 1176.62   3
  13  -3 -11 8354.34 853.011   1
  13  -3 -11 9646.63 1030.23   3
  13   3  11 9879.61 795.699   3
  13   3  12 9688.98 758.902   3
  13   3 -12 9197.72 1102.94   3
  13  -3 -12 8074.62 878.524   1
  13  -3 -12 9936.33 1050.30   3
  13   3 -13 1127.23 484.934   3
  13  -3 -13 353.025 252.950   1
  13   3  13 719.055 244.930   3
  13  -3 -13 1098.81 441.844   3
  13   3 -14 8549.05 1124.96   3
  13  -3 -14 9532.81 961.388   1
  13  -3 -14 8738.46 982.055   3
  13  -3 -15 256.072 217.996   1
  13   3 -15 630.292 432.903   3
  13  -3 -15 126.772 216.950   3
  13  -3 -16 2066.90 493.688   3
  13   3 -16 3820.99 804.831   3
  13  -3 -16 2887.57 520.495   1
  13   3 -17 309.394 406.992   3
  13  -3 -17 719.326 292.149   1
  13  -3 -17 793.773 382.205   3
  13  -3 -18 7022.10 922.461   3
  13   3 -18 6580.02 1047.51   3
  13  -3 -18 6948.27 847.473   1
  13  -3 -19 1514.96 475.348   1
  13   3 -19 1424.25 524.642   3
  13  -3 -19 1431.47 440.293   3
  13  -3 -20 1286.84 461.311   3
  13   3 -20 537.159 419.031   3
  13  -3 -20 1733.34 464.198   1
  13  -3 -21 572.347 304.798   3
  13  -3 -21 784.507 412.740   1
  13   3 -21-46.1814 363.660   3
  13  -3 -22 2237.86 589.336   3
  13   3 -22 1576.49 554.483   3
  13  -3 -22 2746.61 579.372   1
  13  -3 -23 1030.76 458.078   3
  13   3 -23 347.551 266.001   3
  13  -3 -24 319.130 273.455   3
  13   3 -24 893.334 476.629   3
  13  -3 -25 216.125 222.807   3
  13   3 -25-346.177 409.051   3
  13   3 -26 205.593 286.245   3
  13   3 -27-154.739 380.033   3
  13   3 -28 1783.00 683.812   3
  13   3 -29 2118.54 686.781   3
  13   3 -30 425.187 500.682   3
  13   3 -31 363.039 387.611   3
  13   3 -32-77.8268 444.198   3
  13   3 -33 1466.24 646.793   3
  13   3 -34 378.382 478.164   3
  13   3 -35 287.994 493.701   3
  13   3 -36 262.414 453.392   3
  14   3   0 34057.3 1817.96   3
  14   3   1 3582.28 649.294   3
  14   3  -1 3340.37 651.780   3
  14   3   2 24858.5 1521.22   3
  14   3  -2 24840.8 1601.32   3
  14   3   3 442.449 357.886   3
  14   3  -3 356.762 352.779   3
  14   3  -4 10808.3 1111.91   3
  14   3   4 11672.1 1015.77   3
  14   3   5 431.532 265.640   3
  14   3  -5 365.010 359.294   3
  14   3   6 2354.38 466.427   3
  14   3  -6 2671.78 584.425   3
  14  -3  -6 2747.73 491.030   1
  14   3  -7 5355.53 826.906   3
  14  -3  -7 5225.18 720.539   1
  14   3   7 6331.05 730.014   3
  14  -3  -7 6106.65 845.998   3
  14  -3  -8 8178.41 857.765   1
  14   3  -8 8988.70 1061.77   3
  14  -3  -8 7789.51 927.386   3
  14   3   8 9125.11 862.314   3
  14  -3  -9 12158.5 1069.03   1
  14   3  -9 11160.7 1201.78   3
  14   3   9 11121.5 921.382   3
  14  -3  -9 11396.0 1167.16   3
  14   3  10 2162.11 413.789   3
  14  -3 -10 3182.16 559.794   1
  14   3 -10 2990.88 652.667   3
  14  -3 -10 3420.33 694.618   3
  14  -3 -11-34.3252 153.541   1
  14   3 -11 155.143 323.940   3
  14  -3 -11 168.583 304.940   3
  14   3  11-155.497 153.262   3
  14   3 -12 3662.60 729.970   3
  14  -3 -12 3797.50 610.874   1
  14   3  12 3806.59 513.134   3
  14  -3 -12 4252.04 722.106   3
  14   3  13 12216.3 889.364   3
  14  -3 -13 11848.5 1059.83   1
  14   3 -13 13112.0 1357.98   3
  14  -3 -13 12928.6 1250.35   3
  14   3 -14 5471.23 881.649   3
  14  -3 -14 6058.07 758.391   1
  14  -3 -14 5590.34 832.391   3
  14   3 -15 238.095 350.641   3
  14  -3 -15 412.087 267.928   1
  14  -3 -15 482.039 283.970   3
  14  -3 -16 16.7798 179.201   1
  14   3 -16 193.003 346.901   3
  14  -3 -16-111.788 245.422   3
  14  -3 -17 4159.12 650.252   1
  14   3 -17 5122.02 923.987   3
  14  -3 -17 4214.94 761.010   3
  14  -3 -18 10804.6 1045.34   1
  14   3 -18 10064.9 1266.81   3
  14  -3 -18 9570.85 1110.22   3
  14  -3 -19 1226.00 418.001   1
  14   3 -19 440.313 356.917   3
  14  -3 -19 1235.91 480.423   3
  14  -3 -20 811.322 323.506   1
  14   3 -20 444.237 394.813   3
  14  -3 -20 213.817 220.468   3
  14  -3 -21 438.280 337.518   3
  14  -3 -21 226.166 286.129   1
  14   3 -21 1261.73 556.834   3
  14  -3 -22 369.054 347.571   3
  14   3 -22 275.789 269.543   3
  14   3 -23 14262.4 1621.33   3
  14  -3 -23 9596.67 1158.15   3
  14   3 -24 1415.67 585.181   3
  14  -3 -24 1896.04 564.212   3
  14  -3 -25 1193.12 470.039   3
  14   3 -25-571.539 415.962   3
  14   3 -26 454.953 397.018   3
  14   3 -27 3835.93 921.604   3
  14   3 -28 854.856 588.572   3
  14   3 -29 175.476 314.321   3
  14   3 -30 314.670 414.780   3
  14   3 -31 2980.11 910.512   3
  14   3 -32 1451.89 612.766   3
  14   3 -33 47.3351 506.803   3
  14   3 -34 3465.21 917.248   3
  14   3 -35 1135.04 682.969   3
  15   3   0 306.440 270.337   3
  15   3  -1 12027.7 1131.62   3
  15   3   1 9955.49 995.361   3
  15   3  -2 9530.08 1053.12   3
  15   3   2 12074.8 1093.22   3
  15   3   3 4223.44 689.820   3
  15   3  -3 4331.62 742.035   3
  15   3  -4 10762.4 1127.65   3
  15   3   4 12982.5 1118.23   3
  15   3   5 3207.56 554.073   3
  15   3  -5 2824.46 622.563   3
  15   3  -6 9878.73 1123.57   3
  15  -3  -6 9421.12 957.901   1
  15   3   6 9652.32 930.433   3
  15  -3  -7 2992.86 616.436   3
  15   3  -7 3649.74 726.357   3
  15   3   7 3410.82 555.515   3
  15  -3  -7 4820.67 702.239   1
  15   3  -8 10066.5 1154.45   3
  15  -3  -8 10517.8 1022.56   1
  15  -3  -8 10888.6 1153.99   3
  15   3  -9 732.608 413.905   3
  15  -3  -9 1016.48 434.214   3
  15  -3  -9 432.790 242.109   1
  15   3 -10 25942.3 1875.89   3
  15  -3 -10 26237.8 1554.75   1
  15  -3 -10 22904.3 1687.26   3
  15   3  10 24601.1 1408.47   3
  15  -3 -11 14662.7 1210.60   1
  15   3 -11 12100.3 1340.84   3
  15  -3 -11 13449.4 1307.06   3
  15   3  11 13268.3 1011.32   3
  15  -3 -12 13058.5 1118.03   1
  15   3 -12 11301.3 1276.05   3
  15   3  12 11863.5 949.991   3
  15  -3 -12 11024.0 1181.18   3
  15   3 -13 755.813 406.548   3
  15  -3 -13 440.542 278.976   1
  15  -3 -13 1552.37 524.152   3
  15   3  13 410.761 214.030   3
  15   3 -14 10018.1 1237.55   3
  15  -3 -14 9115.51 963.218   1
  15  -3 -14 8541.33 1056.08   3
  15   3 -15 1766.96 583.420   3
  15  -3 -15 2006.30 534.660   1
  15  -3 -15 2121.83 580.958   3
  15   3 -16 6846.47 1060.32   3
  15  -3 -16 7280.30 882.677   1
  15  -3 -16 7674.95 996.344   3
  15  -3 -17 182.851 365.522   3
  15  -3 -17 254.699 311.291   1
  15   3 -17-95.4046 287.012   3
  15  -3 -18 17151.2 1347.35   1
  15   3 -18 17127.6 1704.46   3
  15  -3 -18 17952.6 1555.01   3
  15   3 -19 3197.12 813.163   3
  15  -3 -19 2641.28 587.380   1
  15  -3 -19 1583.81 562.707   3
  15   3 -20 12945.7 1516.82   3
  15  -3 -20 11471.0 1269.64   3
  15   3 -21 1339.94 594.762   3
  15  -3 -21 1351.10 491.698   3
  15   3 -22 12839.4 1569.49   3
  15  -3 -22 9663.00 1186.09   3
  15  -3 -23 852.670 510.145   3
  15   3 -23 986.065 593.631   3
  15   3 -24 9011.36 1355.28   3
  15  -3 -24 9427.84 1186.38   3
  15  -3 -25 221.761 287.566   3
  15   3 -25 991.581 566.025   3
  15   3 -26 7135.75 1260.22   3
  15   3 -27 814.532 511.694   3
  15   3 -28 3559.45 953.162   3
  15   3 -29 2506.95 828.231   3
  15   3 -30 4362.82 1031.15   3
  15   3 -31 3808.67 1003.84   3
  15   3 -32 6921.11 1252.39   3
  15   3 -33-295.506 455.176   3
  15   3 -34 503.821 571.632   3
  16   3   0 148.676 233.562   3
  16   3  -1 7207.03 933.551   3
  16   3   1 6736.85 861.618   3
  16   3   2 6140.58 824.072   3
  16   3  -2 6588.15 888.058   3
  16   3  -3 12464.4 1243.08   3
  16   3   3 12616.0 1158.81   3
  16   3   4 3747.10 670.030   3
  16   3  -4 3025.17 651.418   3
  16   3  -5 9975.25 1164.80   3
  16   3   5 11440.8 1076.76   3
  16   3   6 5085.80 703.409   3
  16   3  -6 6010.52 943.852   3
  16   3   7 533.760 231.874   3
  16   3  -7 156.462 265.250   3
  16  -3  -7 639.405 345.488   3
  16  -3  -7 605.457 345.107   1
  16   3   8-154.764 208.582   3
  16   3  -8-26.5297 244.031   3
  16  -3  -8 417.282 247.406   1
  16  -3  -8 227.296 252.630   3
  16   3   9 2693.92 507.969   3
  16   3  -9 2467.71 627.599   3
  16  -3  -9 3074.52 540.996   1
  16  -3  -9 3176.37 647.783   3
  16   3 -10 3691.15 737.849   3
  16  -3 -10 3207.82 677.101   3
  16  -3 -10 3397.77 600.788   1
  16   3  10 3804.74 594.978   3
  16  -3 -11-79.7273 187.126   1
  16   3 -11 219.258 222.965   3
  16  -3 -11 691.854 433.501   3
  16   3  11 299.089 214.047   3
  16  -3 -12 1872.73 477.334   1
  16   3 -12 1325.65 548.855   3
  16   3  12 2136.47 444.059   3
  16  -3 -12 995.716 426.986   3
  16   3  13 2359.35 453.442   3
  16   3 -13 3395.30 755.950   3
  16  -3 -13 2442.15 504.588   1
  16  -3 -13 2155.61 548.538   3
  16   3 -14 589.577 407.324   3
  16  -3 -14 179.630 187.244   1
  16  -3 -14 804.168 405.671   3
  16   3 -15 11393.2 1379.60   3
  16  -3 -15 10327.3 1037.75   1
  16  -3 -15 9856.00 1178.92   3
  16  -3 -16 5384.99 767.757   1
  16   3 -16 4932.97 946.422   3
  16  -3 -16 4880.40 868.280   3
  16  -3 -17 5201.93 753.901   1
  16   3 -17 4506.74 922.216   3
  16  -3 -17 5054.61 859.751   3
  16   3 -18 6264.81 1111.48   3
  16  -3 -18 6756.47 975.177   3
  16   3 -19 486.370 484.482   3
  16  -3 -19 794.441 493.974   3
  16   3 -20 2678.76 767.138   3
  16  -3 -20 2856.15 664.323   3
  16  -3 -21 816.165 444.230   3
  16   3 -21 260.311 320.547   3
  16   3 -22 471.253 434.358   3
  16  -3 -22 387.208 323.113   3
  16  -3 -23 2551.57 708.285   3
  16   3 -23 2208.64 756.790   3
  16   3 -24 750.214 524.379   3
  16  -3 -24 1192.71 506.051   3
  16   3 -25 8659.92 1355.82   3
  16  -3 -25 8224.90 1150.35   3
  16  -3 -26 1074.06 555.852   3
  16   3 -26 440.641 561.429   3
  16   3 -27 4467.87 1009.94   3
  16   3 -28 879.590 588.425   3
  16   3 -29 1598.51 758.851   3
  16   3 -30 678.705 546.037   3
  16   3 -31 62.2210 370.670   3
  16   3 -32 1855.34 807.216   3
  17   3   0 121.619 322.593   3
  17   3   1 10081.8 1120.23   3
  17   3  -1 8543.87 1062.30   3
  17   3   2 4868.89 743.279   3
  17   3  -2 5156.46 871.198   3
  17   3   3 731.653 390.286   3
  17   3  -3 1417.07 520.330   3
  17   3   4 2833.26 584.316   3
  17   3  -4 2951.06 666.326   3
  17   3   5 402.875 308.587   3
  17   3  -5 739.119 362.026   3
  17   3   6 258.670 301.314   3
  17   3  -6 190.353 309.729   3
  17   3   7 436.418 392.858   3
  17   3  -7 668.908 379.043   3
  17  -3  -7-27.6789 294.048   1
  17  -3  -7 480.086 369.772   3
  17  -3  -8 7664.00 1045.24   3
  17   3  -8 7703.62 1050.06   3
  17  -3  -8 7038.15 866.380   1
  17   3   8 8057.65 908.264   3
  17   3   9 4254.48 662.561   3
  17   3  -9 2853.60 700.674   3
  17  -3  -9 3249.26 593.212   1
  17  -3  -9 3254.17 689.216   3
  17   3 -10 5714.96 930.866   3
  17  -3 -10 5629.55 927.500   3
  17  -3 -10 6369.18 818.433   1
  17   3  10 5708.72 745.126   3
  17  -3 -11 3093.33 573.674   1
  17   3 -11 3637.18 813.540   3
  17   3  11 4157.54 661.373   3
  17  -3 -11 3250.59 735.997   3
  17   3 -12 8002.23 1148.88   3
  17  -3 -12 8751.89 966.871   1
  17  -3 -12 8246.10 1098.46   3
  17   3  12 8545.87 873.119   3
  17   3 -13 1568.32 584.816   3
  17  -3 -13 2075.27 435.671   1
  17  -3 -13 2161.95 611.563   3
  17   3 -14 1772.53 609.883   3
  17  -3 -14 540.487 277.986   1
  17  -3 -14 986.497 466.753   3
  17   3 -15 1055.58 421.232   3
  17  -3 -15 1390.25 450.664   1
  17  -3 -15 1769.80 564.584   3
  17   3 -16 196.742 294.660   3
  17  -3 -16 476.860 375.911   3
  17  -3 -17-13.9039 220.561   3
  17   3 -17 58.6359 406.738   3
  17   3 -18 1120.34 594.791   3
  17  -3 -18 550.776 396.692   3
  17   3 -19 1436.20 576.294   3
  17  -3 -19 1655.51 514.981   3
  17   3 -20 1891.60 731.288   3
  17  -3 -20 1696.57 512.706   3
  17   3 -21 1498.89 705.750   3
  17  -3 -21 750.912 416.966   3
  17   3 -22-315.480 533.976   3
  17  -3 -22 351.886 354.238   3
  17   3 -23 441.057 344.325   3
  17  -3 -23 533.383 300.787   3
  17  -3 -24 2119.56 600.352   3
  17   3 -24 3079.31 814.789   3
  17   3 -25 1068.35 580.802   3
  17  -3 -25 1387.26 565.317   3
  17   3 -26 579.272 474.604   3
  17  -3 -26 113.192 350.952   3
  17   3 -27 1164.20 652.244   3
  17   3 -28 302.890 351.535   3
  17   3 -29 1076.23 705.491   3
  17   3 -30 4756.86 1113.02   3
  17   3 -31 1161.74 678.512   3
  18   3   0 23474.7 1730.39   3
  18   3   1 4437.12 784.473   3
  18   3  -1 5370.30 920.758   3
  18   3   2 791.232 407.382   3
  18   3  -2 101.417 352.538   3
  18   3   3 4503.90 765.672   3
  18   3  -3 3788.01 742.631   3
  18   3   4 913.357 443.644   3
  18   3  -4 1231.49 473.474   3
  18   3  -5 13439.2 1394.26   3
  18   3   5 13648.9 1249.82   3
  18   3   6 3274.85 644.368   3
  18   3  -6 2833.27 738.160   3
  18   3   7 6264.56 854.039   3
  18  -3  -7 5506.32 810.232   1
  18  -3  -7 4397.26 794.193   3
  18   3  -7 5792.46 976.335   3
  18   3   8 4717.43 725.424   3
  18   3  -8 4438.93 869.422   3
  18  -3  -8 2904.97 725.530   3
  18  -3  -8 4478.06 718.568   1
  18  -3  -9 1762.47 586.849   3
  18   3  -9 1803.60 617.833   3
  18   3   9 2312.57 513.536   3
  18  -3  -9 1723.56 520.231   1
  18   3 -10 733.997 421.510   3
  18  -3 -10 671.839 442.788   3
  18  -3 -10 709.045 292.773   1
  18   3  10 250.246 235.804   3
  18  -3 -11 69.0123 199.918   1
  18   3 -11 432.533 256.790   3
  18   3  11 381.703 256.486   3
  18  -3 -11 488.743 282.305   3
  18   3 -12-40.5204 266.756   3
  18   3  12 145.145 140.988   3
  18  -3 -12-67.6396 321.492   3
  18  -3 -13 420.386 331.742   3
  18   3 -13 591.979 466.556   3
  18  -3 -13 306.906 317.403   1
  18   3 -14 2475.27 701.103   3
  18  -3 -14 2398.50 608.894   3
  18   3 -15 6175.78 1075.67   3
  18  -3 -15 7654.35 1119.96   3
  18   3 -16 5726.04 1090.90   3
  18  -3 -16 5380.41 969.055   3
  18   3 -17 7611.59 1244.45   3
  18  -3 -17 6406.17 1027.23   3
  18   3 -18 1583.67 695.886   3
  18  -3 -18 930.925 414.831   3
  18   3 -19 8136.03 1261.79   3
  18  -3 -19 7941.79 1150.26   3
  18   3 -20 2357.25 852.364   3
  18  -3 -20 2601.27 705.737   3
  18   3 -21 1916.37 697.867   3
  18  -3 -21 2022.24 600.216   3
  18   3 -22 2334.24 860.445   3
  18  -3 -22 2421.99 679.549   3
  18   3 -23 3969.41 1024.42   3
  18  -3 -23 3667.85 788.785   3
  18   3 -24 1820.36 702.053   3
  18  -3 -24 1827.11 623.827   3
  18   3 -25 3398.23 948.957   3
  18  -3 -25 3791.32 817.828   3
  18   3 -26 1168.00 628.203   3
  18  -3 -26 797.388 510.592   3
  18   3 -27 4171.82 1050.81   3
  18   3 -28 189.464 392.718   3
  18   3 -29 250.465 506.236   3
  18   3 -30 2287.23 878.055   3
  19   3   0 331.393 365.482   3
  19   3   1 483.043 287.175   3
  19   3  -1 532.134 302.173   3
  19   3  -2 164.909 353.998   3
  19   3   2 551.293 426.795   3
  19   3   3 4625.08 781.159   3
  19   3  -3 4847.00 810.476   3
  19   3   4 2869.97 673.523   3
  19   3  -4 3607.34 795.871   3
  19   3   5 3670.39 654.596   3
  19   3  -5 4520.59 850.365   3
  19   3   6 173.919 340.770   3
  19   3  -6-23.2435 338.265   3
  19   3  -7 8824.28 1175.27   3
  19  -3  -7 7156.24 906.534   1
  19   3   7 7623.17 963.917   3
  19   3  -8 7902.79 1148.26   3
  19  -3  -8 9156.54 1020.90   1
  19   3   8 7136.93 993.767   3
  19  -3  -8 8328.89 1137.83   3
  19   3  -9 1276.04 599.402   3
  19  -3  -9 837.634 430.137   1
  19  -3  -9 831.876 398.984   3
  19   3   9 860.063 437.855   3
  19   3  10 8469.19 978.106   3
  19   3 -10 8616.96 1216.21   3
  19  -3 -10 9841.56 1032.80   1
  19  -3 -10 8660.50 1189.20   3
  19   3 -11 7724.97 1144.64   3
  19  -3 -11 8212.38 957.227   1
  19   3  11 8400.03 967.394   3
  19  -3 -11 8740.91 1221.47   3
  19   3 -12 10914.8 1389.18   3
  19  -3 -12 10517.0 1299.06   3
  19   3 -13 165.795 328.597   3
  19  -3 -13 2063.45 741.186   3
  19   3 -14 11026.8 1425.61   3
  19  -3 -14 10532.9 1313.41   3
  19   3 -15 1971.90 690.402   3
  19  -3 -15 1799.32 645.433   3
  19   3 -16 13145.7 1591.54   3
  19  -3 -16 12498.1 1422.90   3
  19   3 -17 2651.52 841.652   3
  19  -3 -17 760.034 565.578   3
  19   3 -18 8310.05 1289.18   3
  19  -3 -18 9298.15 1260.38   3
  19   3 -19 1842.87 653.838   3
  19  -3 -19 1442.72 625.092   3
  19   3 -20 7963.67 1292.67   3
  19  -3 -20 7268.28 1160.93   3
  19   3 -21 379.744 368.638   3
  19  -3 -21 277.799 330.778   3
  19   3 -22 3047.78 856.728   3
  19  -3 -22 1374.48 507.819   3
  19   3 -23 1008.16 546.031   3
  19  -3 -23 369.246 482.247   3
  19   3 -24 2446.67 776.200   3
  19  -3 -24 2203.60 649.882   3
  19   3 -25 239.340 495.530   3
  19  -3 -25-18.9067 253.871   3
  19   3 -26 3394.37 908.033   3
  19  -3 -26 4281.80 925.106   3
  19   3 -27 839.002 526.583   3
  19   3 -28 1358.25 659.746   3
  20   3   0 2953.86 603.452   3
  20   3   1 635.615 464.183   3
  20   3  -1 455.968 439.185   3
  20   3   2 2878.68 677.296   3
  20   3  -2 2942.62 700.317   3
  20   3   3 262.245 212.766   3
  20   3  -3 642.086 393.523   3
  20   3   4 3654.27 722.023   3
  20   3  -4 2798.09 674.260   3
  20   3   5 1244.51 437.783   3
  20   3  -5 1940.78 539.299   3
  20   3   6 1096.01 389.007   3
  20   3  -6 1202.07 542.174   3
  20   3   7 2116.72 540.240   3
  20   3  -7 1612.89 506.883   3
  20  -3  -7 3104.29 640.391   1
  20   3  -8 3160.30 737.632   3
  20   3   8 3920.38 715.870   3
  20  -3  -8 4441.40 736.140   1
  20  -3  -8 3958.64 807.039   3
  20  -3  -9 7.99042 424.640   3
  20   3  -9 1006.73 530.280   3
  20  -3  -9 912.443 431.046   1
  20   3   9 522.071 322.311   3
  20   3 -10 6621.98 1085.11   3
  20   3  10 5996.41 859.118   3
  20  -3 -10 6160.43 1076.77   3
  20  -3 -11 2889.45 781.431   3
  20   3 -11 2235.52 666.720   3
  20   3  11 3320.99 657.342   3
  20   3 -12 7344.14 1183.62   3
  20  -3 -12 5736.62 1021.85   3
  20   3 -13 104.010 290.414   3
  20  -3 -13-81.6682 396.668   3
  20   3 -14 1159.85 577.230   3
  20  -3 -14 1201.82 547.061   3
  20   3 -15 1004.45 520.423   3
  20  -3 -15 300.270 402.473   3
  20   3 -16 899.167 523.075   3
  20  -3 -16 349.446 497.098   3
  20   3 -17 1758.94 649.980   3
  20  -3 -17 1027.09 458.333   3
  20   3 -18 42.2440 308.266   3
  20  -3 -18 755.437 478.272   3
  20   3 -19 841.841 731.660   3
  20  -3 -19 74.1433 233.846   3
  20   3 -20 1135.98 626.837   3
  20  -3 -20 322.017 342.550   3
  20   3 -21 2021.13 721.979   3
  20  -3 -21 936.998 490.220   3
  20   3 -22 2250.02 737.839   3
  20  -3 -22 1553.20 629.758   3
  20   3 -23 445.177 391.984   3
  20  -3 -23 939.059 490.375   3
  20   3 -24 1087.94 667.725   3
  20  -3 -24 635.563 484.617   3
  20   3 -25 230.302 500.987   3
  20  -3 -25 227.999 456.232   3
  20   3 -26 1354.67 706.231   3
  20  -3 -26 489.460 459.766   3
  20  -3 -27 1333.08 562.378   3
  21   3   0 257.038 447.559   3
  21   3   1 7559.98 1108.41   3
  21   3  -1 6972.37 1064.02   3
  21   3   2 54.8546 336.227   3
  21   3  -2 913.290 509.115   3
  21   3   3 2787.30 687.791   3
  21   3  -3 2590.24 647.521   3
  21   3   4 853.277 517.877   3
  21   3  -4 620.787 471.007   3
  21   3   5 6044.23 951.497   3
  21   3  -5 5333.09 986.898   3
  21   3   6 4642.07 804.364   3
  21   3  -6 6077.61 1030.62   3
  21  -3  -6 5391.01 831.181   1
  21   3   7 413.683 256.409   3
  21   3  -7-47.3977 456.329   3
  21  -3  -7 844.200 388.091   1
  21   3  -8 675.652 489.140   3
  21   3   8 477.486 317.425   3
  21  -3  -9 204.207 436.767   3
  21   3   9-214.837 227.527   3
  21   3 -10 1472.18 695.595   3
  21  -3 -10 766.099 498.375   3
  21   3  10 1293.06 451.311   3
  21   3 -11 884.968 372.825   3
  21  -3 -11 1278.07 550.430   3
  21   3 -12 294.022 401.861   3
  21  -3 -12 1022.94 539.306   3
  21   3 -13 811.717 393.638   3
  21  -3 -13 180.989 276.168   3
  21   3 -14 672.219 505.712   3
  21  -3 -14 426.919 405.669   3
  21   3 -15 75.7466 506.780   3
  21  -3 -15 525.512 446.347   3
  21   3 -16 1371.13 573.649   3
  21  -3 -16 1927.57 622.623   3
  21   3 -17 651.431 503.469   3
  21  -3 -17 433.594 503.946   3
  21   3 -18 845.641 590.261   3
  21  -3 -18 289.855 496.835   3
  21   3 -19-134.309 425.688   3
  21  -3 -19-353.168 293.309   3
  21   3 -20 3128.37 841.317   3
  21  -3 -20 2051.69 650.696   3
  21   3 -21-128.074 348.016   3
  21  -3 -21 58.6346 270.029   3
  21   3 -22 713.184 564.139   3
  21  -3 -22 658.129 513.068   3
  21   3 -23 953.161 694.551   3
  21  -3 -23 1394.56 619.821   3
  21   3 -24 425.963 503.061   3
  21  -3 -24 1316.06 638.034   3
  21   3 -25 1249.03 593.160   3
  21  -3 -25 567.340 456.797   3
  21  -3 -26 935.837 522.968   3
  21  -3 -27 64.4452 337.361   3
  22   3   0 11001.8 1367.19   3
  22   3   1 1314.50 580.283   3
  22   3  -1 1035.68 586.348   3
  22   3  -2 13358.8 1481.74   3
  22   3   2 16117.6 1578.04   3
  22   3   3 3859.31 865.662   3
  22   3  -3 5471.28 1008.60   3
  22   3   4 375.313 352.257   3
  22   3  -4 1061.67 544.987   3
  22   3   5 1717.46 594.908   3
  22   3  -5 1114.42 591.009   3
  22   3  -6 934.891 495.167   3
  22   3   6 1551.88 510.786   3
  22   3   7 82.4222 257.004   3
  22   3  -7 1060.30 634.325   3
  22   3  -8 8081.60 1270.09   3
  22   3   8 10178.3 1180.81   3
  22   3  -9-290.420 281.678   3
  22   3   9 702.238 402.691   3
  22   3 -10 899.325 469.123   3
  22  -3 -10 958.389 530.534   3
  22   3  10 834.977 343.867   3
  22   3 -11 377.712 430.343   3
  22  -3 -11 386.757 455.128   3
  22   3 -12 1189.52 545.621   3
  22  -3 -12 390.695 330.994   3
  22   3 -13 1688.37 668.861   3
  22  -3 -13 1200.05 502.060   3
  22   3 -14 5626.47 1112.35   3
  22  -3 -14 5043.78 1028.29   3
  22   3 -15 1169.77 674.157   3
  22  -3 -15 1201.43 580.426   3
  22   3 -16 3890.82 1000.72   3
  22  -3 -16 4214.00 975.823   3
  22   3 -17 1331.72 626.899   3
  22  -3 -17 1507.89 662.836   3
  22   3 -18 1143.31 578.901   3
  22  -3 -18 57.8771 312.266   3
  22   3 -19 1846.77 703.729   3
  22  -3 -19 1584.09 674.726   3
  22   3 -20 556.135 476.197   3
  22  -3 -20 275.182 465.066   3
  22   3 -21 586.011 452.122   3
  22  -3 -21 1835.35 635.387   3
  22   3 -22 1549.63 682.003   3
  22  -3 -22 851.068 496.027   3
  22   3 -23 1072.29 699.027   3
  22  -3 -23 982.434 518.492   3
  22  -3 -24-84.0278 329.391   3
  22  -3 -25 432.599 425.219   3
  22  -3 -26 556.786 376.668   3
  22  -3 -27 340.480 417.138   3
  23   3   0 1187.74 580.017   3
  23   3   1 872.639 443.756   3
  23   3  -1 760.918 440.016   3
  23   3   2 500.325 375.084   3
  23   3  -2 561.280 484.608   3
  23   3   3 684.993 465.521   3
  23   3  -3-135.060 336.635   3
  23   3   4 695.472 494.698   3
  23   3  -4 834.881 561.651   3
  23   3  -5 16025.5 1725.57   3
  23   3   5 14246.0 1508.01   3
  23   3   6 2461.71 695.835   3
  23   3  -6 3982.18 962.806   3
  23   3  -7 7387.97 1201.68   3
  23   3   7 5947.96 962.880   3
  23   3  -8 402.332 472.364   3
  23   3   8 292.043 367.786   3
  23   3  -9 3430.36 830.496   3
  23   3   9 3116.88 728.935   3
  23   3 -10 4295.04 984.015   3
  23  -3 -10 4232.73 921.171   3
  23  -3 -11-385.737 483.074   3
  23   3 -11 419.286 427.963   3
  23   3 -12 1118.55 609.214   3
  23  -3 -12 2115.81 750.107   3
  23   3 -13 170.993 347.556   3
  23  -3 -13 939.542 531.730   3
  23   3 -14 12097.3 1626.17   3
  23  -3 -14 9609.07 1403.79   3
  23   3 -15 684.504 489.749   3
  23  -3 -15 490.184 532.776   3
  23   3 -16 3242.24 931.907   3
  23  -3 -16 2898.41 885.958   3
  23   3 -17 5241.39 1155.88   3
  23  -3 -17 4589.06 1041.70   3
  23   3 -18 468.798 394.817   3
  23  -3 -18 1414.47 729.936   3
  23   3 -19 199.358 362.842   3
  23  -3 -19 187.693 446.915   3
  23   3 -20 1648.00 731.023   3
  23  -3 -20 1635.24 644.661   3
  23  -3 -21-478.137 465.890   3
  23  -3 -22 2443.57 750.400   3
  23  -3 -23 2218.29 824.658   3
  23  -3 -24 2033.65 781.138   3
  24   3   0 3479.15 820.747   3
  24   3   1 3294.52 835.052   3
  24   3  -1 3119.89 796.443   3
  24   3  -2 3654.67 808.781   3
  24   3   2 3436.25 794.841   3
  24   3   3 893.688 462.961   3
  24   3  -3 287.371 398.662   3
  24   3  -4 9112.24 1375.99   3
  24   3   4 10436.6 1312.84   3
  24   3   5 1218.40 584.885   3
  24   3  -5 784.809 560.578   3
  24   3  -6 10675.3 1462.90   3
  24   3   6 11269.8 1353.47   3
  24   3  -7 2033.39 710.606   3
  24   3   7 2455.89 774.900   3
  24   3  -8 5109.56 1076.43   3
  24   3   8 5316.74 941.555   3
  24   3  -9 1442.85 587.267   3
  24   3 -10 4412.61 1027.32   3
  24   3 -11 736.194 612.719   3
  24  -3 -11 207.428 501.472   3
  24   3 -12 7437.60 1330.84   3
  24  -3 -12 5605.03 1062.04   3
  24   3 -13 3847.29 1012.36   3
  24  -3 -13 3671.12 917.651   3
  24   3 -14 2852.80 948.157   3
  24  -3 -14 2082.87 737.285   3
  24   3 -15 489.356 543.513   3
  24  -3 -15 632.868 606.529   3
  24  -3 -16 704.966 502.472   3
  24   3 -16 760.448 687.276   3
  24   3 -17 1264.38 669.514   3
  24  -3 -17 3160.29 960.547   3
  24   3 -18 401.004 454.241   3
  24  -3 -18 1220.71 607.731   3
  24  -3 -19 492.874 507.896   3
  24  -3 -20-304.073 341.799   3
  24  -3 -21-394.221 399.981   3
  25   3   0 690.931 497.119   3
  25   3   1 936.944 503.668   3
  25   3  -1 544.100 388.272   3
  25   3   2-48.2841 292.335   3
  25   3  -2-176.174 406.380   3
  25   3   3 1943.76 639.339   3
  25   3  -3 1319.09 608.817   3
  25   3   4 1259.27 599.771   3
  25   3  -4 529.041 406.365   3
  25   3  -5 663.147 553.398   3
  25   3   5 360.164 445.530   3
  25   3  -6 627.219 558.103   3
  25   3   6-2.33215 276.773   3
  25   3  -7 93.3474 383.809   3
  25   3   7 319.145 411.665   3
  25   3  -8 1079.45 686.139   3
  25   3   8-124.903 237.983   3
  25   3  -9 2229.90 836.844   3
  25   3 -10 280.569 419.618   3
  25   3 -11 666.117 588.316   3
  25   3 -12 1351.78 671.890   3
  25   3 -13 3854.80 1035.99   3
  25  -3 -13 3589.31 957.809   3
  25   3 -14 802.040 486.213   3
  25  -3 -14 760.568 562.872   3
  25   3 -15 81.0726 339.597   3
  25  -3 -15 695.045 616.621   3
  25   3 -16 882.277 681.297   3
  25  -3 -16-310.533 332.479   3
  25  -3 -17 1156.22 622.122   3
  25  -3 -18 1594.11 676.080   3
  26   3   0 4133.27 972.579   3
  26   3  -1 3565.36 928.854   3
  26   3   1 1851.35 722.438   3
  26   3   2 1861.78 668.617   3
  26   3  -2 2025.57 704.766   3
  26   3   3 6459.27 1091.37   3
  26   3  -3 6697.39 1198.37   3
  26   3  -4 1663.00 660.292   3
  26   3   4 872.570 541.605   3
  26   3  -5 1412.11 670.558   3
  26   3   5 2615.01 725.375   3
  26   3  -6 1107.19 580.783   3
  26   3   6 293.917 314.986   3
  26   3  -7 1535.99 764.818   3
  26   3   7 784.414 388.802   3
  26   3  -8 1485.04 699.411   3
  26   3  -9 2050.09 768.967   3
  26   3 -10 2822.80 866.144   3
  26   3 -11 2734.24 866.063   3
  26   3 -12 1834.48 780.535   3
  26   3 -13 1580.61 877.963   3
  26  -3 -14-163.521 415.939   3
  27   3   0-139.556 373.294   3
  27   3   1 7587.41 1269.50   3
  27   3  -1 8367.14 1323.78   3
  27   3  -2 1423.09 725.018   3
  27   3   2 1777.21 760.058   3
  27   3  -3 2622.78 792.274   3
  27   3   3 1880.09 677.205   3
  27   3  -4 601.103 491.390   3
  27   3   4 535.212 494.788   3
  27   3  -5 1128.77 687.576   3
  27   3   5 605.495 420.485   3
  27   3  -6 1352.47 667.942   3
  27   3   6 1224.32 558.182   3
  27   3  -7 1108.25 646.109   3
  27   3  -8 2695.08 755.141   3
  27   3  -9 2841.23 914.972   3
  28   3   0 1429.99 685.108   3
  28   3   1 713.481 571.524   3
  28   3  -1 2347.37 817.994   3
  28   3  -2 4159.84 1047.97   3
  28   3   2 4541.19 1070.60   3
  28   3  -3 3049.73 901.858   3
  28   3   3 2541.66 796.711   3
  28   3  -4 1690.57 654.827   3
  28   3   4 712.041 396.756   3
  28   3  -5 693.919 594.401   3
  28   3   5 641.823 420.304   3
  28   3   6 2033.39 666.236   3
  29   3   0 1406.63 704.333   3
  29   3   1 587.624 463.604   3
  29   3   2 477.679 414.007   3
  29   3   3 979.089 609.280   3
  29   3   4 2412.45 775.253   3
  29   3   5 310.109 416.712   3
   0  -4   0 2782.04 433.213   1
   0  -4  -1 4776.26 594.390   1
   0  -4   1 4408.91 536.324   1
   0  -4   2 15871.4 1004.04   1
   0  -4  -2 16409.6 1057.56   1
   0  -4  -3 2787.09 489.944   1
   0  -4   3 2077.74 387.395   1
   0  -4  -4 17608.9 1104.86   1
   0  -4  -5 5987.64 683.489   1
   0  -4  -6 688.741 338.139   1
   0  -4  -7 21204.9 1302.14   1
   0  -4  -8 60664.0 2253.29   1
   0  -4  -9 39934.4 1835.05   1
   0  -4 -10 6105.61 784.586   1
   0  -4 -11 78001.5 2652.01   1
   0  -4 -12 15635.1 1226.48   1
   0  -4 -13 33191.3 1826.12   1
   0   4  14 3587.44 625.845   2
   0  -4 -14 3654.84 637.251   1
   0  -4 -15 32677.9 1890.34   1
   0   4  15 33855.3 1928.02   2
   0   4  16 411.402 376.526   2
   0   4  17 35347.0 2139.49   2
   0   4  18 26202.2 1901.59   2
   0   4  19 11420.5 1308.28   2
   0   4  20 747.070 446.325   2
   0   4  21 43609.0 2609.33   2
   0   4  22 725.259 464.104   2
   0   4  23 48229.4 2864.98   2
   0   4  24 13657.9 1569.53   2
   0   4  25 47886.9 2977.02   2
   0   4  26 2934.22 827.796   2
   0   4  27 9959.08 1493.45   2
   0   4  28 3400.52 958.399   2
   0   4  29 10811.4 1529.14   2
   0   4  30 2652.40 786.190   2
   0   4  31 3951.07 965.704   2
   0   4  32 1518.32 769.263   2
   0   4  33 10956.6 1681.71   2
   0   4  34 7017.89 1360.93   2
   0   4  35 1853.35 837.509   2
   0   4  36 530.768 649.565   2
  -1  -4   0-11.7872 139.286   1
   1  -4   0-306.215 200.092   1
  -1  -4  -1 300.615 214.421   1
   1  -4   1 460.911 280.624   1
   1  -4  -1 513.220 243.529   1
  -1  -4   1 517.803 202.350   1
   1  -4   2 9589.10 793.771   1
  -1  -4   2 9405.58 781.783   1
   1  -4  -2 9063.81 799.362   1
  -1  -4  -2 9122.64 787.144   1
  -1  -4   3 33400.9 1397.72   1
   1  -4  -3 33809.2 1549.11   1
  -1  -4  -3 34082.1 1539.97   1
  -1  -4   4 6990.63 642.324   1
   1  -4  -4 7391.36 737.135   1
  -1  -4  -4 7906.33 771.206   1
   1  -4  -5 67656.8 2248.08   1
  -1  -4  -5 66181.0 2223.63   1
   1  -4  -6 24182.5 1378.54   1
  -1  -4  -6 23716.0 1355.71   1
  -1  -4  -7 731.877 302.471   1
   1  -4  -7 865.018 333.778   1
  -1  -4  -8 41180.9 1833.74   1
   1  -4  -8 41139.8 1839.26   1
   1  -4  -9 4805.69 639.201   1
  -1  -4  -9 4977.86 655.471   1
  -1  -4 -10 4505.88 650.326   1
   1  -4 -10 4167.27 656.496   1
  -1   4  11 3176.58 543.737   2
  -1  -4 -11 1929.67 478.246   1
   1  -4 -11 2603.78 531.657   1
   1  -4 -12 27687.5 1630.11   1
  -1  -4 -12 27736.6 1637.75   1
  -1   4  12 29811.7 1659.93   2
   1  -4 -13 9011.51 952.452   1
   1   4  13 6747.27 362.451   3
  -1  -4 -13 8580.42 969.338   1
  -1   4  13 8494.60 920.654   2
   1  -4 -14 3807.20 639.314   1
  -1   4  14 3513.49 647.431   2
  -1  -4 -14 4077.82 678.613   1
   1   4  14 2886.57 207.634   3
  -1   4  15 735.631 357.000   2
   1  -4 -15 529.470 303.887   1
   1  -4 -16 558.266 301.505   1
  -1   4  16 970.055 428.100   2
   1   4  17 8703.06 1052.27   2
  -1   4  17 8618.63 1061.50   2
  -1   4  18 170.297 278.863   2
   1   4  18 340.786 297.346   2
  -1   4  19 12239.7 1307.84   2
   1   4  19 9963.63 1212.29   2
  -1   4  20 398.167 336.924   2
   1   4  20 16.7451 230.645   2
  -1   4  21 1281.17 486.616   2
   1   4  21 1437.91 530.203   2
  -1   4  22 2767.42 701.437   2
   1   4  22 2391.39 739.342   2
  -1   4  23 7114.04 1130.63   2
   1   4  23 6109.78 1072.84   2
   1   4  24 4251.93 932.013   2
  -1   4  24 4501.46 940.414   2
  -1   4  25 4440.53 964.783   2
   1   4  25 4067.39 964.969   2
  -1   4  26 698.508 584.597   2
   1   4  26 703.263 511.604   2
   1   4  27 12077.4 1561.63   2
  -1   4  27 15863.3 1752.83   2
  -1   4  28 5144.49 1108.35   2
   1   4  28 5305.35 1107.73   2
  -1   4  29 5097.92 1050.61   2
   1   4  29 4440.17 1043.08   2
  -1   4  30 1851.85 735.291   2
   1   4  30 1845.28 703.678   2
  -1   4  31 1456.22 680.646   2
   1   4  31 1792.66 826.516   2
  -1   4  32 1186.90 718.414   2
   1   4  32 991.422 653.034   2
  -1   4  33-66.0499 427.911   2
   1   4  33 1533.57 848.708   2
  -1   4  34 547.239 642.807   2
   1   4  34 663.980 568.390   2
   1   4  35 421.520 522.810   2
  -1   4  35 167.990 530.091   2
   1   4  36 760.961 618.225   2
  -1   4  36 778.597 517.396   2
  -2  -4   0 380.309 201.238   1
   2  -4   0 221.799 211.554   1
  -2  -4   1 827.837 280.102   1
  -2  -4  -1 462.039 210.392   1
   2  -4   1 1151.77 293.806   1
   2  -4  -1 896.325 310.800   1
  -2  -4  -2 3935.36 505.395   1
   2  -4  -2 3587.46 516.166   1
  -2  -4   2 4097.81 515.763   1
  -2  -4   3 11303.7 805.073   1
   2  -4  -3 11436.5 897.819   1
  -2  -4  -3 9456.45 815.197   1
  -2  -4  -4 339.585 234.522   1
   2  -4  -4-136.727 238.244   1
  -2  -4   4 282.457 159.796   1
  -2  -4  -5 1535.08 373.039   1
   2  -4  -5 623.898 177.382   1
  -2   4   5 1110.73 267.195   2
  -2  -4   5 1361.66 295.103   1
  -2  -4  -6 8920.73 836.620   1
   2  -4  -6 7578.10 766.979   1
  -2   4  -6 8717.24 346.608   2
  -2   4   6 9051.93 728.833   2
  -2   4  -7 1454.13 167.291   2
  -2   4   7 1238.42 316.342   2
   2  -4  -7 1028.16 369.925   1
  -2  -4  -7 1417.19 377.858   1
  -2  -4  -8 837.025 348.181   1
  -2   4  -8 345.115 104.135   2
  -2   4   8 150.750 196.770   2
   2  -4  -8 604.255 270.930   1
   2  -4  -9 2695.20 520.389   1
  -2   4   9 2135.24 452.191   2
  -2  -4  -9 2497.84 449.306   1
  -2  -4 -10 34338.1 1779.23   1
  -2   4  10 35560.1 1693.60   2
   2  -4 -10 37122.8 1799.38   1
   2  -4 -11 8307.89 940.298   1
  -2  -4 -11 8377.43 897.808   1
  -2   4  11 9115.91 898.655   2
   2  -4 -12 7330.91 845.105   1
  -2  -4 -12 5363.29 731.263   1
  -2   4  12 7254.06 849.847   2
   2   4  12 4991.92 286.949   3
   2  -4 -13 7130.83 872.168   1
  -2   4  13 7276.19 874.246   2
  -2   4  14 5330.19 784.959   2
   2  -4 -14 5052.48 734.741   1
  -2   4  15 3588.28 669.531   2
   2  -4 -15 2565.63 545.977   1
   2  -4 -16 15699.7 1312.54   1
  -2   4  16 16550.0 1392.83   2
  -2   4  17 770.208 371.760   2
   2  -4 -17 1551.76 460.219   1
  -2   4  18 13718.6 1360.38   2
  -2   4  19 597.995 297.529   2
  -2   4  20 5779.43 927.180   2
   2   4  20 5592.54 907.109   2
  -2   4  21 787.488 456.678   2
   2   4  21 563.278 303.016   2
  -2   4  22 3596.16 798.701   2
   2   4  22 3380.90 774.087   2
  -2   4  23 354.180 339.336   2
   2   4  23 988.196 487.161   2
  -2   4  24 5802.09 1036.17   2
   2   4  24 5487.89 1044.03   2
  -2   4  25 4323.62 942.974   2
   2   4  25 3459.36 913.286   2
  -2   4  26 629.678 365.114   2
   2   4  26 285.861 321.997   2
  -2   4  27 1138.97 604.206   2
   2   4  27 590.478 600.611   2
  -2   4  28 1611.47 669.829   2
   2   4  28 606.106 497.790   2
  -2   4  29 491.767 517.650   2
   2   4  29-65.6333 300.244   2
   2   4  30 12838.8 1703.81   2
  -2   4  30 12519.9 1681.82   2
  -2   4  31 1469.28 642.893   2
   2   4  31 1809.19 800.614   2
   2   4  32 2053.04 783.536   2
  -2   4  32 962.970 659.561   2
   2   4  33 2500.82 920.739   2
  -2   4  33 3823.89 1051.06   2
   2   4  34-327.170 339.716   2
  -2   4  34 267.973 513.451   2
   2   4  35 771.077 623.987   2
   2   4 -35 1613.41 702.618   3
  -2   4  35 431.987 512.581   2
   2   4  36 2294.59 795.326   2
  -2   4  36 2477.98 836.364   2
  -3   4   0 120.965 92.0860   2
  -3  -4   0-81.6779 179.881   1
   3  -4   0 145.434 222.430   1
  -3  -4   1 1303.12 313.057   1
  -3   4   1 1505.73 216.164   2
   3  -4  -1 1159.36 297.015   1
  -3  -4  -1 1360.07 323.146   1
  -3   4  -1 1197.65 144.925   2
  -3   4   2 151.702 95.5200   2
  -3  -4   2 539.781 219.334   1
   3  -4  -2 14.5206 177.016   1
  -3  -4  -2 163.099 155.548   1
   3  -4  -3 93367.3 2605.02   1
  -3  -4   3 91255.3 2210.94   1
  -3   4   3 91761.7 1923.36   2
  -3  -4  -3 88271.1 2430.25   1
  -3  -4  -4 18387.1 1125.39   1
  -3  -4   4 17460.8 963.792   1
   3  -4  -4 18271.3 1182.49   1
  -3   4   4 18351.8 931.084   2
  -3  -4  -5 33448.2 1594.63   1
  -3  -4   5 32719.1 1314.96   1
   3  -4  -5 36330.4 1666.01   1
  -3   4   5 34621.5 1347.18   2
  -3   4   6 2097.70 388.852   2
   3  -4  -6 2073.77 443.266   1
  -3  -4   6 1662.07 321.030   1
  -3  -4  -6 1829.75 434.214   1
  -3  -4  -7 44425.1 1878.00   1
   3  -4  -7 39997.7 1835.88   1
  -3   4   7 42432.1 1651.67   2
  -3  -4  -8 19420.4 1309.00   1
   3  -4  -8 21308.7 1353.00   1
  -3   4   8 22878.1 1260.41   2
  -3  -4  -9 2680.53 527.874   1
  -3   4   9 2161.91 443.380   2
   3  -4  -9 2369.34 487.609   1
  -3  -4 -10 11424.0 1032.52   1
  -3   4  10 12198.5 1002.22   2
   3  -4 -10 13220.0 1087.67   1
  -3   4  11 1067.01 387.678   2
   3  -4 -11 787.387 299.602   1
  -3  -4 -11 141.820 178.033   1
  -3   4  12 61.8952 177.127   2
   3  -4 -12 605.734 357.077   1
   3   4  12 391.009 82.1438   3
   3   4  12 303.583 67.5608   3
   3  -4 -13 13513.9 1152.93   1
  -3   4  13 13004.7 1185.94   2
   3  -4 -14 86091.8 2955.10   1
  -3   4  14 78049.7 2855.65   2
  -3   4  15 3854.76 679.334   2
   3  -4 -15 2950.14 629.802   1
  -3   4  16 3736.20 713.818   2
   3  -4 -16 3684.62 679.817   1
  -3   4  17 331.994 278.930   2
   3  -4 -17 14.0830 241.427   1
   3  -4 -18 183.925 396.807   1
  -3   4  18 1110.96 422.008   2
  -3   4  19 694.347 390.861   2
  -3   4  20 20233.3 1715.14   2
  -3   4  21 92.2523 286.050   2
  -3   4  22 4951.67 934.938   2
   3   4  22 3728.78 776.105   2
  -3   4  23 1969.89 624.555   2
   3   4  23 1644.12 554.100   2
  -3   4  24 533.805 426.709   2
   3   4  24 501.213 511.455   2
  -3   4  25 3840.46 858.857   2
   3   4  25 2820.54 812.280   2
  -3   4  26 6187.28 1096.01   2
   3   4  26 6562.30 1167.98   2
  -3   4  27 1802.26 681.893   2
   3   4  27 1381.37 655.568   2
  -3   4  28 9113.66 1383.38   2
   3   4  28 9551.49 1433.69   2
   3   4  29 6285.09 1233.60   2
  -3   4  29 7316.00 1267.44   2
   3   4  30-370.030 518.340   2
  -3   4  30 1069.52 632.900   2
   3   4  31 738.078 563.913   2
  -3   4  31 1428.96 654.296   2
   3   4  32-385.992 519.989   2
  -3   4  32 175.646 450.328   2
   3   4  33 1110.12 766.613   2
   3   4 -33 995.304 518.343   3
  -3   4  33 2139.43 804.614   2
   3   4  34 9142.09 1577.37   2
   3   4 -34 8201.41 1352.07   3
  -3   4  34 10244.8 1631.89   2
   3   4  35 1691.75 820.213   2
   3   4 -35 1249.81 630.690   3
  -3   4  35 27.9410 284.497   2
   3   4  36 4080.88 1133.03   2
   3   4 -36 3294.56 923.361   3
  -3   4  36 3778.29 1100.22   2
  -4  -4   0 138.912 134.492   1
  -4  -4  -1 2414.25 411.241   1
   4  -4  -1 2244.73 420.344   1
  -4  -4   1 1747.03 333.422   1
  -4   4   1 2221.26 249.843   2
   4  -4  -2 24199.8 1340.65   1
  -4  -4   2 23169.1 1124.55   1
  -4   4   2 24247.2 905.811   2
  -4  -4  -2 23055.8 1206.32   1
  -4  -4   3 3926.33 454.978   1
  -4  -4  -3 3982.09 526.358   1
  -4   4   3 3441.08 373.592   2
   4  -4  -3 3283.33 524.656   1
  -4  -4  -4 21861.7 1226.54   1
   4  -4  -4 21735.7 1295.12   1
  -4  -4   4 20363.9 1016.97   1
  -4   4   4 21443.2 980.845   2
  -4  -4  -5 8484.87 825.233   1
  -4  -4   5 6304.65 569.240   1
  -4   4   5 7882.82 645.245   2
   4  -4  -5 7658.23 808.649   1
  -4   4   6 2075.59 365.258   2
   4  -4  -6 2621.03 452.480   1
  -4  -4  -6 2992.07 518.706   1
  -4  -4   6 2412.53 340.662   1
  -4  -4  -7 3210.12 551.208   1
  -4   4   7 3211.80 474.614   2
   4  -4  -7 3124.57 550.745   1
  -4  -4   7 2831.10 372.442   1
  -4  -4   8 22682.9 1051.49   1
   4  -4  -8 20754.0 1340.40   1
  -4  -4  -8 23444.7 1402.58   1
  -4   4   8 24410.8 1286.32   2
   4  -4  -9 38364.9 1835.54   1
  -4   4   9 37040.8 1661.96   2
  -4  -4  -9 37660.2 1818.56   1
  -4   4  10 1329.76 363.298   2
   4   4  10 974.929 160.593   3
   4  -4 -10 1010.88 403.581   1
   4   4  11 16007.1 551.940   3
  -4   4  11 17554.5 1224.38   2
   4  -4 -11 18557.2 1312.25   1
  -4   4  12 3187.57 551.489   2
   4  -4 -12 3196.99 557.313   1
  -4   4  13 1163.25 289.106   2
   4  -4 -13 1141.51 298.631   1
  -4   4  14 2397.43 567.914   2
   4  -4 -14 2967.29 583.543   1
   4  -4 -15 64765.2 2631.13   1
  -4   4  15 68711.6 2743.71   2
  -4   4  16 7200.72 920.166   2
   4  -4 -16 7332.79 904.748   1
   4  -4 -17 19351.7 1503.56   1
  -4   4  17 18615.3 1543.19   2
  -4   4  18 3031.36 685.648   2
   4  -4 -18 2735.80 624.679   1
   4  -4 -19 18116.0 1524.96   1
  -4   4  19 21018.8 1689.80   2
  -4   4  20 339.925 300.056   2
  -4   4  21 2349.33 633.772   2
  -4   4  22 64.3664 348.426   2
  -4   4  23 3637.59 823.476   2
   4   4  24 933.457 515.793   2
  -4   4  24 3218.56 797.429   2
  -4   4  25 31207.4 2377.73   2
   4   4  25 30451.5 2365.78   2
  -4   4  26 16220.5 1776.21   2
   4   4  26 14332.7 1697.78   2
   4   4  27 12286.9 1584.05   2
  -4   4  27 9854.68 1405.36   2
   4   4  28 318.333 473.380   2
  -4   4  28 843.067 428.728   2
   4   4  29 7393.60 1319.06   2
  -4   4  29 7402.28 1249.66   2
   4   4  30 1578.02 664.158   2
  -4   4  30 1766.33 719.746   2
   4   4  31 13499.7 1782.67   2
   4   4 -31 13051.1 1593.43   3
  -4   4  31 11421.2 1623.42   2
  -4   4  32 448.648 472.683   2
   4   4  32-650.357 560.529   2
   4   4 -32 404.867 389.849   3
   4   4  33 1063.31 656.837   2
   4   4 -33 629.892 537.652   3
  -4   4  33-4.68231 305.309   2
   4   4  34 397.337 518.435   2
   4   4 -34 210.262 392.821   3
  -4   4  34 1101.36 725.541   2
   4   4  35 562.875 661.739   2
   4   4 -35-212.023 308.822   3
  -4   4  35 982.771 745.523   2
   4   4  36 2153.68 1048.29   2
   4   4 -36 1598.71 656.204   3
  -4   4  36 1638.79 796.820   2
  -5  -4   0 191.348 175.491   1
  -5  -4  -1 5127.97 557.686   1
   5  -4  -1 4270.56 555.803   1
  -5  -4   1 5078.34 543.814   1
   5  -4  -2 265.732 194.831   1
  -5  -4  -2 502.089 260.020   1
  -5  -4   2 81.7612 158.309   1
  -5  -4  -3 29412.1 1397.92   1
   5  -4  -3 31727.5 1590.98   1
  -5  -4   3 28729.5 1221.38   1
   5  -4  -4 9876.36 878.280   1
  -5  -4  -4 10150.8 915.311   1
  -5  -4   4 9937.21 710.503   1
  -5   4   4 8882.76 640.402   2
   5  -4  -5 46973.2 1932.80   1
  -5  -4   5 47074.5 1507.57   1
  -5  -4  -5 46764.8 1861.89   1
  -5   4   5 47600.1 1588.46   2
   5  -4  -6 6897.45 745.700   1
  -5  -4   6 6476.96 556.377   1
  -5  -4  -6 5942.90 697.651   1
  -5   4   6 6109.30 597.329   2
   5   4   7 9967.86 646.831   3
  -5  -4   7 9220.86 654.124   1
   5  -4  -7 11157.2 971.690   1
  -5   4   7 11942.0 876.268   2
  -5  -4  -7 10223.9 946.545   1
   5  -4  -8-173.549 277.208   1
   5   4   8 62.8682 118.243   3
  -5  -4   8 330.763 180.435   1
  -5   4   8 227.719 160.290   2
   5   4   9 26333.7 909.824   3
  -5  -4   9 27418.3 1120.03   1
   5  -4  -9 31180.4 1651.61   1
  -5   4   9 28267.2 1461.84   2
   5   4  10 1878.19 230.143   3
   5  -4 -10 1450.56 370.943   1
  -5   4  10 1502.67 420.994   2
   5   4  11 17044.1 594.553   3
  -5   4  11 20446.2 1333.98   2
   5  -4 -11 21230.8 1402.23   1
   5  -4 -12 1616.98 458.377   1
   5   4  12 1142.57 124.332   3
  -5   4  12 2218.29 489.195   2
   5  -4 -13 22706.3 1522.97   1
  -5   4  13 22744.7 1491.05   2
   5  -4 -14 224.709 224.905   1
  -5   4  14 170.150 209.151   2
   5  -4 -15-65.3863 197.437   1
  -5   4  15 252.034 327.508   2
   5  -4  16 4724.69 529.237   2
   5  -4 -16 6053.77 835.296   1
  -5   4  16 5106.70 784.534   2
   5  -4 -17 962.283 402.014   1
   5  -4  17 1756.76 386.846   2
  -5   4  17 1035.03 403.006   2
   5  -4 -18 1035.28 389.373   1
   5  -4  18 973.771 289.785   2
  -5   4  18 1381.23 518.594   2
   5  -4  19 1375.34 347.017   2
   5  -4 -19 676.012 374.846   1
  -5   4  19 1475.79 492.228   2
   5  -4 -20 19693.7 1570.67   1
   5  -4  20 18379.7 1215.98   2
  -5   4  20 19697.3 1672.56   2
   5  -4  21 7171.04 795.462   2
  -5   4  21 7201.49 1042.74   2
  -5   4  22 810.022 396.714   2
  -5   4  23 1285.03 552.218   2
  -5   4  24 652.101 450.175   2
  -5   4  25 180.808 473.130   2
   5   4  26 2478.05 763.268   2
  -5   4  26 2543.52 704.492   2
   5   4  27 95.9355 277.909   2
  -5   4  27 318.489 444.802   2
   5   4 -28 1036.74 532.473   3
  -5   4  28 2242.34 746.064   2
   5   4  29 4195.76 1068.14   2
   5   4 -29 4726.01 962.670   3
  -5   4  29 5521.57 1107.81   2
   5   4  30 869.276 741.345   2
   5   4 -30 1030.70 593.572   3
  -5   4  30 938.202 497.100   2
   5   4  31 6044.70 1319.89   2
   5   4 -31 4528.71 984.175   3
  -5   4  31 5150.96 1134.36   2
   5   4  32 2414.78 864.478   2
   5   4 -32 1283.49 570.066   3
  -5   4  32 2072.38 758.815   2
   5   4  33 561.547 580.466   2
   5   4 -33 403.268 413.886   3
  -5   4  33 964.970 641.795   2
   5   4 -34 1102.79 524.081   3
   5   4  34 327.316 572.973   2
   5   4  35 2439.51 820.111   2
   5   4 -35 1101.62 615.012   3
  -5   4  35 688.900 583.277   2
   5   4 -36 739.216 475.541   3
  -5   4  36 361.378 571.788   2
  -6  -4   0 12515.9 848.020   1
  -6  -4   1 17466.8 972.425   1
  -6  -4  -1 18583.1 1071.91   1
  -6  -4   2 95.5064 172.263   1
  -6  -4  -2 243.536 195.233   1
   6  -4  -2-226.887 199.922   1
   6  -4  -3 11477.1 968.433   1
  -6  -4  -3 10779.8 861.218   1
  -6  -4   3 10532.5 736.018   1
  -6  -4  -4-148.054 167.878   1
   6   4   4 38.0593 148.578   3
   6  -4  -4 277.824 236.433   1
  -6  -4   4-33.5980 112.649   1
   6   4   5 6483.74 577.141   3
  -6  -4   5 7324.36 584.395   1
  -6  -4  -5 8242.82 796.233   1
   6  -4  -5 5881.72 700.342   1
   6  -4  -6 2251.79 469.716   1
  -6  -4   6 2445.89 327.915   1
   6   4   6 1996.93 326.377   3
  -6  -4   7 205.882 137.553   1
   6   4   7 130.449 121.802   3
   6  -4  -7 556.076 299.250   1
   6   4   8 11936.7 682.649   3
  -6  -4   8 13633.7 754.203   1
   6  -4  -8 14959.0 1146.02   1
  -6   4   8 13620.5 978.178   2
   6  -4  -9 2473.32 478.957   1
   6   4   9 2293.56 283.368   3
  -6   4   9 2288.61 455.192   2
  -6  -4   9 2822.80 343.091   1
   6   4  10 108.126 86.5152   3
  -6  -4  10 144.038 128.350   1
  -6   4  10-104.077 155.831   2
   6   4  11 4958.35 348.433   3
  -6  -4  11 5098.93 469.147   1
   6  -4  11 5184.52 379.646   2
  -6   4  11 5880.07 744.429   2
   6  -4 -11 6051.90 771.228   1
   6  -4  12 13945.1 682.533   2
  -6   4  12 14302.7 1157.03   2
   6  -4 -12 14483.9 1190.65   1
   6   4  12 11791.0 444.112   3
   6  -4 -13 363.046 186.394   1
   6  -4  13 122.929 101.483   2
  -6   4  13 46.8282 214.407   2
   6  -4 -14 4525.62 699.250   1
   6  -4  14 4493.46 460.756   2
  -6   4  14 5163.32 806.983   2
   6  -4 -15 2060.15 510.885   1
  -6   4  15 1986.22 512.081   2
   6  -4  15 2027.90 331.017   2
   6  -4 -16 17864.5 1376.56   1
   6  -4  16 16665.7 975.382   2
  -6   4  16 15442.1 1371.44   2
   6  -4 -17 1074.49 446.630   1
  -6   4  17 435.522 303.245   2
   6  -4  17 791.509 266.071   2
  -6   4  18 123.249 225.771   2
   6  -4  18 485.816 209.232   2
   6  -4 -19 212.596 312.049   1
   6  -4  19 174.956 168.476   2
  -6   4  19 83.8435 193.754   2
   6  -4 -20 3999.19 760.301   1
  -6   4  20 4258.26 811.539   2
  -6   4  21 1482.33 612.605   2
  -6   4  22 5167.70 958.813   2
  -6   4  23 772.832 500.032   2
  -6   4  24 6340.00 1035.82   2
   6   4 -25 14.8867 341.886   3
  -6   4  25-139.936 413.852   2
   6   4 -26 1466.71 582.911   3
  -6   4  26 954.420 651.847   2
   6   4  27 6458.06 1203.50   2
   6   4 -27 4534.43 942.058   3
  -6   4  27 3370.69 859.340   2
   6   4  28 5059.11 1077.31   2
   6   4 -28 6064.86 1059.05   3
  -6   4  28 4405.92 978.500   2
   6   4  29 1379.59 654.774   2
   6   4 -29 743.654 511.165   3
  -6   4  29 1420.67 664.713   2
   6   4  30 2654.15 832.627   2
   6   4 -30 1843.61 700.200   3
  -6   4  30 1984.75 633.453   2
   6   4  31 2255.35 778.427   2
   6   4 -31 2781.54 812.077   3
  -6   4  31 2485.14 772.856   2
   6   4  32 1563.91 727.695   2
   6   4 -32 912.209 618.941   3
  -6   4  32 572.699 333.645   2
   6   4  33 2519.20 880.092   2
   6   4 -33 760.057 531.647   3
   6   4  34-46.3231 450.462   2
   6   4 -34 902.146 576.081   3
   6   4  35 103.840 389.812   2
   6   4 -35 460.877 336.457   3
   6   4 -36 378.141 392.703   3
   6   4 -37 1193.12 642.787   3
  -7  -4   0 100.032 127.248   1
   7   4   0 72.0703 148.192   3
  -7  -4  -1 222.465 158.580   1
  -7  -4   1 8.35188 150.016   1
   7  -4   1 132.513 69.7697   2
   7   4   1 174.531 141.757   3
   7   4  -1 250.089 208.659   3
  -7  -4  -2 4270.53 554.083   1
   7  -4   2 3651.04 245.767   2
   7   4   2 3924.75 523.896   3
  -7  -4   2 3460.57 423.084   1
  -7  -4  -3 398.607 255.423   1
  -7  -4   3 106.673 115.960   1
   7  -4  -3-72.8696 170.724   1
   7   4   3 296.844 185.839   3
  -7  -4   4 19372.9 961.175   1
   7   4   4 19229.8 1065.02   3
   7  -4  -4 20707.7 1333.94   1
   7   4   5 16773.6 960.938   3
   7  -4  -5 15831.7 1158.22   1
  -7  -4   5 15257.3 832.941   1
   7   4   6 9428.04 698.404   3
   7  -4  -6 9140.89 900.643   1
  -7  -4   6 8763.22 614.687   1
   7   4   7 12892.7 773.253   3
   7  -4  -7 12938.6 1069.18   1
  -7  -4   7 12790.9 726.874   1
   7   4   8 11658.5 707.331   3
   7  -4  -8 11731.3 1029.49   1
  -7  -4   8 11595.6 678.105   1
   7   4   9 5444.63 469.030   3
   7  -4  -9 5106.92 679.339   1
  -7  -4   9 4959.42 440.011   1
   7  -4   9 5128.86 305.922   2
   7   4  10 32446.6 1031.11   3
  -7  -4  10 34848.4 1133.11   1
   7  -4 -10 38500.2 1890.85   1
   7  -4  10 33785.8 892.576   2
  -7  -4  11 18271.2 816.158   1
   7  -4 -11 19236.6 1358.65   1
   7  -4  11 16721.7 695.445   2
   7   4  11 16362.3 670.650   3
   7  -4  12 383.750 123.562   2
   7   4  12 362.619 108.435   3
  -7  -4  12 338.911 124.574   1
   7  -4 -12-3.76152 245.803   1
   7  -4  13 1696.14 286.882   2
  -7  -4  13 1675.40 266.245   1
   7   4  13 1314.69 137.950   3
   7  -4 -13 1925.88 459.902   1
  -7   4  14 10800.8 1063.01   2
   7  -4  14 11318.6 715.328   2
   7  -4 -14 11435.3 1101.32   1
   7  -4  15 618.402 201.268   2
   7  -4 -15 913.667 376.133   1
  -7   4  15 1623.70 530.401   2
   7  -4 -16 13532.4 1256.33   1
  -7   4  16 14870.8 1357.22   2
   7  -4  16 15349.3 947.880   2
   7  -4 -17 7039.21 913.572   1
  -7   4  17 7674.21 1005.69   2
   7  -4  17 5936.88 629.724   2
   7  -4 -18 2.25444 193.637   1
  -7   4  18 163.073 204.651   2
   7  -4 -19 8273.65 1047.64   1
  -7   4  19 8220.87 1075.39   2
   7  -4 -20-42.0739 206.716   1
  -7   4  20-261.672 415.634   2
   7   4 -21 448.962 266.254   3
  -7   4  21 167.294 228.371   2
   7  -4 -21-234.120 309.149   1
   7   4 -22 670.410 431.329   3
  -7   4  22-111.306 238.832   2
   7   4 -23 1573.80 568.651   3
  -7   4  23 1370.91 538.856   2
   7   4 -24 3240.95 792.977   3
  -7   4  24 1129.42 521.096   2
   7   4 -25-30.4664 336.374   3
  -7   4  25 958.585 514.015   2
   7   4 -26 606.932 358.201   3
  -7   4  26 1889.36 646.052   2
   7   4 -27 6062.51 1130.23   3
   7   4 -28-424.479 415.734   3
   7   4  29 2156.43 759.127   2
   7   4 -29 2409.52 770.093   3
   7   4  30 44.1138 302.233   2
   7   4 -30-366.619 340.995   3
   7   4  31 1977.59 870.041   2
   7   4 -31 2436.42 793.042   3
   7   4  32 2587.22 860.978   2
   7   4 -32 2458.57 783.851   3
   7   4  33-232.561 533.141   2
   7   4 -33 101.640 437.428   3
   7   4  34 1603.02 788.194   2
   7   4 -34 1442.14 604.934   3
   7   4  35 1021.48 626.452   2
   7   4 -35 2817.25 945.935   3
   7   4 -36 787.107 540.418   3
   7   4 -37 1288.28 638.438   3
   8   4   0 26356.7 1408.88   3
  -8  -4   0 24996.9 1206.51   1
  -8  -4   1 3525.21 446.047   1
   8   4   1 4018.96 595.975   3
   8   4  -1 3887.74 588.188   3
  -8  -4   2 3121.87 427.635   1
   8   4   2 3857.91 522.629   3
   8   4  -2 3582.93 578.937   3
   8  -4   2 3409.90 287.193   2
   8   4   3 26505.7 1319.21   3
   8   4  -3 29791.0 1606.26   3
   8  -4  -3 30369.4 1632.59   1
  -8  -4   3 28616.2 1181.49   1
   8  -4   3 27541.4 739.363   2
  -8  -4   4-3.19927 105.986   1
   8   4   4 198.279 125.737   3
   8   4  -4 412.082 276.818   3
   8  -4   4 1.32413 41.8678   2
  -8  -4   5 1093.68 228.368   1
   8   4   5 948.088 263.069   3
   8   4  -5 666.848 277.884   3
   8  -4  -5 502.281 271.559   1
  -8  -4   6 11431.9 674.001   1
   8   4   6 10873.5 765.413   3
   8   4  -6 10470.4 1041.10   3
   8  -4  -6 11941.4 1021.00   1
   8  -4  -7 20.2485 173.417   1
  -8  -4   7-32.1717 80.2763   1
   8   4   7 70.0363 125.577   3
   8   4  -7 439.220 369.993   3
  -8  -4   8 602.179 146.485   1
   8  -4  -8-41.5372 250.018   1
   8   4   8 431.084 172.775   3
   8   4  -8 1068.80 354.226   3
   8  -4   9 2258.00 236.284   2
   8  -4  -9 2248.55 440.968   1
   8   4   9 2566.11 347.884   3
   8   4  -9 3305.06 609.861   3
  -8  -4   9 2811.85 302.777   1
   8  -4 -10 5689.05 743.661   1
   8   4  10 4614.69 413.176   3
  -8  -4  10 5389.06 417.218   1
   8   4 -10 6242.95 854.251   3
   8  -4  10 5981.33 412.248   2
  -8  -4  11 7391.11 484.670   1
   8  -4 -11 7292.14 834.606   1
   8   4 -11 6291.60 907.089   3
   8  -4  11 7912.30 514.073   2
   8   4  11 5795.56 447.250   3
   8   4 -12 9542.06 1090.53   3
  -8  -4  12 9406.77 545.648   1
   8  -4 -12 10828.6 1045.91   1
   8  -4  12 8966.45 593.874   2
   8   4  12 8374.00 488.005   3
   8   4 -13 13157.1 1292.02   3
  -8  -4  13 11937.3 610.237   1
   8  -4 -13 13934.4 1201.29   1
   8  -4  13 13121.5 754.047   2
   8   4  13 11245.1 494.386   3
   8  -4  14 50.4152 123.169   2
   8  -4 -14 178.987 232.777   1
   8   4 -14 105.381 221.980   3
   8  -4 -15 5612.06 812.879   1
   8   4 -15 6064.18 929.730   3
   8  -4 -16 39860.0 2081.07   1
   8   4 -16 41738.7 2393.62   3
   8  -4 -17 26876.9 1757.95   1
   8   4 -17 26884.8 1977.73   3
   8  -4 -18 689.535 348.900   1
   8   4 -18 1145.35 490.176   3
   8  -4 -19 3842.14 726.770   1
   8   4 -19 4745.25 911.739   3
   8  -4 -20 394.714 192.913   1
   8   4 -20 136.191 283.703   3
   8   4 -21 6959.78 1031.66   3
   8  -4 -21 7092.82 984.034   1
   8  -4 -22 861.237 442.548   1
   8   4 -22 586.169 549.439   3
   8   4 -23 25118.9 2027.48   3
   8   4 -24 13688.1 1571.80   3
   8   4 -25 4885.71 1004.31   3
   8   4 -26 2268.07 684.183   3
   8   4 -27 8938.94 1325.00   3
   8   4 -28 11812.6 1504.52   3
   8   4 -29 1261.45 576.087   3
   8   4  30 713.899 490.788   2
   8   4 -30 731.388 468.074   3
   8   4  31 683.952 548.974   2
   8   4 -31 1239.12 534.515   3
   8   4  32 76.4667 506.875   2
   8   4 -32 631.197 537.287   3
   8   4  33 2148.78 754.797   2
   8   4 -33 3450.56 946.640   3
   8   4  34 2168.48 933.277   2
   8   4 -34 2954.06 870.696   3
   8   4  35 1741.87 879.572   2
   8   4 -35 1446.53 694.599   3
   8   4 -36 1746.92 749.542   3
   8   4 -37 962.816 531.351   3
   9   4   0 30.6876 188.167   3
   9   4   1 5068.43 646.528   3
   9   4  -1 3769.65 606.723   3
   9   4   2 14660.7 1044.23   3
   9   4  -2 12865.0 1089.91   3
   9   4   3 53673.9 1928.37   3
   9   4  -3 52737.3 2209.53   3
   9   4   4 228.489 152.528   3
   9  -4  -4 149.743 252.457   1
   9   4  -4 133.779 258.214   3
   9   4  -5 31054.3 1740.76   3
   9  -4  -5 30717.4 1695.95   1
  -9  -4   5 29292.4 1092.12   1
   9   4   5 28836.5 1347.22   3
  -9  -4   6 359.111 122.928   1
   9   4   6 336.208 223.914   3
   9   4  -6 580.282 340.604   3
   9  -4  -6 378.001 201.836   1
   9   4  -7 39651.2 2048.85   3
   9  -4  -7 40266.6 1951.54   1
  -9  -4   7 40557.0 1184.68   1
   9   4   7 40350.9 1497.61   3
  -9  -4   8 548.650 153.280   1
   9   4   8 518.127 192.152   3
   9   4  -8 1283.47 521.469   3
   9  -4  -8 651.630 230.542   1
   9   4   9 46868.7 1482.70   3
  -9  -4   9 50667.9 1212.84   1
   9   4  -9 49961.7 2402.47   3
   9  -4  -9 52189.1 2263.79   1
  -9  -4  10 4621.07 357.970   1
   9  -4 -10 3657.44 641.271   1
   9   4 -10 4489.23 727.685   3
   9   4  10 4060.98 423.972   3
   9   4 -11 35389.9 2061.37   3
   9  -4 -11 35276.7 1907.53   1
  -9  -4  11 34198.7 933.775   1
   9   4  11 33488.8 1136.96   3
   9  -4  12 5012.89 482.481   2
   9  -4 -12 4960.47 739.708   1
   9   4 -12 6132.29 909.206   3
   9   4  12 5373.12 434.228   3
   9   4 -13 4140.28 836.471   3
   9  -4 -13 4670.20 693.750   1
   9  -4 -14 104.483 179.823   1
   9   4 -14 348.148 342.722   3
   9   4 -15 8631.42 1102.51   3
   9  -4 -15 10203.3 1086.66   1
   9  -4 -16 3141.75 628.202   1
   9   4 -16 2624.76 672.175   3
   9   4 -17 3700.46 720.604   3
   9  -4 -17 2521.99 579.046   1
   9  -4 -18 14423.6 1325.74   1
   9   4 -18 16521.6 1568.62   3
   9  -4 -19 3885.56 718.485   1
   9   4 -19 3759.95 826.825   3
   9  -4 -19 3856.93 587.643   3
   9  -4 -20 9709.16 1105.96   1
   9   4 -20 8723.81 1194.84   3
   9  -4 -20 8040.30 857.889   3
   9  -4 -21 6963.48 981.587   1
   9   4 -21 7363.05 1096.07   3
   9  -4 -21 7292.51 817.035   3
   9  -4 -22-4.78279 285.487   1
   9   4 -22 327.425 461.274   3
   9   4 -23 15210.6 1610.81   3
   9   4 -24 5784.63 1058.26   3
   9   4 -25 2062.05 569.972   3
   9   4 -26 691.382 573.037   3
   9   4 -27 1141.28 540.708   3
   9   4 -28 4960.01 1009.85   3
   9   4 -29 1664.04 690.115   3
   9   4 -30 1413.97 713.794   3
   9   4  31 7038.03 1389.52   2
   9   4 -31 3821.83 907.041   3
   9   4  32 2500.29 930.985   2
   9   4 -32 2581.59 857.752   3
   9   4  33 3170.21 954.356   2
   9   4 -33 5394.87 1156.33   3
   9   4  34 1319.48 824.147   2
   9   4 -34-585.262 495.236   3
   9   4 -35 16027.0 1910.41   3
   9   4 -36 549.221 499.598   3
   9   4 -37 10118.4 1604.40   3
  10   4   0 4613.34 628.467   3
  10   4   1 724.473 316.875   3
  10   4  -1 466.609 342.076   3
  10   4   2 230.553 132.112   3
  10   4  -2 305.012 338.119   3
  10   4   3 9665.75 853.552   3
  10   4  -3 8985.79 960.709   3
  10   4   4 3944.56 567.142   3
  10  -4  -4 4679.93 703.170   1
  10   4  -4 5361.56 738.398   3
  10   4   5 1271.03 338.827   3
  10   4  -5 1633.79 438.767   3
  10  -4  -5 1524.15 399.929   1
  10   4   6 12170.9 878.757   3
  10   4  -6 12862.7 1183.54   3
  10  -4  -6 12691.2 1076.98   1
  10   4   7 1989.88 353.303   3
  10   4  -7 1879.92 520.359   3
  10  -4  -7 1566.74 379.097   1
  10  -4  -8 1011.87 329.493   1
  10   4   8 956.099 268.593   3
  10   4  -8 1984.67 535.203   3
  10  -4  -9 11538.1 1064.32   1
  10   4  -9 12093.7 1193.77   3
  10   4   9 11039.9 763.624   3
  10   4  10 1053.15 268.296   3
  10  -4 -10 486.254 287.782   1
  10   4 -10 950.600 403.752   3
  10   4  11 993.686 256.052   3
  10   4 -11 1290.97 413.037   3
  10  -4 -11 851.088 341.145   1
  10   4  12 15.5039 97.5413   3
  10  -4 -12-417.734 299.749   1
  10   4 -12 192.047 296.635   3
  10   4 -13 8125.35 1053.57   3
  10  -4 -13 9757.32 1010.87   1
  10   4 -14 2515.53 635.269   3
  10  -4 -14 3070.69 682.518   1
  10  -4 -15 5448.04 807.435   1
  10   4 -15 6364.27 1079.74   3
  10  -4 -16 6701.41 877.804   1
  10   4 -16 8330.78 1130.53   3
  10  -4 -17 4068.93 735.865   1
  10   4 -17 3932.04 825.614   3
  10  -4 -18 19296.8 1506.04   1
  10   4 -18 19876.4 1772.66   3
  10  -4 -18 21852.3 1451.97   3
  10   4 -19 13666.5 1482.52   3
  10  -4 -19 12339.9 1258.41   1
  10  -4 -19 13665.5 1159.59   3
  10  -4 -20 1547.93 505.969   1
  10   4 -20 704.773 340.148   3
  10  -4 -20 796.435 362.077   3
  10  -4 -21 4303.29 771.793   1
  10   4 -21 3782.23 831.383   3
  10  -4 -21 4186.25 678.081   3
  10   4 -22 259.538 422.881   3
  10  -4 -22 1006.93 451.061   1
  10   4 -23 1238.11 542.581   3
  10  -4 -23 1332.20 532.977   1
  10   4 -24 1857.31 620.443   3
  10   4 -25 753.419 517.724   3
  10   4 -26 1209.77 623.015   3
  10   4 -27 3521.02 1054.18   3
  10   4 -28 1957.82 698.770   3
  10   4 -29 2251.72 815.721   3
  10   4 -30 514.986 561.681   3
  10   4 -31 6419.25 1167.69   3
  10   4  32 1023.06 689.721   2
  10   4 -32 550.129 544.147   3
  10   4  33 2109.32 790.468   2
  10   4 -33 2243.25 760.022   3
  10   4  34 984.840 661.736   2
  10   4 -34 1060.55 499.530   3
  10   4 -35 189.081 493.094   3
  10   4 -36 7.24155 367.063   3
  11   4   0-274.051 167.202   3
  11   4   1 11069.7 992.073   3
  11   4  -1 10798.6 1011.21   3
  11   4   2 102.958 149.653   3
  11   4  -2-146.374 183.659   3
  11   4   3 6228.49 701.609   3
  11   4  -3 6907.72 848.109   3
  11   4   4 55.1978 234.188   3
  11   4  -4-95.3433 178.806   3
  11  -4  -4 49.1104 210.375   1
  11   4   5 13163.8 988.522   3
  11   4  -5 14151.1 1253.92   3
  11  -4  -5 13439.5 1147.66   1
  11   4   6 1393.53 353.263   3
  11   4  -6 1449.59 432.512   3
  11  -4  -6 2275.09 539.432   1
  11   4   7 6293.08 655.646   3
  11   4  -7 6680.37 898.657   3
  11  -4  -7 5387.35 729.603   1
  11   4   8 187.635 156.470   3
  11  -4  -8 29.4927 230.770   1
  11   4  -8 69.6601 300.446   3
  11  -4  -9 5209.40 741.099   1
  11   4  -9 5946.27 854.338   3
  11   4   9 4691.27 530.989   3
  11   4  10 674.707 238.939   3
  11  -4 -10 447.118 273.612   1
  11   4 -10 793.580 388.535   3
  11   4  11 310.550 169.092   3
  11  -4 -11-171.348 197.449   1
  11   4 -11 366.402 350.007   3
  11   4  12 108.743 147.265   3
  11  -4 -12-178.506 238.896   1
  11   4 -12 176.015 197.665   3
  11   4 -13 1835.27 562.582   3
  11  -4 -13 1825.27 459.729   1
  11   4 -14 62.4158 313.567   3
  11  -4 -14 404.766 189.383   1
  11  -4 -15 1472.39 479.767   1
  11   4 -15 379.335 336.545   3
  11   4 -16 7086.56 1045.95   3
  11  -4 -16 8048.94 986.047   1
  11  -4 -17 458.491 324.664   1
  11   4 -17 501.324 394.082   3
  11  -4 -17 340.837 265.913   3
  11   4 -18-98.4972 250.137   3
  11  -4 -18 800.794 387.277   1
  11  -4 -18 224.459 280.076   3
  11   4 -19 1534.95 580.636   3
  11  -4 -19 1960.07 494.541   3
  11  -4 -19 1128.53 433.438   1
  11  -4 -20 4522.32 761.945   1
  11   4 -20 4511.61 917.054   3
  11  -4 -20 3180.85 626.089   3
  11   4 -21 2828.12 709.157   3
  11  -4 -21 3248.34 690.038   1
  11  -4 -21 2444.55 553.908   3
  11  -4 -22 6915.85 983.709   1
  11   4 -22 6133.53 1106.01   3
  11  -4 -22 5938.34 828.741   3
  11   4 -23 3152.09 764.062   3
  11  -4 -23 3043.08 711.639   1
  11   4 -24 1207.11 549.961   3
  11   4 -25-116.090 276.772   3
  11   4 -26 507.724 516.228   3
  11   4 -27 1669.71 596.364   3
  11   4 -28 1470.77 633.034   3
  11   4 -29 1605.60 598.230   3
  11   4 -30 358.078 458.323   3
  11   4 -31-442.537 414.807   3
  11   4 -32 1349.26 773.330   3
  11   4 -33 2100.34 798.411   3
  11   4  33 1597.09 839.434   2
  11   4 -34 1412.05 686.761   3
  11   4 -35 4567.19 1079.19   3
  12   4   0 6210.47 789.958   3
  12   4  -1 2299.53 469.521   3
  12   4   1 2563.25 511.394   3
  12   4   2 1162.84 384.662   3
  12   4  -2 763.100 311.619   3
  12   4   3 7674.96 819.450   3
  12   4  -3 8057.11 926.917   3
  12   4   4 2352.16 490.042   3
  12   4  -4 2858.74 630.016   3
  12   4   5 22523.6 1338.45   3
  12   4  -5 20175.7 1512.20   3
  12  -4  -5 22130.0 1491.13   1
  12   4   6 26305.7 1395.71   3
  12   4  -6 28241.5 1798.65   3
  12  -4  -6 27101.2 1667.17   1
  12   4   7 14117.9 1000.29   3
  12   4  -7 13026.5 1270.12   3
  12  -4  -7 14492.0 1217.01   1
  12   4   8 1650.64 381.589   3
  12   4  -8 876.175 453.430   3
  12  -4  -8 664.977 273.701   1
  12   4  -9 26165.6 1849.20   3
  12  -4  -9 28441.6 1708.25   1
  12   4   9 25797.2 1298.75   3
  12   4  10 3402.51 469.016   3
  12  -4 -10 4077.33 689.485   1
  12   4 -10 2961.78 676.115   3
  12   4 -11 10204.2 1184.42   3
  12  -4 -11 10406.5 1103.67   1
  12   4  11 9505.29 756.014   3
  12   4 -12 20592.3 1696.41   3
  12  -4 -12 21941.4 1531.72   1
  12   4  12 18867.5 1020.22   3
  12   4 -13 6524.77 1014.06   3
  12  -4 -13 6866.57 876.497   1
  12   4 -14 34967.8 2238.66   3
  12  -4 -14 32089.3 1888.62   1
  12   4 -15 1543.36 610.103   3
  12  -4 -15 847.377 381.302   1
  12  -4 -16 2417.91 586.883   1
  12   4 -16 3608.55 786.520   3
  12  -4 -17 5200.73 800.341   1
  12   4 -17 3656.91 787.073   3
  12  -4 -17 3934.82 678.409   3
  12  -4 -18 5114.79 787.021   3
  12  -4 -18 5568.81 836.259   1
  12   4 -18 6057.68 1013.14   3
  12  -4 -19 23973.7 1723.30   1
  12   4 -19 21261.0 1883.90   3
  12  -4 -19 22252.1 1594.60   3
  12  -4 -20 11515.9 1234.21   1
  12   4 -20 8072.19 1235.46   3
  12  -4 -20 7087.17 933.465   3
  12   4 -21 24407.9 2076.12   3
  12  -4 -21 25126.9 1823.60   1
  12  -4 -21 21930.0 1584.66   3
  12  -4 -22 187.931 425.022   1
  12   4 -22 719.904 415.044   3
  12  -4 -22 353.199 313.232   3
  12   4 -23 11021.4 1423.18   3
  12  -4 -23 10595.4 1234.86   1
  12   4 -24 498.823 429.344   3
  12   4 -25 6126.05 1116.81   3
  12   4 -26 251.111 502.821   3
  12   4 -27 5816.94 1106.57   3
  12   4 -28 422.928 533.417   3
  12   4 -29 6725.10 1213.75   3
  12   4 -30 625.533 633.565   3
  12   4 -31 9822.15 1536.26   3
  12   4 -32 415.578 525.558   3
  12   4 -33 185.986 434.576   3
  12   4 -34 542.920 486.591   3
  12   4 -35 489.365 606.862   3
  13   4   0 341.856 311.869   3
  13   4   1 23639.0 1518.95   3
  13   4  -1 23729.1 1569.04   3
  13   4   2 4012.71 654.073   3
  13   4  -2 4113.68 706.918   3
  13   4   3 22452.8 1423.34   3
  13   4  -3 23172.8 1595.92   3
  13   4   4 1287.54 494.976   3
  13   4  -4 644.873 411.144   3
  13   4   5 28687.2 1546.18   3
  13   4  -5 31101.0 1896.11   3
  13  -4  -5 30622.8 1808.01   1
  13   4   6 489.766 286.579   3
  13   4  -6 408.876 417.179   3
  13  -4  -6 659.410 362.717   1
  13   4  -7 7096.72 977.059   3
  13  -4  -7 7068.62 880.128   1
  13   4   7 7473.03 774.881   3
  13   4   8 1382.13 373.777   3
  13   4  -8 1063.57 448.115   3
  13  -4  -8 1639.39 464.528   1
  13   4   9 3689.61 516.082   3
  13   4  -9 3073.24 650.071   3
  13  -4  -9 3002.09 582.314   1
  13   4 -10 8885.81 1128.87   3
  13  -4 -10 7531.92 920.242   1
  13   4  10 8888.19 791.930   3
  13  -4 -11 5650.02 811.310   1
  13   4 -11 5457.47 912.718   3
  13   4  11 5620.23 620.988   3
  13   4 -12 13064.5 1396.31   3
  13  -4 -12 12687.6 1197.22   1
  13  -4 -13 4523.58 715.349   1
  13   4 -13 3336.47 739.020   3
  13   4 -14 9514.38 1192.44   3
  13  -4 -14 9658.00 1051.33   1
  13   4 -15 179.242 232.103   3
  13  -4 -15 246.576 298.207   1
  13  -4 -16 3120.15 698.241   1
  13   4 -16 1972.83 604.225   3
  13  -4 -16 2358.41 580.962   3
  13   4 -17 15047.9 1578.38   3
  13  -4 -17 13246.9 1259.14   3
  13  -4 -17 17143.5 1439.77   1
  13  -4 -18-49.1320 233.429   1
  13   4 -18 490.293 431.324   3
  13  -4 -18 352.651 376.465   3
  13   4 -19 734.286 270.964   3
  13  -4 -19 464.351 306.517   1
  13  -4 -19 443.279 313.146   3
  13  -4 -20 3190.91 683.243   1
  13   4 -20 2563.54 728.143   3
  13  -4 -20 2777.59 629.525   3
  13  -4 -21-284.967 293.953   1
  13   4 -21 447.919 434.222   3
  13  -4 -21 190.877 222.273   3
  13   4 -22-403.632 375.959   3
  13  -4 -22 351.604 307.681   3
  13  -4 -22 68.4118 259.144   1
  13   4 -23 3530.64 853.914   3
  13  -4 -23 2725.03 662.356   1
  13  -4 -24 1142.24 547.177   1
  13   4 -24 163.462 344.260   3
  13   4 -25 756.411 522.483   3
  13   4 -26 929.009 522.069   3
  13   4 -27 1124.07 624.781   3
  13   4 -28 781.040 539.213   3
  13   4 -29 1096.32 568.096   3
  13   4 -30 2776.42 939.179   3
  13   4 -31 3590.48 963.897   3
  13   4 -32 520.870 540.747   3
  13   4 -33 2657.64 859.959   3
  13   4 -34 987.337 685.154   3
  14   4   0 498.138 301.357   3
  14   4  -1 17513.8 1405.87   3
  14   4   1 17318.8 1355.38   3
  14   4   2 3096.06 619.118   3
  14   4  -2 5120.69 803.195   3
  14   4   3 20764.5 1409.32   3
  14   4  -3 18443.4 1477.27   3
  14   4   4 777.532 315.108   3
  14   4  -4 524.375 324.138   3
  14   4   5 5380.46 723.786   3
  14   4  -5 6237.93 878.152   3
  14  -4  -5 6570.03 871.969   1
  14   4  -6 10594.2 1189.61   3
  14  -4  -6 9414.57 1036.91   1
  14   4   6 10288.5 957.363   3
  14   4   7 1438.75 412.987   3
  14   4  -7 1346.62 468.124   3
  14  -4  -7 1328.76 422.377   1
  14   4   8 3642.26 553.799   3
  14   4  -8 3371.76 710.335   3
  14  -4  -8 3603.28 643.505   1
  14   4   9 655.818 297.794   3
  14   4  -9 432.442 502.782   3
  14  -4  -9 145.333 221.093   1
  14  -4 -10 1469.27 422.543   1
  14   4  10 1486.37 392.911   3
  14   4 -10 711.961 309.637   3
  14   4  11 1383.71 340.653   3
  14  -4 -11 413.004 245.416   1
  14   4 -11 975.092 426.678   3
  14  -4 -12 957.017 405.645   1
  14   4 -12 1704.22 568.081   3
  14  -4 -13 409.697 305.502   1
  14   4 -13 548.883 554.758   3
  14   4 -14 1018.39 459.237   3
  14  -4 -14 792.474 318.691   1
  14   4 -15 1220.49 474.394   3
  14  -4 -15 920.689 330.799   1
  14   4 -16 11490.3 1357.80   3
  14  -4 -16 13970.6 1335.16   3
  14  -4 -16 13926.8 1308.00   1
  14  -4 -17 4901.35 817.249   1
  14   4 -17 4746.16 902.803   3
  14  -4 -17 3815.04 730.712   3
  14  -4 -18 2198.70 541.124   1
  14   4 -18 3000.17 761.369   3
  14  -4 -18 3597.00 704.749   3
  14   4 -19 257.400 406.043   3
  14  -4 -19 919.190 397.698   1
  14  -4 -19 245.527 379.431   3
  14   4 -20 3361.18 823.267   3
  14  -4 -20 5309.60 835.540   3
  14  -4 -20 5612.42 861.665   1
  14  -4 -21 22.6596 222.191   1
  14   4 -21 350.054 262.477   3
  14  -4 -21-9.10339 290.922   3
  14   4 -22 311.585 276.547   3
  14  -4 -22 425.879 371.871   1
  14  -4 -22 88.8257 284.606   3
  14   4 -23 2629.01 769.355   3
  14  -4 -23 2023.52 555.838   3
  14   4 -24 965.015 577.366   3
  14   4 -25 9214.37 1384.92   3
  14   4 -26 1697.44 675.737   3
  14   4 -27 2335.33 775.336   3
  14   4 -28 1704.42 617.097   3
  14   4 -29 1361.41 572.734   3
  14   4 -30 3011.76 926.551   3
  14   4 -31 2860.07 885.903   3
  14   4 -32 449.235 460.337   3
  15   4   0 408.355 304.761   3
  15   4   1 941.538 398.265   3
  15   4  -1 1078.37 390.420   3
  15   4   2 7215.42 858.561   3
  15   4  -2 6712.21 928.598   3
  15   4   3 428.858 305.395   3
  15   4  -3 279.388 368.744   3
  15   4  -4 1919.92 557.411   3
  15   4   4 1042.41 382.960   3
  15   4   5 1824.34 440.240   3
  15   4  -5 2936.21 672.196   3
  15  -4  -5 3653.12 686.698   1
  15   4   6 763.965 331.039   3
  15   4  -6 585.192 365.576   3
  15  -4  -6 731.646 359.866   1
  15   4   7 5573.06 718.008   3
  15   4  -7 4521.44 792.600   3
  15  -4  -7 4768.45 769.238   1
  15   4   8 1858.20 449.417   3
  15   4  -8 2087.27 575.619   3
  15  -4  -8 1505.43 516.236   1
  15   4   9 3576.23 595.908   3
  15   4  -9 3410.13 772.465   3
  15  -4  -9 2797.03 568.441   1
  15  -4 -10 1632.82 466.583   1
  15   4  10 2305.40 476.347   3
  15   4 -10 1875.28 572.442   3
  15   4  11 1202.99 321.543   3
  15  -4 -11 1123.69 420.038   1
  15   4 -11 2250.30 696.504   3
  15   4 -12 5875.10 965.313   3
  15  -4 -12 7313.39 951.672   1
  15  -4 -13 1653.79 501.051   1
  15   4 -13 1230.44 516.313   3
  15   4 -14 4433.35 867.981   3
  15  -4 -14 5669.70 839.336   1
  15   4 -15 9169.91 1232.80   3
  15  -4 -15 10374.7 1131.41   1
  15   4 -16 4498.87 922.948   3
  15  -4 -16 5116.27 857.219   3
  15  -4 -16 5047.76 823.446   1
  15  -4 -17 540.420 442.472   1
  15   4 -17 686.752 440.110   3
  15  -4 -17 67.6683 268.327   3
  15  -4 -18 1531.66 500.018   1
  15   4 -18 1050.90 575.802   3
  15  -4 -18 101.721 227.883   3
  15   4 -19 2618.83 754.074   3
  15  -4 -19 2667.56 619.410   1
  15  -4 -19 1840.98 503.045   3
  15  -4 -20 8629.51 1095.95   1
  15   4 -20 9371.12 1388.48   3
  15  -4 -20 7626.26 1051.86   3
  15  -4 -21 1616.58 516.819   1
  15   4 -21 1602.80 705.694   3
  15  -4 -21 1407.02 522.240   3
  15   4 -22 1002.77 566.098   3
  15  -4 -22 655.628 441.890   3
  15   4 -23-1157.83 567.052   3
  15  -4 -23 279.761 282.415   3
  15   4 -24-519.088 387.879   3
  15   4 -25-334.811 282.609   3
  15   4 -26 1742.28 686.231   3
  15   4 -27 687.412 559.666   3
  15   4 -28 713.180 596.038   3
  15   4 -29-192.053 484.401   3
  15   4 -30 913.678 658.237   3
  15   4 -31-122.002 424.033   3
  16   4   0 262.206 182.337   3
  16   4   1 1802.37 495.969   3
  16   4  -1 1958.33 516.968   3
  16   4  -2 4612.62 845.999   3
  16   4   2 5483.82 808.374   3
  16   4   3 3136.02 611.030   3
  16   4  -3 3768.99 750.252   3
  16   4  -4-61.1707 270.938   3
  16   4   4 144.379 246.938   3
  16   4   5 823.574 334.516   3
  16   4  -5 1562.02 505.715   3
  16  -4  -5 1159.76 393.268   1
  16   4   6 266.310 348.183   3
  16   4  -6 86.2834 330.219   3
  16  -4  -6 675.153 423.111   1
  16   4   7 2830.90 556.742   3
  16   4  -7 3171.52 698.474   3
  16  -4  -7 3598.90 655.159   1
  16   4   8 2731.02 530.819   3
  16   4  -8 3816.21 730.216   3
  16   4   9 378.246 226.314   3
  16   4  -9 142.529 380.021   3
  16  -4  -9 917.102 398.636   1
  16  -4 -10 84.8187 226.595   1
  16   4  10 1384.18 394.872   3
  16   4 -10 746.575 423.903   3
  16  -4 -11 6345.72 888.805   1
  16   4 -11 7298.41 1102.66   3
  16  -4 -12 823.170 382.069   1
  16   4 -12 1376.11 598.461   3
  16   4 -13 19286.0 1763.62   3
  16  -4 -13 18456.5 1487.04   1
  16   4 -14 1441.63 599.924   3
  16  -4 -14 990.956 421.476   1
  16   4 -15 5930.52 1104.03   3
  16  -4 -15 6496.50 959.399   1
  16   4 -16 1074.35 593.700   3
  16  -4 -16 811.395 490.299   3
  16  -4 -16 70.6388 221.291   1
  16  -4 -17 11913.5 1307.03   3
  16   4 -17 9994.41 1367.05   3
  16  -4 -17 12588.0 1258.77   1
  16  -4 -18 678.676 401.852   1
  16   4 -18 443.155 511.785   3
  16  -4 -18 448.201 394.146   3
  16  -4 -19 14291.1 1354.07   1
  16  -4 -19 12320.6 1346.97   3
  16   4 -19 15032.8 1681.21   3
  16  -4 -20 1039.83 545.907   3
  16   4 -20 138.071 318.080   3
  16   4 -21 5675.41 1098.18   3
  16  -4 -21 5438.83 929.625   3
  16   4 -22 1687.63 657.757   3
  16  -4 -22 356.669 342.433   3
  16   4 -23 4703.79 1059.18   3
  16  -4 -23 2928.60 712.297   3
  16   4 -24 789.528 459.025   3
  16   4 -25 1043.38 565.337   3
  16   4 -26 244.510 311.324   3
  16   4 -27 3565.42 922.548   3
  16   4 -28-187.506 320.347   3
  16   4 -29 5920.53 1229.69   3
  16   4 -30 1280.88 767.292   3
  17   4   0 1202.68 528.603   3
  17   4   1 13387.8 1283.18   3
  17   4  -1 13314.7 1314.51   3
  17   4   2 1431.40 518.801   3
  17   4  -2-36.2682 291.771   3
  17   4   3 7161.50 916.967   3
  17   4  -3 6859.11 998.822   3
  17   4   4 329.727 365.106   3
  17   4  -4 292.779 458.272   3
  17   4   5 407.722 350.426   3
  17  -4  -5 361.220 352.990   1
  17   4  -6 9940.43 1210.28   3
  17   4   6 11598.9 1133.01   3
  17  -4  -6 9728.62 1101.28   1
  17   4   7 2926.42 592.534   3
  17   4  -7 1795.70 517.083   3
  17  -4  -7 2162.52 536.372   1
  17   4  -8 2981.95 718.961   3
  17   4   8 3580.91 599.078   3
  17  -4  -8 2384.58 562.640   1
  17   4   9 2115.55 495.772   3
  17   4  -9 1281.80 524.950   3
  17  -4  -9 3266.15 690.222   1
  17   4 -10 10120.8 1289.69   3
  17  -4 -10 12804.2 1250.88   1
  17   4  10 12066.6 1074.89   3
  17   4 -11 13710.0 1525.79   3
  17  -4 -11 12741.9 1256.34   1
  17  -4 -12 1003.82 473.231   1
  17   4 -12 727.258 507.393   3
  17  -4 -13 4951.77 795.326   1
  17   4 -13 3859.51 864.122   3
  17   4 -14 554.979 509.630   3
  17  -4 -14 305.971 286.601   1
  17   4 -15 3292.38 769.132   3
  17  -4 -15 3594.06 697.745   1
  17   4 -16 600.041 379.892   3
  17  -4 -16 1331.52 518.454   1
  17  -4 -16 1158.04 472.001   3
  17  -4 -17 792.218 371.093   1
  17   4 -17-17.0662 275.715   3
  17  -4 -17 784.550 433.016   3
  17   4 -18 347.075 386.396   3
  17  -4 -18 685.558 433.449   3
  17   4 -19-239.783 361.306   3
  17  -4 -19 417.940 416.519   3
  17  -4 -20 4569.32 868.855   3
  17   4 -20 2653.50 751.866   3
  17   4 -21 262.845 436.469   3
  17  -4 -21 671.145 423.565   3
  17   4 -22 1990.55 748.374   3
  17  -4 -22 1054.47 495.470   3
  17   4 -23 1645.54 642.699   3
  17  -4 -23 761.694 473.446   3
  17   4 -24 1218.11 602.535   3
  17  -4 -24 1486.75 586.840   3
  17   4 -25 1942.25 696.924   3
  17   4 -26-100.836 386.629   3
  17   4 -27 3571.83 986.205   3
  17   4 -28 62.2705 369.307   3
  17   4 -29 5367.15 1229.91   3
  18   4   0 369.726 429.706   3
  18   4   1-148.688 269.462   3
  18   4  -1 994.800 436.773   3
  18   4   2 725.132 420.835   3
  18   4  -2 1520.97 585.787   3
  18   4   3 2639.16 577.004   3
  18   4  -3 3604.00 794.378   3
  18   4   4 3844.07 686.758   3
  18   4  -4 3971.58 805.848   3
  18   4   5 204.962 240.735   3
  18   4  -5-226.429 216.437   3
  18   4   6 1358.24 441.489   3
  18   4  -6 1641.45 594.115   3
  18  -4  -6 1567.75 482.892   1
  18   4   7 544.228 280.430   3
  18   4  -7 1413.74 574.703   3
  18  -4  -7 1658.77 546.162   1
  18   4   8 389.940 331.758   3
  18   4  -8 126.326 308.094   3
  18  -4  -8 159.424 326.159   1
  18   4  -9 4505.73 869.725   3
  18   4   9 5693.25 809.762   3
  18  -4  -9 3925.92 728.644   1
  18   4 -10 715.017 397.766   3
  18  -4 -10 488.239 333.407   1
  18  -4 -11 3454.77 680.342   1
  18   4 -11 4348.29 850.264   3
  18  -4 -12 1906.41 538.014   1
  18   4 -12 1998.76 660.464   3
  18  -4 -13 3947.66 704.801   1
  18   4 -13 3587.81 842.835   3
  18   4 -14 167.648 380.708   3
  18  -4 -14 494.068 339.578   1
  18   4 -15 6535.47 1106.35   3
  18  -4 -15 8901.66 1111.18   1
  18   4 -16 1090.18 632.635   3
  18   4 -17 9474.97 1365.67   3
  18  -4 -17 8969.43 1208.51   3
  18   4 -18 1485.23 682.829   3
  18  -4 -18 1238.33 532.394   3
  18   4 -19 1006.58 533.534   3
  18  -4 -19 2824.51 754.792   3
  18   4 -20 420.801 542.839   3
  18  -4 -20 807.592 519.052   3
  18   4 -21 3345.60 1019.16   3
  18  -4 -21 2591.04 741.601   3
  18  -4 -22-240.902 255.825   3
  18   4 -22 665.627 519.370   3
  18   4 -23 1861.31 730.286   3
  18  -4 -23 595.046 447.032   3
  18   4 -24 3949.49 985.953   3
  18  -4 -24 3599.87 811.768   3
  18   4 -25 5826.05 1196.84   3
  18   4 -26 214.405 538.655   3
  18   4 -27 4762.43 1160.77   3
  19   4   0 395.062 493.371   3
  19   4  -1 13293.2 1390.64   3
  19   4   1 14070.3 1411.40   3
  19   4   2 1689.56 504.686   3
  19   4  -2 1958.24 635.244   3
  19   4   3-43.2540 265.726   3
  19   4  -3 595.538 431.889   3
  19   4   4 5355.03 860.713   3
  19   4  -4 5016.54 915.525   3
  19   4   5 5351.38 851.523   3
  19   4  -5 6574.72 998.853   3
  19  -4  -5 5693.80 916.650   1
  19   4   6 3932.20 720.817   3
  19   4  -6 4787.44 935.501   3
  19  -4  -6 4482.43 795.355   1
  19   4   7 1849.78 550.841   3
  19   4  -7 1012.86 545.719   3
  19  -4  -7 2032.04 540.993   1
  19   4   8 4470.84 744.387   3
  19   4  -8 5087.04 953.988   3
  19  -4  -8 5762.45 886.939   1
  19   4   9 581.517 385.684   3
  19   4  -9-231.345 406.619   3
  19  -4  -9 885.358 426.866   1
  19   4 -10 9897.30 1309.56   3
  19  -4 -10 8833.82 1054.12   1
  19  -4 -11 1094.06 423.592   1
  19   4 -11 458.414 306.267   3
  19  -4 -12 710.815 337.843   1
  19   4 -12 1243.64 605.092   3
  19  -4 -13 471.519 398.030   1
  19   4 -13-180.017 290.691   3
  19   4 -14 5774.01 1113.50   3
  19   4 -15-167.503 312.811   3
  19   4 -16 1213.73 667.901   3
  19   4 -17 1069.04 543.882   3
  19   4 -18 4136.09 1024.09   3
  19  -4 -18 3286.58 797.235   3
  19   4 -19 1361.80 526.578   3
  19  -4 -19 901.697 475.670   3
  19   4 -20 2695.44 832.491   3
  19  -4 -20 3235.82 769.120   3
  19   4 -21 776.482 516.285   3
  19  -4 -21 877.064 492.455   3
  19   4 -22 481.635 476.027   3
  19  -4 -22 835.033 525.003   3
  19   4 -23 699.955 512.186   3
  19  -4 -23 1212.57 538.847   3
  19   4 -24 1803.00 699.628   3
  19  -4 -24 743.609 413.558   3
  19   4 -25 416.076 406.929   3
  19   4 -26 397.919 462.031   3
  20   4   0 10447.7 1276.94   3
  20   4   1 642.150 381.615   3
  20   4  -1 457.074 491.791   3
  20   4  -2 132.764 296.057   3
  20   4   2 279.124 325.224   3
  20   4   3 3765.08 738.776   3
  20   4  -3 4297.81 839.272   3
  20   4  -4 1250.73 512.222   3
  20   4   4 1122.02 478.049   3
  20   4   5 2109.76 568.507   3
  20   4  -5 1913.65 587.212   3
  20  -4  -5 3102.31 694.339   1
  20   4   6 2799.76 654.913   3
  20   4  -6 1201.79 470.848   3
  20  -4  -6 1873.22 531.610   1
  20   4   7 443.845 339.586   3
  20   4  -7-306.070 366.960   3
  20  -4  -7 875.847 508.249   1
  20   4   8 3510.83 672.010   3
  20   4  -8 4464.28 950.436   3
  20  -4  -8 5991.36 904.980   1
  20   4  -9 1351.39 613.857   3
  20  -4  -9 774.084 399.632   1
  20   4 -10 1083.73 613.619   3
  20  -4 -10 1071.23 471.134   1
  20  -4 -11 5473.24 874.489   1
  20   4 -11 6094.33 1067.71   3
  20   4 -12 887.274 542.436   3
  20   4 -13 8291.55 1286.84   3
  20   4 -14 1840.86 665.191   3
  20   4 -15 5144.76 1091.92   3
  20   4 -16 1357.34 598.895   3
  20   4 -17 2038.84 760.680   3
  20   4 -18 2800.66 843.601   3
  20   4 -19 5506.33 1169.97   3
  20  -4 -19 4837.81 1029.00   3
  20   4 -20 535.101 522.539   3
  20  -4 -20 872.181 515.225   3
  20   4 -21 9641.06 1506.51   3
  20  -4 -21 6108.10 1114.53   3
  20   4 -22 2656.15 888.744   3
  20  -4 -22 2986.61 873.700   3
  20   4 -23 1090.08 615.682   3
  20  -4 -23 2011.39 682.256   3
  20   4 -24 121.559 314.956   3
  20  -4 -24 1059.95 560.418   3
  21   4   0-33.7705 367.994   3
  21   4  -1 9251.90 1237.19   3
  21   4   1 12183.3 1370.54   3
  21   4   2 291.812 450.150   3
  21   4  -2 986.677 598.613   3
  21   4  -3 9295.02 1266.20   3
  21   4   3 10865.1 1281.35   3
  21   4   4 787.113 544.300   3
  21   4  -4 1928.38 723.623   3
  21  -4  -5 19095.9 1645.59   1
  21   4   5 15087.0 1459.95   3
  21   4  -5 17886.2 1744.44   3
  21   4   6 1168.22 502.983   3
  21   4  -6 160.514 420.377   3
  21  -4  -6 80.5523 406.193   1
  21  -4  -7 16384.1 1514.02   1
  21   4  -7 15305.3 1685.58   3
  21   4   7 14386.7 1403.55   3
  21   4   8 1254.30 499.995   3
  21   4  -8 175.305 371.909   3
  21  -4  -8 1361.43 619.717   1
  21   4  -9 6671.92 1115.27   3
  21  -4  -9 5733.17 895.457   1
  21   4 -10 3445.90 901.034   3
  21   4 -11 5014.96 1028.87   3
  21   4 -12 1330.41 622.458   3
  21   4 -13 2283.72 697.985   3
  21   4 -14 1258.29 668.357   3
  21   4 -15 3823.88 955.716   3
  21   4 -16 143.101 464.501   3
  21   4 -17 2526.18 830.202   3
  21   4 -18 160.478 366.135   3
  21   4 -19 280.099 418.482   3
  21   4 -20 1692.83 706.318   3
  21  -4 -20 1050.11 612.210   3
  21   4 -21 80.3224 352.151   3
  21  -4 -21 248.702 410.806   3
  21   4 -22-327.102 352.301   3
  21  -4 -22 45.9953 304.202   3
  21  -4 -23 1588.34 604.741   3
  21  -4 -24 693.660 493.609   3
  22   4   0 2701.63 742.328   3
  22   4   1 106.840 310.538   3
  22   4  -1 160.775 254.167   3
  22   4   2 112.783 234.106   3
  22   4  -2 9.00060 354.247   3
  22   4   3 152.772 361.689   3
  22   4  -3 683.141 474.923   3
  22   4   4 1082.50 493.641   3
  22   4  -4 1442.11 613.307   3
  22   4   5-27.2138 260.768   3
  22   4  -5 428.086 301.989   3
  22  -4  -5 73.9775 222.083   1
  22   4   6 694.976 417.089   3
  22   4  -6 593.482 363.549   3
  22  -4  -6 835.708 418.490   1
  22   4   7 2771.91 682.402   3
  22   4  -7 4542.93 938.556   3
  22  -4  -7 4229.34 809.211   1
  22   4  -8 1233.22 596.566   3
  22   4  -9 4988.73 952.416   3
  22   4 -10 2133.76 679.630   3
  22   4 -11 2808.44 739.974   3
  22   4 -12 254.844 435.933   3
  22   4 -13 2720.94 797.650   3
  22   4 -14 1485.92 621.221   3
  22   4 -15 1904.79 725.190   3
  22   4 -16 479.410 570.096   3
  22   4 -17 3625.20 949.225   3
  22   4 -18-240.202 294.889   3
  22   4 -19 1892.52 741.667   3
  22   4 -20-394.138 484.314   3
  22  -4 -22 1218.16 680.145   3
  22  -4 -23 2460.48 741.389   3
  22  -4 -24 963.181 478.259   3
  22  -4 -25 764.717 480.970   3
  23   4   0-79.9420 232.488   3
  23   4   1 2208.07 667.571   3
  23   4  -1 2297.00 682.349   3
  23   4   2 2946.91 733.417   3
  23   4  -2 3887.04 908.105   3
  23   4   3 215.767 215.392   3
  23   4  -3 819.158 552.900   3
  23   4   4 368.408 276.013   3
  23   4  -4 1803.17 756.261   3
  23   4   5 31.7146 284.227   3
  23   4  -5 38.4129 334.390   3
  23   4   6 321.068 369.873   3
  23   4  -6 223.722 267.525   3
  23   4  -7 296.183 338.718   3
  23   4   7 287.551 336.961   3
  23   4  -8 1152.93 609.734   3
  23   4  -9-359.530 500.678   3
  23   4 -10 308.152 414.227   3
  23   4 -11 3402.23 954.490   3
  23   4 -12 768.225 547.000   3
  23   4 -13 1379.44 728.654   3
  23   4 -14 858.571 594.416   3
  23   4 -15 65.2527 350.771   3
  23   4 -16 2135.49 786.699   3
  23   4 -17 808.851 484.321   3
  23   4 -18 215.999 395.531   3
  24   4   0 7330.44 1211.82   3
  24   4   1 987.247 477.694   3
  24   4  -1 2617.91 782.384   3
  24   4   2 720.034 325.494   3
  24   4  -2 804.726 500.330   3
  24   4   3 442.488 406.632   3
  24   4  -3 7117.33 1204.01   3
  24   4   4 480.238 544.676   3
  24   4  -4 642.997 432.207   3
  24   4   5 876.499 445.111   3
  24   4  -5 562.045 496.906   3
  24   4   6 2016.58 648.764   3
  24   4  -6 2147.78 684.162   3
  24   4  -7 3787.78 934.568   3
  24   4  -8 5674.42 1175.83   3
  24   4  -9 1809.65 704.087   3
  24   4 -10 2297.86 760.150   3
  24   4 -11 2261.45 758.950   3
  24   4 -12 3857.66 957.624   3
  24   4 -13 1056.86 609.176   3
  24   4 -14 1734.92 701.851   3
  24   4 -15-200.681 300.924   3
  24   4 -16 1755.29 800.907   3
  25   4   0 210.092 369.164   3
  25   4   1 3860.40 954.866   3
  25   4  -1 2937.43 758.560   3
  25   4   2 734.066 555.582   3
  25   4  -2 812.092 510.379   3
  25   4   3 3060.20 768.144   3
  25   4  -3 3602.99 949.154   3
  25   4   4 1333.78 633.096   3
  25   4  -4 1303.95 585.103   3
  25   4   5 6444.19 1083.14   3
  25   4  -5 9720.50 1426.42   3
  25   4  -6 1920.60 802.438   3
  25   4  -7 6793.36 1249.87   3
  25   4  -8 60.1312 276.322   3
  25   4  -9 6136.66 1186.09   3
  25   4 -10 901.684 598.488   3
  25   4 -11 2696.47 931.193   3
  25   4 -12 1170.57 614.428   3
  25   4 -13 1662.50 777.885   3
  26   4   0 2584.49 751.750   3
  26   4   1 169.232 406.916   3
  26   4  -1-89.4231 259.789   3
  26   4   2 1851.69 690.445   3
  26   4  -2 616.788 351.534   3
  26   4   3-129.457 327.426   3
  26   4  -3 496.263 412.131   3
  26   4   4 1141.61 523.739   3
  26   4  -4 1178.78 633.432   3
  26   4   5 763.072 509.626   3
  26   4  -5 1142.53 649.076   3
  26   4  -6 933.453 637.366   3
  26   4  -7 374.967 415.531   3
  26   4  -8 424.489 522.123   3
  26   4  -9 366.897 522.498   3
  26   4 -10 151.327 351.630   3
  27   4   0-308.375 343.157   3
  27   4   1 771.579 525.511   3
  27   4  -1 28.9367 319.618   3
  27   4   2-173.982 285.023   3
  27   4  -2-332.968 300.550   3
  27   4   3 308.804 407.098   3
  27   4  -3 386.601 445.088   3
  27   4   4 51.0005 261.169   3
  27   4  -4 290.347 363.397   3
  27   4  -5 1715.23 706.702   3
  27   4  -6 673.726 602.453   3
  27   4  -7 37.7020 378.429   3
  28   4   0-461.865 396.969   3
  28   4   1 134.656 447.992   3
  28   4  -1 1172.40 654.294   3
  28   4   2 553.475 394.418   3
  28   4  -2 846.604 561.988   3
  28   4   3 659.925 473.402   3
  28   4  -3 304.855 460.725   3
  29   4   2-53.5165 379.130   3
   0  -5   0-61.1594 219.438   1
   0  -5  -1-176.307 225.212   1
   0  -5   1 94.2888 180.913   1
   0  -5  -2-49.7126 234.707   1
   0  -5   2 182.126 250.042   1
   0  -5  -3-84.6167 193.346   1
   0  -5   3-129.425 156.759   1
   0  -5  -4-404.048 306.128   1
   0  -5   4-81.0969 217.230   1
   0  -5   5-270.840 240.175   1
   0  -5  -5-109.099 303.052   1
   0  -5  -6 89.9846 185.187   1
   0  -5  -7 327.246 326.877   1
   0  -5  -8 62.8193 186.091   1
   0  -5  -9 145.412 288.470   1
   0  -5 -10-145.117 242.032   1
   0  -5 -11-151.269 282.412   1
   0  -5 -12 61.0791 316.848   1
   0  -5 -13 107.197 201.661   1
   0  -5 -14-196.822 318.046   1
   0  -5 -15-145.435 271.697   1
   0   5  15-10.5593 238.814   2
   0  -5 -16-41.1892 258.573   1
   0   5  16 18.7716 186.447   2
   0   5  17 372.741 326.254   2
   0  -5 -17 714.231 467.256   1
   0   5  18 101.405 229.619   2
   0   5  19 106.202 222.656   2
   0   5  20 457.059 411.651   2
   0   5  21-315.289 302.425   2
   0   5  22 271.950 415.094   2
   0   5  23 762.980 482.022   2
   0   5  24 352.818 370.290   2
   0   5  25 482.052 431.618   2
   0   5  26 3.31621 379.843   2
   0   5  27 585.160 447.318   2
   0   5  28-58.7471 278.159   2
   0   5  29 604.894 506.032   2
   0   5  30 319.250 502.701   2
   0   5  31 252.516 403.841   2
   0   5  32 388.457 519.473   2
   0   5  33 308.952 430.421   2
   0   5  34 323.745 600.371   2
   0   5  35 1054.59 747.178   2
  -1  -5   0-43.0885 198.689   1
   1  -5   0 264.100 182.751   1
   1  -5   1 11716.7 978.798   1
   1  -5  -1 11846.7 1004.86   1
  -1  -5   1 11477.5 982.523   1
  -1  -5  -1 11434.0 983.279   1
   1  -5  -2 3468.31 618.110   1
  -1  -5  -2 3376.12 583.557   1
   1  -5   2 3696.67 577.461   1
  -1  -5   2 3748.27 552.609   1
   1  -5  -3 122.079 225.436   1
  -1  -5  -3 361.921 243.439   1
   1  -5   3 659.694 282.321   1
  -1  -5   3 485.837 159.694   1
   1  -5   4 13927.5 1071.98   1
  -1  -5   4 14284.5 1045.21   1
   1  -5  -4 13529.4 1103.76   1
  -1  -5  -4 13702.2 1107.79   1
   1  -5  -5 497.789 224.391   1
  -1  -5   5 339.339 180.474   1
  -1  -5  -5 752.766 327.764   1
  -1  -5   6 8093.05 793.306   1
   1  -5  -6 10118.0 978.169   1
  -1  -5  -6 10305.8 1001.12   1
  -1  -5  -7 432.208 303.560   1
   1  -5  -7 783.787 250.423   1
  -1  -5  -8 13351.2 1160.18   1
   1  -5  -8 13712.8 1162.83   1
   1  -5  -9 2150.04 544.095   1
  -1  -5  -9 1483.00 397.420   1
   1  -5 -10-192.550 245.046   1
  -1  -5 -10-136.499 218.994   1
   1  -5 -11 18068.9 1401.92   1
  -1  -5 -11 19129.3 1447.13   1
  -1   5  11 20376.9 1388.58   2
   1  -5 -12 31757.3 1863.95   1
  -1  -5 -12 33118.8 1919.59   1
  -1   5  12 32291.3 1831.13   2
   1  -5 -13 7079.04 916.425   1
  -1  -5 -13 6581.05 912.109   1
  -1   5  13 6767.53 869.795   2
   1  -5 -14 10521.2 1123.19   1
  -1  -5 -14 8730.43 1036.63   1
  -1   5  14 9473.01 1072.43   2
  -1   5  15 2847.31 655.573   2
  -1  -5 -15 2688.96 606.757   1
   1  -5 -15 2688.43 622.592   1
   1  -5 -16 27265.8 1879.89   1
  -1  -5 -16 29617.6 1970.86   1
  -1   5  16 28869.7 1952.76   2
   1  -5 -17 674.546 407.601   1
  -1   5  17 834.271 441.516   2
  -1   5  18 1200.90 440.250   2
   1   5  18 1183.29 418.914   2
   1  -5 -18 857.456 451.505   1
  -1   5  19 16.0503 204.159   2
   1   5  19 991.924 555.500   2
  -1   5  20 678.036 444.274   2
   1   5  20 669.956 509.465   2
  -1   5  21 4819.85 940.553   2
   1   5  21 3784.15 834.808   2
  -1   5  22 8598.02 1223.89   2
   1   5  22 6891.82 1126.60   2
  -1   5  23 496.062 390.155   2
   1   5  23-90.0629 285.151   2
  -1   5  24 14804.3 1641.34   2
   1   5  24 15416.7 1737.32   2
  -1   5  25 487.576 255.175   2
   1   5  25 91.3204 296.060   2
  -1   5  26 10961.3 1498.19   2
   1   5  26 13079.3 1642.32   2
  -1   5  27 632.576 546.399   2
   1   5  27 624.145 517.413   2
   1   5  28 9339.55 1505.17   2
  -1   5  28 13092.5 1665.93   2
  -1   5  29 2292.38 852.351   2
   1   5  29 2605.86 812.578   2
  -1   5  30 1381.98 664.588   2
   1   5  30 1569.65 672.967   2
  -1   5  31 2770.42 852.044   2
   1   5  31 4118.05 1039.05   2
  -1   5  32 1335.42 663.609   2
   1   5  32 94.4488 504.568   2
  -1   5  33 367.299 487.080   2
   1   5  33 1427.41 767.181   2
  -1   5  34 5259.48 1285.32   2
   1   5  34 5252.63 1239.89   2
  -1   5  35 811.309 632.377   2
   1   5  35 1330.32 766.396   2
   2  -5   0 112757. 3088.24   1
  -2  -5   0 107563. 2869.94   1
   2  -5   1 21706.9 1372.84   1
   2  -5  -1 23543.9 1438.94   1
  -2  -5   1 21010.3 1262.40   1
  -2  -5  -1 22740.1 1374.17   1
   2  -5   2 33567.2 1676.78   1
   2  -5  -2 32199.2 1679.14   1
  -2  -5   2 31405.0 1524.56   1
  -2  -5  -2 31123.7 1598.19   1
   2  -5   3 25171.6 1442.36   1
  -2  -5   3 23463.3 1318.26   1
   2  -5  -3 25598.8 1538.07   1
  -2  -5  -3 24080.8 1452.52   1
  -2  -5   4 27482.5 1399.81   1
   2  -5  -4 32463.6 1724.17   1
  -2  -5  -4 33625.8 1700.70   1
  -2  -5  -5 5591.90 766.163   1
   2  -5  -5 5504.37 723.036   1
  -2  -5   5 6389.32 685.373   1
  -2  -5   6 41497.2 1729.24   1
   2  -5  -6 42112.6 2006.83   1
  -2   5  -6 35509.2 704.444   2
  -2   5   6 39236.0 1596.27   2
  -2  -5  -6 38691.1 1875.65   1
  -2   5  -7 85.5735 42.0117   2
  -2   5   7 90.4685 188.579   2
  -2  -5  -7 9.30993 216.220   1
  -2  -5   7 149.747 148.808   1
   2  -5  -7-8.27462 261.191   1
  -2  -5  -8 46512.4 2135.57   1
   2  -5  -8 48568.9 2207.13   1
  -2   5  -8 45978.3 950.049   2
  -2   5   8 49102.9 1940.50   2
   2  -5  -9 1113.71 383.023   1
  -2   5  -9 417.361 105.127   2
  -2   5   9 635.446 327.488   2
  -2  -5  -9 123.259 197.227   1
  -2  -5 -10 8258.15 990.796   1
  -2   5  10 7305.15 833.997   2
   2  -5 -10 10091.6 1042.77   1
   2  -5 -11 8655.99 1001.98   1
  -2  -5 -11 7982.61 976.797   1
  -2   5  11 8402.05 914.496   2
  -2  -5 -12 1531.36 500.766   1
  -2   5  12 1472.61 433.760   2
   2  -5 -12 1721.78 495.101   1
  -2  -5 -13 8639.54 1047.22   1
   2  -5 -13 7490.78 919.702   1
  -2   5  13 7287.61 881.230   2
   2  -5 -14 4843.09 795.208   1
  -2   5  14 5081.54 763.408   2
  -2  -5 -14 4086.17 740.695   1
  -2   5  15 138.990 254.932   2
   2  -5 -15 364.664 337.357   1
  -2   5  16 7512.20 991.953   2
   2  -5 -16 7336.76 983.998   1
  -2   5  17 4014.63 726.614   2
   2  -5 -17 4939.37 815.251   1
  -2   5  18 240.141 278.496   2
   2  -5 -18 520.211 410.724   1
  -2   5  19-144.609 279.352   2
   2  -5 -19-262.951 397.789   1
  -2   5  20 470.155 310.730   2
   2   5  20 366.725 311.827   2
  -2   5  21 11596.2 1368.64   2
   2   5  21 10071.8 1313.33   2
  -2   5  22 8445.22 1202.80   2
   2   5  22 7309.19 1166.32   2
  -2   5  23 143.592 237.992   2
   2   5  23 183.512 351.980   2
  -2   5  24 346.496 276.443   2
   2   5  24 441.951 438.115   2
  -2   5  25 2404.07 696.686   2
   2   5  25 1966.45 708.175   2
  -2   5  26 6210.26 1166.72   2
   2   5  26 5822.80 1130.99   2
  -2   5  27-203.213 332.747   2
   2   5  27 994.965 648.220   2
  -2   5  28 16219.2 1860.23   2
   2   5  28 22400.0 2222.40   2
  -2   5  29 801.836 572.806   2
   2   5  29 594.949 502.643   2
  -2   5  30 2778.88 855.704   2
   2   5  30 2542.71 888.124   2
  -2   5  31 1209.46 655.175   2
   2   5  31 639.272 504.764   2
  -2   5  32 5047.79 1128.82   2
   2   5  32 3360.82 1031.06   2
   2   5  33-39.3947 563.248   2
  -2   5  33 1289.99 742.015   2
   2   5  34 7157.93 1410.98   2
  -2   5  34 6902.22 1360.78   2
   2   5  35 250.799 389.561   2
  -2   5  35-121.309 329.486   2
   2   5 -37 1948.11 817.796   3
  -3   5   0-3.36683 71.4928   2
  -3  -5   0-24.4085 161.555   1
   3  -5   0-142.927 174.970   1
  -3   5   1 1774.05 249.355   2
  -3  -5   1 1908.03 419.738   1
   3  -5   1 1355.94 409.417   1
  -3  -5  -1 1800.73 385.474   1
  -3   5  -1 1972.25 215.295   2
   3  -5  -1 1755.24 416.134   1
   3  -5   2 9912.12 956.113   1
   3  -5  -2 11013.9 988.601   1
  -3  -5   2 11120.0 908.406   1
  -3  -5  -2 10952.4 947.858   1
  -3   5  -2 9641.96 386.909   2
  -3   5   2 10395.1 654.402   2
   3  -5  -3 7590.23 848.811   1
  -3  -5   3 6877.97 706.024   1
  -3   5   3 7476.40 597.006   2
  -3  -5  -3 8137.45 827.049   1
  -3  -5   4 3117.08 480.468   1
   3  -5  -4 2339.61 513.304   1
  -3  -5  -4 2517.89 503.506   1
  -3   5   4 2703.99 390.934   2
  -3  -5  -5 23911.8 1452.09   1
  -3  -5   5 23090.2 1256.05   1
   3  -5  -5 27226.8 1597.28   1
  -3   5   5 24197.5 1217.57   2
  -3  -5  -6 9837.82 960.230   1
  -3  -5   6 8580.35 783.258   1
   3  -5  -6 7869.90 902.443   1
  -3   5   6 9322.80 784.504   2
  -3   5   7 1096.71 304.900   2
   3  -5  -7 749.342 296.230   1
  -3  -5   7 852.769 313.682   1
  -3  -5  -7 935.058 352.713   1
  -3  -5  -8 55219.5 2353.00   1
  -3  -5   8 53357.9 1921.87   1
   3  -5  -8 62145.2 2487.51   1
  -3   5   8 57663.0 2115.05   2
  -3   5   9 4623.85 629.387   2
  -3  -5  -9 3650.04 654.146   1
   3  -5  -9 4682.86 703.030   1
   3  -5 -10 965.046 371.237   1
  -3   5  10 1181.94 359.434   2
  -3  -5 -10 1117.98 365.781   1
  -3   5  11 2731.18 530.969   2
   3  -5 -11 3549.75 663.013   1
  -3  -5 -11 2059.52 504.468   1
   3  -5 -12 8029.73 986.448   1
  -3  -5 -12 8175.55 974.442   1
  -3   5  12 9322.62 971.526   2
  -3   5  13 1569.88 460.420   2
   3  -5 -13 2075.37 579.444   1
  -3  -5 -13 2179.63 569.271   1
  -3   5  14 1410.97 426.042   2
   3  -5 -14 533.813 292.816   1
   3  -5 -15 1661.41 486.732   1
  -3   5  15 1438.95 416.678   2
  -3   5  16 6589.84 933.297   2
   3  -5 -16 6848.80 952.379   1
   3  -5 -17 7013.86 965.916   1
  -3   5  17 7705.12 1043.56   2
  -3   5  18 6252.12 997.956   2
   3  -5 -18 8405.05 1082.47   1
   3  -5 -19 9182.13 1138.49   1
  -3   5  19 9761.08 1201.33   2
   3  -5 -20 13878.2 1416.84   1
  -3   5  20 14017.8 1467.64   2
  -3   5  21 1129.78 585.669   2
   3   5  22 15202.8 1624.64   2
  -3   5  22 17051.9 1672.46   2
   3   5  23 8351.78 1237.84   2
  -3   5  23 10963.5 1374.74   2
  -3   5  24 2444.12 695.174   2
   3   5  24 2739.34 792.182   2
  -3   5  25 2497.82 760.688   2
   3   5  25 2456.81 777.155   2
  -3   5  26 1516.09 589.017   2
   3   5  26 1127.36 536.941   2
  -3   5  27 1274.95 577.058   2
   3   5  27 1469.57 676.499   2
  -3   5  28 4888.92 1068.38   2
   3   5  28 4410.11 1016.61   2
  -3   5  29 1004.67 625.072   2
   3   5  29 981.417 586.209   2
   3   5  30 10744.0 1627.81   2
  -3   5  30 12164.6 1676.72   2
   3   5  31 2166.03 799.758   2
  -3   5  31 1414.34 719.235   2
   3   5  32 3038.56 990.245   2
  -3   5  32 1138.36 668.000   2
   3   5  33 783.162 656.500   2
  -3   5  33 1163.32 685.268   2
   3   5  34 1416.94 764.256   2
  -3   5  34 1378.03 743.720   2
   3   5 -35 744.420 477.493   3
  -3   5  35 2231.30 941.786   2
   3   5 -36 873.520 643.456   3
   3   5 -37 2526.75 856.501   3
   4  -5   0 1527.85 377.825   1
  -4   5   0 2515.82 252.558   2
  -4  -5   0 2285.45 415.773   1
   4  -5   1 502.098 254.638   1
  -4  -5   1 809.734 258.178   1
   4  -5  -1 218.475 191.871   1
  -4   5   1 541.059 143.940   2
  -4  -5  -1 1066.22 283.143   1
  -4   5   2 276.190 121.103   2
  -4  -5  -2 284.622 250.025   1
  -4  -5   2 286.073 170.625   1
   4  -5  -2-227.050 325.232   1
  -4  -5  -3 3572.21 568.360   1
  -4  -5   3 3207.15 477.091   1
  -4   5   3 3725.79 422.109   2
   4  -5  -3 3455.16 589.675   1
   4  -5  -4 1318.90 365.039   1
  -4   5   4 1493.59 288.001   2
  -4  -5   4 1098.35 304.294   1
  -4  -5  -4 1014.59 280.051   1
  -4   5   5-96.1221 153.542   2
  -4  -5   5 185.984 133.183   1
   4  -5  -5-67.3428 228.761   1
  -4  -5  -5-17.4026 207.759   1
  -4  -5  -6 5534.46 761.610   1
   4  -5  -6 5401.58 719.103   1
  -4  -5   6 6530.13 678.079   1
  -4   5   6 6707.98 654.209   2
  -4  -5  -7 11670.7 1121.17   1
  -4  -5   7 11689.3 877.226   1
   4  -5  -7 13802.0 1171.38   1
  -4   5   7 13772.8 977.600   2
  -4   5   8 967.144 278.916   2
   4  -5  -8 878.422 236.773   1
  -4  -5  -8 705.428 375.299   1
  -4  -5   8 393.526 221.422   1
  -4  -5  -9 6650.21 879.576   1
  -4  -5   9 5853.46 625.901   1
   4  -5  -9 7712.26 912.923   1
  -4   5   9 6430.90 732.525   2
  -4   5  10 350.872 253.122   2
  -4  -5  10 832.787 279.535   1
  -4  -5 -10 632.438 262.705   1
   4  -5 -10 816.456 396.781   1
   4  -5 -11 114.535 209.513   1
  -4   5  11 253.674 305.865   2
  -4  -5 -11-178.452 305.420   1
  -4   5  12 5037.62 718.294   2
   4  -5 -12 4791.56 777.016   1
   4   5  12 4620.84 374.585   3
  -4   5  13 2939.53 579.209   2
   4  -5 -13 3458.14 669.940   1
  -4   5  14 2427.67 540.499   2
   4  -5 -14 754.278 312.573   1
  -4   5  15 2979.55 593.565   2
   4  -5 -15 1892.22 458.015   1
   4  -5 -16 12572.1 1294.03   1
  -4   5  16 12056.9 1229.68   2
  -4   5  17 178.377 350.836   2
   4  -5 -17-153.998 302.543   1
  -4   5  18 784.772 369.464   2
   4  -5 -18 817.604 400.870   1
  -4   5  19 710.022 445.068   2
   4  -5 -19 640.179 402.043   1
  -4   5  20 926.106 475.458   2
   4  -5 -20 127.241 275.206   1
  -4   5  21 3804.01 821.209   2
   4  -5 -21 3134.31 674.797   1
  -4   5  22 2496.14 713.785   2
  -4   5  23 519.075 403.305   2
  -4   5  24 5834.64 1059.62   2
   4   5  24 4250.33 899.739   2
  -4   5  25 719.183 480.299   2
   4   5  25 414.960 437.435   2
   4   5  26 390.445 284.216   2
  -4   5  26-141.099 325.363   2
   4   5  27 339.673 384.960   2
  -4   5  27 392.161 397.756   2
   4   5  28 3395.42 906.369   2
  -4   5  28 4384.21 975.242   2
   4   5  29 2490.86 798.968   2
  -4   5  29 2436.99 799.940   2
   4   5  30 1432.78 717.034   2
  -4   5  30 767.739 575.098   2
   4   5  31 2693.93 988.818   2
  -4   5  31 2647.84 860.855   2
   4   5  32 608.109 693.225   2
  -4   5  32 288.044 494.909   2
   4   5  33 1783.78 808.324   2
   4   5 -33 1095.52 651.827   3
  -4   5  33 2067.72 928.483   2
   4   5  34 2328.30 883.917   2
   4   5 -34 5420.13 1171.36   3
  -4   5  34 3381.06 977.808   2
   4   5 -35 158.173 386.057   3
  -4   5  35-169.100 467.022   2
   4   5 -36 1370.04 783.230   3
   4   5 -37 907.778 637.218   3
  -5  -5   0 314.861 215.295   1
   5  -5   0-127.185 245.990   1
  -5  -5  -1 650.396 308.471   1
   5  -5  -1 408.830 254.160   1
  -5  -5   1 547.932 245.499   1
  -5  -5  -2 7159.59 767.935   1
  -5  -5   2 7065.25 704.637   1
   5  -5  -2 6473.30 799.310   1
  -5  -5   3 493.136 249.381   1
  -5  -5  -3 871.774 288.710   1
  -5   5   3 798.003 199.751   2
   5  -5  -3 336.457 287.918   1
  -5  -5   4 353.683 132.104   1
  -5   5   4 412.517 168.113   2
  -5  -5  -4 884.737 372.377   1
   5  -5  -4 469.127 302.521   1
   5  -5  -5 3256.76 575.501   1
  -5  -5  -5 3321.92 592.766   1
  -5  -5   5 2865.50 432.368   1
  -5   5   5 3356.45 453.828   2
   5  -5  -6 6037.04 800.638   1
  -5  -5   6 5555.06 604.510   1
  -5  -5  -6 5991.99 766.843   1
  -5   5   6 6365.21 635.388   2
  -5  -5   7 1406.40 335.664   1
   5  -5  -7 732.105 307.075   1
  -5  -5  -7 1617.62 479.669   1
  -5   5   7 823.410 242.271   2
  -5  -5   8 10923.6 821.086   1
   5  -5  -8 11501.7 1090.71   1
  -5  -5  -8 11002.4 1077.06   1
  -5   5   8 11796.6 946.274   2
  -5   5   9 2995.19 503.044   2
  -5  -5  -9 2536.34 581.994   1
   5  -5  -9 2926.43 554.378   1
  -5  -5   9 2600.46 415.317   1
  -5   5  10 3172.66 556.528   2
  -5  -5 -10 2843.87 575.309   1
   5   5  10 2588.50 327.087   3
  -5  -5  10 2738.62 424.510   1
   5  -5 -10 3576.76 632.880   1
   5   5  11 12787.7 677.616   3
  -5  -5  11 13377.0 911.273   1
   5  -5 -11 12827.7 1204.17   1
  -5   5  11 13796.2 1134.68   2
  -5   5  12 2190.03 527.952   2
   5  -5 -12 4727.86 766.988   1
   5   5  12 3201.48 311.034   3
  -5  -5  12 2766.67 435.989   1
  -5   5  13 672.090 305.476   2
   5  -5 -13 1722.24 517.187   1
   5  -5 -14 26936.0 1783.84   1
  -5   5  14 25670.8 1674.26   2
  -5   5  15 5354.52 815.141   2
   5  -5 -15 5452.49 851.994   1
  -5   5  16 2081.73 550.932   2
   5  -5 -16 1374.75 460.347   1
  -5   5  17 663.837 351.457   2
   5  -5 -17 14.3186 258.873   1
  -5   5  18 2985.95 657.888   2
   5  -5 -18 2946.22 661.679   1
  -5   5  19 9492.73 1175.77   2
   5  -5 -19 8656.95 1112.92   1
   5  -5 -20 2366.64 579.741   1
  -5   5  20 2097.28 637.120   2
   5  -5 -21 618.970 351.044   1
  -5   5  21 356.656 351.743   2
  -5   5  22-21.8091 359.114   2
  -5   5  23 1494.10 476.704   2
  -5   5  24 4388.61 889.979   2
  -5   5  25 1794.69 621.072   2
   5   5  26 6563.90 1196.90   2
  -5   5  26 8026.64 1283.30   2
   5   5  27 130.241 473.550   2
  -5   5  27 613.225 408.121   2
   5   5  28 655.165 511.183   2
  -5   5  28 1933.27 706.632   2
   5   5  29 399.699 477.157   2
  -5   5  29 325.851 248.841   2
   5   5  30 1703.56 729.682   2
  -5   5  30 3127.27 927.399   2
   5   5  31-463.443 381.376   2
   5   5 -31 14.2979 349.335   3
  -5   5  31 815.383 626.772   2
   5   5  32 468.330 447.664   2
   5   5 -32 117.868 394.252   3
  -5   5  32 353.008 609.703   2
   5   5  33 1328.66 749.535   2
   5   5 -33 2794.17 897.702   3
  -5   5  33 2496.30 905.498   2
   5   5  34 1475.00 828.453   2
   5   5 -34 2226.83 897.996   3
  -5   5  34 483.612 365.032   2
   5   5 -35 1896.65 807.148   3
   5   5 -36 509.091 531.521   3
   5   5 -37 1529.20 798.774   3
  -6  -5   0 2418.27 434.794   1
   6  -5   0 3645.26 637.194   1
  -6  -5   1 1285.90 349.843   1
   6  -5  -1 767.056 291.723   1
  -6  -5  -1 1163.74 325.557   1
  -6  -5   2 753.548 259.756   1
   6  -5  -2 871.834 368.873   1
  -6  -5  -2 1320.63 364.203   1
  -6  -5  -3 2922.09 509.224   1
   6  -5  -3 2039.62 427.467   1
  -6  -5   3 2992.81 476.424   1
   6  -5  -4 26225.8 1625.58   1
  -6  -5  -4 20984.9 1366.78   1
  -6  -5   4 22743.8 1216.92   1
   6  -5  -5 407.620 348.379   1
  -6  -5   5 129.657 212.964   1
  -6  -5  -5-33.5714 195.320   1
   6  -5  -6 64763.5 2581.15   1
  -6  -5   6 64825.1 1983.67   1
  -6  -5  -6 63043.9 2458.27   1
  -6   5   6 67409.7 2023.68   2
  -6  -5  -7 3965.84 690.291   1
   6  -5  -7 4483.25 695.464   1
  -6  -5   7 3758.50 482.628   1
   6   5   7 4559.94 540.202   3
  -6   5   7 4290.26 558.263   2
   6   5   8 35320.1 1365.37   3
  -6  -5  -8 33090.9 1860.17   1
  -6  -5   8 33311.2 1402.65   1
   6  -5  -8 33337.7 1872.18   1
  -6   5   8 33785.4 1585.34   2
   6   5   9 23983.0 1076.79   3
  -6  -5   9 23020.8 1151.86   1
   6  -5  -9 26810.7 1690.37   1
  -6   5   9 25845.7 1437.68   2
   6   5  10 23657.3 1001.96   3
  -6  -5  10 22756.3 1152.06   1
   6  -5 -10 26363.8 1710.85   1
  -6   5  10 26087.3 1524.91   2
   6   5  11 22172.8 902.721   3
  -6  -5  11 23360.6 1164.31   1
   6  -5 -11 26143.2 1720.45   1
  -6   5  11 23400.5 1473.63   2
  -6  -5  12 10712.3 791.131   1
  -6   5  12 11288.0 1080.78   2
   6  -5 -12 12448.1 1201.55   1
   6  -5 -13 4962.08 759.983   1
  -6  -5  13 4626.42 533.454   1
  -6   5  13 4835.59 747.841   2
   6  -5 -14 443.680 291.823   1
  -6  -5  14 90.5969 127.113   1
  -6   5  14 103.342 215.956   2
   6  -5 -15 9444.25 1120.09   1
  -6   5  15 8569.95 1013.51   2
   6  -5 -16 93.0876 228.579   1
  -6   5  16 412.844 350.584   2
  -6   5  17 3177.00 694.101   2
   6  -5 -17 4696.01 792.800   1
   6  -5 -18-136.012 324.446   1
  -6   5  18 667.774 415.018   2
   6  -5 -19 577.571 427.051   1
  -6   5  19-90.5744 277.169   2
   6  -5 -20 756.991 439.523   1
  -6   5  20 875.107 471.790   2
   6  -5 -21 484.180 456.112   1
  -6   5  21 415.651 366.733   2
   6  -5 -22 1033.41 512.767   1
  -6   5  22 904.839 372.854   2
  -6   5  23 8325.37 1233.75   2
  -6   5  24 989.184 525.607   2
  -6   5  25 214.913 349.385   2
  -6   5  26 2184.70 737.682   2
   6   5  27 1302.02 686.967   2
  -6   5  27 854.608 511.982   2
   6   5  28 927.964 588.839   2
   6   5 -28 1079.06 606.629   3
  -6   5  28 266.425 372.442   2
   6   5  29 896.555 652.319   2
   6   5 -29 1003.82 494.311   3
  -6   5  29 635.153 467.717   2
   6   5  30 2877.78 893.470   2
   6   5 -30 2039.08 722.184   3
  -6   5  30 1490.59 636.161   2
   6   5  31 5155.36 1167.09   2
   6   5 -31 4962.73 1130.90   3
  -6   5  31 5566.61 1153.67   2
   6   5  32 5315.09 1250.05   2
   6   5 -32 4851.40 1079.62   3
  -6   5  32 5405.82 1196.42   2
   6   5  33 7767.10 1482.00   2
   6   5 -33 6229.39 1252.50   3
  -6   5  33 9034.43 1545.08   2
   6   5  34 6637.94 1434.58   2
   6   5 -34 6671.72 1312.25   3
   6   5 -35-33.9115 334.469   3
   6   5 -36 5131.16 1142.23   3
  -7  -5   0 99.1986 196.586   1
  -7  -5   1 33302.2 1536.79   1
   7  -5  -1 34373.8 1857.40   1
  -7  -5  -1 34542.3 1629.92   1
  -7  -5   2 6744.60 685.425   1
  -7  -5  -2 6717.32 755.584   1
   7  -5  -2 6650.59 874.403   1
  -7  -5  -3 433.766 267.857   1
  -7  -5   3 39.3536 141.510   1
   7  -5  -3 598.604 332.841   1
  -7  -5   4 2959.35 436.877   1
  -7  -5  -4 2061.01 456.651   1
   7   5   4 2511.09 463.489   3
   7  -5  -4 2615.29 545.267   1
  -7  -5  -5 543.144 306.081   1
   7   5   5 218.995 211.101   3
   7  -5  -5-180.351 260.103   1
  -7  -5   5 7.15107 125.274   1
   7   5   6 32137.4 1438.03   3
   7  -5  -6 34966.7 1903.41   1
  -7  -5  -6 33190.6 1796.79   1
  -7  -5   6 33109.8 1397.96   1
   7  -5  -7 731.211 275.905   1
  -7  -5   7 1205.76 272.093   1
   7   5   7 1787.82 346.984   3
   7  -5  -8 745.227 383.108   1
  -7  -5   8 270.870 131.565   1
   7   5   8 482.921 213.867   3
  -7  -5   9 760.206 226.445   1
   7  -5  -9 592.566 319.419   1
   7   5   9 858.266 225.750   3
  -7  -5  10 45.6645 110.139   1
   7   5  10-84.8674 85.4539   3
   7  -5 -10-153.147 296.546   1
  -7  -5  11 3293.64 431.069   1
   7   5  11 3407.40 379.453   3
   7  -5 -11 4696.44 775.805   1
  -7   5  11 4155.96 637.113   2
  -7  -5  12 7374.17 624.887   1
  -7   5  12 7784.30 900.832   2
   7  -5 -12 6778.99 908.598   1
   7  -5 -13 3145.08 654.064   1
  -7  -5  13 3069.07 414.864   1
  -7   5  13 3394.38 633.819   2
  -7   5  14 34284.8 1988.60   2
   7  -5 -14 39963.3 2205.15   1
   7  -5 -15 2460.42 745.211   1
  -7   5  15 961.152 414.505   2
   7  -5 -16 1647.30 557.552   1
  -7   5  16 2260.74 583.291   2
   7  -5 -17 321.480 326.762   1
  -7   5  17 84.1928 257.152   2
   7  -5 -18 28610.1 1952.92   1
  -7   5  18 27554.9 1952.36   2
   7  -5 -19 14733.2 1437.34   1
  -7   5  19 14062.6 1431.21   2
   7  -5 -20 10384.9 1243.44   1
  -7   5  20 11625.0 1330.66   2
   7  -5 -21-156.297 232.044   1
  -7   5  21 1088.57 444.162   2
  -7   5  22 32904.4 2366.20   2
   7  -5 -22 36964.1 2368.32   1
  -7   5  23 5165.37 973.683   2
   7  -5 -23 6127.82 997.422   1
   7   5 -24 3935.69 940.607   3
  -7   5  24 3058.14 796.213   2
   7   5 -25 668.861 487.878   3
  -7   5  25 226.265 339.433   2
   7   5 -26 3713.30 1051.09   3
  -7   5  26 2246.30 707.147   2
   7   5 -27 1753.98 682.571   3
  -7   5  27 918.927 598.018   2
   7   5 -28 5861.06 1125.94   3
  -7   5  28 5548.27 1119.64   2
   7   5  29 66.3497 336.264   2
   7   5 -29 1236.41 595.595   3
   7   5  30 1001.81 488.137   2
   7   5 -30 577.540 438.318   3
   7   5  31 332.027 500.728   2
   7   5 -31-586.540 418.235   3
   7   5  32 340.887 482.413   2
   7   5 -32 817.666 590.121   3
   7   5  33 244.498 491.864   2
   7   5 -33 1060.07 664.643   3
   7   5 -34 1926.25 805.244   3
   7   5 -35 137.339 493.652   3
   7   5 -36 6693.15 1347.91   3
   8   5   0 20206.5 1353.84   3
  -8  -5   0 21298.0 1239.24   1
  -8  -5  -1 3091.74 528.923   1
  -8  -5   1 2669.65 427.857   1
   8  -5  -1 3494.17 625.512   1
   8   5   1 3414.70 570.249   3
   8   5  -1 3201.83 634.557   3
  -8  -5   2 21319.2 1201.60   1
   8   5   2 20896.7 1329.97   3
   8  -5  -2 19889.1 1431.15   1
   8   5  -2 20048.8 1387.36   3
  -8  -5  -2 20357.0 1284.99   1
  -8  -5   3 15750.3 1018.69   1
   8   5   3 13948.4 1047.56   3
   8  -5  -3 16145.5 1298.28   1
  -8  -5  -3 15177.4 1165.73   1
  -8  -5   4 19399.8 1095.63   1
   8   5   4 18896.2 1191.37   3
   8  -5  -4 19679.7 1413.04   1
  -8  -5   5 1031.69 260.715   1
   8   5   5 1326.78 345.687   3
   8  -5  -5 1363.02 452.781   1
  -8  -5   6 215.688 182.374   1
   8   5   6-27.4778 114.985   3
  -8  -5   7 1882.98 342.257   1
   8  -5  -7 1238.99 403.548   1
   8   5   7 1822.39 350.941   3
   8  -5  -8 4748.16 771.593   1
   8   5   8 3962.03 482.167   3
  -8  -5   8 4656.75 494.301   1
   8  -5  -9 493.267 343.033   1
   8   5   9 107.814 167.995   3
  -8  -5   9 45.6181 113.454   1
   8   5  10 14726.1 841.019   3
   8  -5 -10 16222.8 1376.91   1
  -8  -5  10 16493.1 916.620   1
   8   5  11 2694.97 357.110   3
  -8  -5  11 3722.72 433.192   1
   8  -5 -11 2562.12 512.466   1
   8  -5 -12 20007.4 1576.25   1
   8  -5 -13-410.684 320.274   1
   8  -5 -14-109.431 267.405   1
   8  -5 -15 8384.02 1062.00   1
   8  -5 -16 8620.71 1067.71   1
   8  -5 -17 645.253 253.850   1
   8  -5 -18 7656.58 1061.10   1
   8  -5 -19 3296.50 792.138   1
   8   5 -19 2300.34 658.991   3
   8  -5 -20 1907.45 582.467   1
   8   5 -20 927.533 466.452   3
   8   5 -21 5573.59 1060.30   3
   8  -5 -21 6781.32 1051.21   1
   8  -5 -22 1560.23 592.198   1
   8   5 -22 1992.19 728.431   3
   8   5 -23 591.641 513.220   3
   8  -5 -23 377.882 396.980   1
   8   5 -24 765.981 502.630   3
   8   5 -25 12616.2 1602.14   3
   8   5 -26 1249.81 548.592   3
   8   5 -27 648.453 560.981   3
   8   5 -28 2497.40 721.177   3
   8   5 -29 112.991 298.921   3
   8   5  30 224.298 453.960   2
   8   5 -30-483.222 529.443   3
   8   5  31-240.718 579.471   2
   8   5 -31-102.314 364.729   3
   8   5  32 491.314 554.442   2
   8   5 -32 146.142 443.117   3
   8   5  33 6.09599 381.456   2
   8   5 -33-165.085 421.187   3
   8   5 -34 613.001 593.963   3
   8   5 -35 1148.54 598.801   3
  -9  -5   0-112.551 135.725   1
   9   5   0 440.663 334.102   3
   9   5   1 2091.33 474.739   3
   9   5  -1 1896.93 429.389   3
  -9  -5   1 2250.54 410.424   1
  -9  -5   2 3414.83 492.887   1
   9  -5  -2 4295.12 688.740   1
   9   5   2 3489.49 549.622   3
   9   5  -2 2663.69 531.765   3
   9   5   3 1281.63 417.340   3
   9  -5  -3 978.988 390.293   1
   9   5  -3 1059.54 317.189   3
  -9  -5   3 904.904 263.649   1
  -9  -5   4 603.249 231.295   1
   9   5   4 425.041 269.710   3
   9   5  -4 655.814 406.995   3
   9  -5  -4 110.261 191.178   1
  -9  -5   5 1524.98 315.206   1
   9   5   5 1977.40 416.571   3
   9   5  -5 1905.39 492.301   3
   9  -5  -5 1076.51 346.136   1
   9   5   6 4751.37 583.630   3
  -9  -5   6 4726.75 531.576   1
   9   5  -6 5234.16 776.526   3
   9  -5  -6 4435.19 700.170   1
   9  -5  -7 825.364 351.745   1
   9   5   7 937.998 307.647   3
  -9  -5   7 788.163 215.249   1
   9   5  -7 979.930 469.683   3
  -9  -5   8 16555.7 910.916   1
   9   5   8 16892.9 1021.07   3
   9   5  -8 16059.7 1383.22   3
   9  -5  -8 16975.6 1405.23   1
  -9  -5   9 637.066 204.021   1
   9  -5  -9 274.684 307.258   1
   9   5   9 757.783 245.378   3
   9   5  -9 1588.50 589.431   3
   9   5  10 3254.69 433.787   3
   9  -5 -10 3157.26 634.815   1
   9   5 -10 3778.59 749.298   3
   9  -5 -11 4401.74 742.193   1
   9   5 -11 6732.21 975.102   3
   9  -5 -12 1177.03 429.891   1
   9   5 -12 158.672 270.029   3
   9   5 -13 691.605 396.460   3
   9  -5 -13 88.3517 220.921   1
   9  -5 -14 3037.64 646.679   1
   9   5 -14 2686.44 698.615   3
   9  -5 -15 2154.46 570.818   1
   9   5 -15 1952.71 576.344   3
[truncated: 235,197 more chars]
