# Supplementary material for: Crystal structure of (N 1,N 3-bis­{[1-(4-meth­oxy­benz­yl)-1H-1,2,3-triazol-4-yl]methyl­idene}-2,2-di­meth­yl­propane-1,3-di­amine)­bis­(thio­cyanato)­iron(II)
Source: Acta Crystallogr E Crystallogr Commun. 2021 Apr 9;77(Pt 5):495–9. doi: 10.1107/S2056989021003662 (PMC8100278; doi:10.1107/S2056989021003662)
Supplement: Supplementary file 2 [file e-77-00495-Isup2.hkl]

data_I                                                                          
_shelx_title ' shi_4393_igfr_a.res in Pbca'                                     
_shelx_refln_list_code          4                                               
_shelx_F_calc_maximum      437.18                                               
_exptl_crystal_F_000      2800.00                                               
_reflns_d_resolution_high  0.8401                                               
                                                                                
loop_                                                                           
 _space_group_symop_operation_xyz                                               
 'x, y, z'                                                                      
 '-x+1/2, -y, z+1/2'                                                            
 '-x, y+1/2, -z+1/2'                                                            
 'x+1/2, -y+1/2, -z'                                                            
 '-x, -y, -z'                                                                   
 'x-1/2, y, -z-1/2'                                                             
 'x, -y-1/2, z-1/2'                                                             
 '-x-1/2, y-1/2, z'                                                             
                                                                                
_cell_length_a    22.8809                                                       
_cell_length_b     9.0485                                                       
_cell_length_c    31.2662                                                       
_cell_angle_alpha  90.000                                                       
_cell_angle_beta   90.000                                                       
_cell_angle_gamma  90.000                                                       
                                                                                
_shelx_F_squared_multiplier     1.000                                           
                                                                                
loop_                                                                           
 _refln_index_h                                                                 
 _refln_index_k                                                                 
 _refln_index_l                                                                 
 _refln_F_squared_calc                                                          
 _refln_F_squared_meas                                                          
 _refln_F_squared_sigma                                                         
 _refln_observed_status                                                         
   2   0   0          2.18         -3.24        11.18 o                         
   4   0   0        666.68       1045.29       110.55 o                         
   6   0   0      32811.05      31369.49       706.37 o                         
   8   0   0      13414.43      12890.02       529.00 o                         
  10   0   0      20740.86      19261.71       726.52 o                         
  12   0   0      48946.82      49323.72      1271.41 o                         
  14   0   0      28842.62      28170.93      1040.93 o                         
  16   0   0       1210.66       1359.18       247.28 o                         
  18   0   0      23656.90      23757.44      1106.39 o                         
  20   0   0       1558.44       1656.80       334.46 o                         
  22   0   0       7984.21       8724.71       759.38 o                         
  24   0   0      11292.57      10688.51       885.50 o                         
  26   0   0        918.22        977.71       296.16 o                         
   4   1   0      80260.45      79282.68       951.61 o                         
   6   1   0      60175.21      56347.27       763.66 o                         
   8   1   0       7004.88       6589.44       271.37 o                         
  10   1   0       4700.92       4657.69       286.53 o                         
  12   1   0      19959.01      19938.13       575.46 o                         
  14   1   0        319.51        416.30       105.86 o                         
  16   1   0      15744.42      14722.89       577.98 o                         
  18   1   0       7320.19       6840.89       425.49 o                         
  20   1   0        401.13        396.79       136.55 o                         
  22   1   0        647.51        375.10       133.39 o                         
  24   1   0       1179.96       1446.41       269.89 o                         
  26   1   0       1731.62       1658.41       377.43 o                         
   0   2   0       9142.16       9286.05       349.72 o                         
   2   2   0          1.29        -55.66        55.66 o                         
   4   2   0       3573.79       3720.76       213.22 o                         
   6   2   0      22825.11      22990.29       666.06 o                         
   8   2   0        116.68         -9.00        71.72 o                         
  10   2   0        286.12        213.71       107.57 o                         
  12   2   0       3825.52       2757.12       305.61 o                         
  14   2   0      13255.79      13323.88       726.64 o                         
  16   2   0       2655.84       2071.45       324.46 o                         
  18   2   0        431.07        391.35       162.17 o                         
  20   2   0       1028.37       1241.98       302.38 o                         
  22   2   0        638.92        700.42       215.25 o                         
  24   2   0      10235.86      10626.73       878.53 o                         
  26   2   0         69.12        380.91       222.52 o                         
   2   3   0      14944.26      17724.62       421.21 o                         
   4   3   0       5662.92       5825.57       326.07 o                         
   6   3   0      15123.67      14993.73       841.52 o                         
   8   3   0      28093.42      28493.50       889.02 o                         
  10   3   0      21929.37      21239.20       813.96 o                         
  12   3   0       1016.08       1052.08       194.08 o                         
  14   3   0      15485.30      14313.87       764.07 o                         
  16   3   0          6.91         62.49        98.16 o                         
  18   3   0       9838.01       9866.13       727.26 o                         
  20   3   0       1400.79       1241.47       253.62 o                         
  22   3   0       4504.74       4623.92       574.61 o                         
  24   3   0       1280.83       1462.24       344.95 o                         
  26   3   0       1498.25       1737.16       408.76 o                         
   0   4   0       1169.33       1169.26       182.07 o                         
   2   4   0         52.78        127.36        61.28 o                         
   4   4   0        264.27         58.38        56.53 o                         
   6   4   0       5307.17       5260.28       356.41 o                         
   8   4   0       9973.46      10755.11       385.15 o                         
  10   4   0       2241.77       1938.93       264.14 o                         
  12   4   0       2862.88       2610.19       332.01 o                         
  14   4   0         77.83        209.36       126.66 o                         
  16   4   0         57.94        110.20        76.63 o                         
  18   4   0         50.27        155.39       180.60 o                         
  20   4   0       4741.28       4391.04       536.68 o                         
  22   4   0        781.09       1135.46       311.99 o                         
  24   4   0       2560.71       3080.89       509.31 o                         
   2   5   0      47329.77      46244.67      1091.49 o                         
   4   5   0       1057.87        967.03        99.40 o                         
   6   5   0        993.08       1229.04       257.84 o                         
   8   5   0       8407.93       8748.12       384.19 o                         
  10   5   0       6073.31       6876.75       528.39 o                         
  12   5   0        969.33        922.99       225.16 o                         
  14   5   0      11444.71      10353.03       710.48 o                         
  16   5   0       3523.45       3798.56       457.23 o                         
  18   5   0        183.85        454.51       225.38 o                         
  20   5   0       7872.17       8176.99       738.38 o                         
  22   5   0       3075.48       3133.75       492.46 o                         
  24   5   0        136.91        395.75       251.31 o                         
   0   6   0         10.74         -0.34        91.80 o                         
   2   6   0       6793.45       6258.32       361.73 o                         
   4   6   0      24444.13      22641.08       413.12 o                         
   6   6   0       3263.99       3365.39       275.24 o                         
   8   6   0       5890.45       6069.86       441.03 o                         
  10   6   0       2042.40       1970.89       229.58 o                         
  12   6   0         65.12        140.56       155.35 o                         
  14   6   0       3010.22       2785.97       381.73 o                         
  16   6   0        271.80        276.42       165.02 o                         
  18   6   0        273.38        667.08       219.84 o                         
  20   6   0        501.87        376.45       212.96 o                         
  22   6   0        934.80       1199.68       318.15 o                         
   2   7   0      27058.37      26288.30       811.72 o                         
   4   7   0       2872.07       2745.05       269.27 o                         
   6   7   0         53.76         27.50        64.62 o                         
   8   7   0        989.74       1027.43       174.19 o                         
  10   7   0       4289.27       4110.92       273.81 o                         
  12   7   0       8024.56       7471.88       478.13 o                         
  14   7   0       2535.62       2758.40       525.94 o                         
  16   7   0         53.53        230.53       135.44 o                         
  18   7   0       1167.27       1285.38       232.73 o                         
  20   7   0       1537.33       1768.26       283.59 o                         
   0   8   0         55.82        -60.65       110.33 o                         
   2   8   0       1779.92       1678.46       224.25 o                         
   4   8   0      17893.81      17778.45       725.87 o                         
   6   8   0       5178.35       4107.25       350.22 o                         
   8   8   0      12776.50      12670.38       869.41 o                         
  10   8   0        794.54        750.38       137.11 o                         
  12   8   0        704.40        913.82       211.12 o                         
  14   8   0       4108.92       4359.63       498.55 o                         
  16   8   0        490.69        721.65       187.05 o                         
  18   8   0        990.09        699.65       257.73 o                         
   2   9   0         40.85        177.16       121.87 o                         
   4   9   0        836.66       1174.93       201.45 o                         
   6   9   0       1475.60       1519.20       240.01 o                         
   8   9   0        543.56        980.20       211.36 o                         
  10   9   0          6.75         67.22       126.46 o                         
  12   9   0        212.72        164.11       122.09 o                         
  14   9   0       2784.92       3580.45       583.44 o                         
   0  10   0       1153.42       1137.35       304.02 o                         
   2  10   0         16.27         23.32        86.46 o                         
   4  10   0       6611.72       6452.54       504.79 o                         
   6  10   0        589.83        420.59       239.76 o                         
   8  10   0        938.86       1186.03       367.73 o                         
  10  10   0        225.08        458.30       221.34 o                         
   1   1   1      60417.56      60746.72       790.23 o                         
   2   1   1        135.62        177.29        16.23 o                         
   3   1   1      11001.90      11832.59       116.33 o                         
   4   1   1      29579.06      28335.74       578.73 o                         
   5   1   1      10212.62      10133.10       220.17 o                         
   6   1   1       6564.52       6599.58       205.69 o                         
   7   1   1       6102.03       5875.96       170.26 o                         
   8   1   1      11088.95      10760.10       243.93 o                         
   9   1   1       8460.51       7781.07       293.78 o                         
  10   1   1        921.35        968.46        84.95 o                         
  11   1   1       2506.23       2293.47       135.10 o                         
  12   1   1       4579.55       4835.48       204.75 o                         
  13   1   1         15.25         20.63        39.06 o                         
  14   1   1       5529.64       5509.52       244.16 o                         
  15   1   1      10632.47       9599.16       319.13 o                         
  16   1   1          4.06         34.78        59.67 o                         
  17   1   1         16.29        116.06        64.53 o                         
  18   1   1       1670.31       1502.48       144.88 o                         
  19   1   1      10059.63       9436.28       362.93 o                         
  20   1   1        425.28        569.32       105.19 o                         
  21   1   1        549.44        768.97       124.04 o                         
  22   1   1         63.68        183.74       108.66 o                         
  23   1   1       1216.93       1277.52       157.89 o                         
  24   1   1       1229.77       1106.14       249.99 o                         
  25   1   1        939.90        919.57       163.35 o                         
  26   1   1        293.02        173.01        94.19 o                         
  27   1   1       1818.59       2378.47       335.66 o                         
   0   2   1      30428.50      30219.37       648.32 o                         
   1   2   1       5075.60       5375.67       154.68 o                         
   2   2   1      16739.11      17006.42       288.41 o                         
   3   2   1       8562.10       8735.64       171.29 o                         
   4   2   1      12818.91      12805.53       193.29 o                         
   5   2   1     135667.56     134360.98      1642.07 o                         
   6   2   1       1010.99        986.81       119.81 o                         
   7   2   1      29673.34      29145.79       555.49 o                         
   8   2   1       2921.03       3175.76       194.82 o                         
   9   2   1      26672.00      25720.52       577.89 o                         
  10   2   1       7032.37       7617.01       327.18 o                         
  11   2   1      13158.12      13225.36       449.52 o                         
  12   2   1        275.48        556.90       123.61 o                         
  13   2   1      28146.49      29353.02       817.02 o                         
  14   2   1       1262.45       1474.62       191.62 o                         
  15   2   1       4431.16       4306.97       252.22 o                         
  16   2   1       2387.23       2396.77       200.94 o                         
  17   2   1       2353.62       2105.02       230.69 o                         
  18   2   1         10.38        265.68       110.99 o                         
  19   2   1       1921.02       2082.27       441.61 o                         
  20   2   1       3730.63       3398.63       324.08 o                         
  21   2   1       3909.28       4347.29       368.77 o                         
  22   2   1        536.13        796.29       172.13 o                         
  23   2   1        796.61       1129.34       214.23 o                         
  24   2   1        409.53        677.55       423.82 o                         
  25   2   1       2633.40       2603.69       322.80 o                         
  26   2   1        100.52        441.57       187.52 o                         
   1   3   1      32396.90      33659.50       634.18 o                         
   2   3   1        945.31        824.01        88.24 o                         
   3   3   1       8417.98       8357.65       179.89 o                         
   4   3   1      15478.06      15035.83       536.22 o                         
   5   3   1      24373.11      23292.19       325.50 o                         
   6   3   1      17475.71      18283.96       282.42 o                         
   7   3   1       9193.15       9863.39       353.32 o                         
   8   3   1       5722.92       5613.39       279.79 o                         
   9   3   1      14820.48      14523.51       459.98 o                         
  10   3   1       8534.50       8858.97       374.16 o                         
  11   3   1       3738.20       4069.80       261.44 o                         
  12   3   1       4374.93       4535.74       288.66 o                         
  13   3   1        226.38        167.39        58.33 o                         
  14   3   1       1432.52       1456.72       193.33 o                         
  15   3   1       4753.88       4604.94       435.46 o                         
  16   3   1       2837.89       2925.64       266.11 o                         
  17   3   1       3783.59       3923.65       323.97 o                         
  18   3   1       1713.21       2048.29       250.97 o                         
  19   3   1        445.18        213.07        87.49 o                         
  20   3   1         15.73        228.34       134.08 o                         
  21   3   1       2950.73       3053.83       322.61 o                         
  22   3   1         82.69        494.18       173.35 o                         
  23   3   1         83.62        343.18       131.32 o                         
  24   3   1        872.95       1347.21       242.23 o                         
  25   3   1        240.88        300.55       129.24 o                         
  26   3   1        941.25       1137.41       360.19 o                         
   0   4   1       1939.90       1925.37       167.35 o                         
   1   4   1        287.42        187.59        48.30 o                         
   2   4   1        283.21        345.89        55.54 o                         
   3   4   1        462.50        545.62        42.00 o                         
   4   4   1        956.96        909.95        69.48 o                         
   5   4   1       2136.41       2042.77       134.02 o                         
   6   4   1       7271.14       7560.11       302.70 o                         
   7   4   1         58.32         62.13        22.08 o                         
   8   4   1       1770.73       1582.43       128.29 o                         
   9   4   1       2309.81       1880.27       272.93 o                         
  10   4   1         14.88        252.37        97.70 o                         
  11   4   1       5006.60       4597.28       297.64 o                         
  12   4   1        907.22       1020.16       145.36 o                         
  13   4   1       9660.46       9953.54       458.68 o                         
  14   4   1       7369.00       7318.59       410.10 o                         
  15   4   1        535.04        424.76       117.18 o                         
  16   4   1       1000.19        790.29       150.42 o                         
  17   4   1       5730.27       5611.78       385.92 o                         
  18   4   1         25.17        120.88       240.30 o                         
  19   4   1       5268.45       5752.49       416.33 o                         
  20   4   1         27.78        235.90       126.71 o                         
  21   4   1       4879.03       4526.19       616.02 o                         
  22   4   1          1.18         57.37        82.66 o                         
  23   4   1        750.98        946.67       200.55 o                         
  24   4   1         66.57        692.57       342.67 o                         
  25   4   1       1116.17       1410.43       249.63 o                         
   1   5   1       5101.36       4883.29       207.46 o                         
   2   5   1       9049.80       9334.07       285.27 o                         
   3   5   1        807.27        770.45        53.46 o                         
   4   5   1        270.18        252.65        51.08 o                         
   5   5   1        164.25        222.25        64.41 o                         
   6   5   1        515.99        452.12        77.57 o                         
   7   5   1      15799.73      14300.40       402.62 o                         
   8   5   1       1269.41       1312.94       101.48 o                         
   9   5   1        765.89        880.58       105.74 o                         
  10   5   1        631.63        738.24       134.79 o                         
  11   5   1        485.27        599.90       154.26 o                         
  12   5   1        784.48        884.46       146.75 o                         
  13   5   1       5215.75       4702.79       359.98 o                         
  14   5   1        473.29        585.94       150.67 o                         
  15   5   1        400.32        339.19       101.17 o                         
  16   5   1        928.56        709.75       154.34 o                         
  17   5   1        104.85        258.19       115.47 o                         
  18   5   1       5170.93       4850.70       385.42 o                         
  19   5   1        347.75        238.00       102.15 o                         
  20   5   1       3472.99       3500.69       361.83 o                         
  21   5   1          1.28        267.90       135.93 o                         
  22   5   1          4.63         67.27        89.18 o                         
  23   5   1         85.79        118.66       166.04 o                         
  24   5   1          0.04        117.97       138.09 o                         
   0   6   1         69.87         30.04        73.17 o                         
   1   6   1       7945.51       7631.40       321.62 o                         
   2   6   1         42.92        -58.27        58.27 o                         
   3   6   1       8297.55       8005.09       182.83 o                         
   4   6   1       1671.46       1633.34       104.84 o                         
   5   6   1       9667.71       9279.44       316.56 o                         
   6   6   1       1886.94       1817.05       146.06 o                         
   7   6   1        608.32        544.30        85.98 o                         
   8   6   1        366.69        359.91       103.21 o                         
   9   6   1       7045.25       6649.94       240.00 o                         
  10   6   1       1141.56       1107.60       121.49 o                         
  11   6   1         15.16         84.34        93.78 o                         
  12   6   1         18.90         53.80        73.44 o                         
  13   6   1       9917.22       9642.89       500.66 o                         
  14   6   1        658.01        749.47       159.74 o                         
  15   6   1          4.59         -1.00        71.50 o                         
  16   6   1         31.04         72.56       155.29 o                         
  17   6   1      10232.38       9927.70       549.77 o                         
  18   6   1         22.03         15.66       141.78 o                         
  19   6   1          1.10        -18.12        78.80 o                         
  20   6   1          5.86        417.76       158.73 o                         
  21   6   1        946.64        926.56       193.07 o                         
  22   6   1         58.93        189.76       232.40 o                         
   1   7   1       8407.74       7839.06       317.26 o                         
   2   7   1       1017.85       1125.73       125.99 o                         
   3   7   1      13446.70      13282.40       409.95 o                         
   4   7   1        688.31        699.68       106.05 o                         
   5   7   1       5335.68       5234.71       258.67 o                         
   6   7   1       2686.95       2202.99       172.73 o                         
   7   7   1       1978.00       2234.37       170.67 o                         
   8   7   1        775.52        733.26       105.85 o                         
   9   7   1        435.08        402.91        68.10 o                         
  10   7   1        633.13        695.30        84.54 o                         
  11   7   1       1992.08       2161.00       187.54 o                         
  12   7   1        371.22        502.55       114.24 o                         
  13   7   1        943.72       1013.11       151.25 o                         
  14   7   1       1915.35       2226.80       199.78 o                         
  15   7   1       4737.34       4610.52       321.26 o                         
  16   7   1          6.21        151.17        77.84 o                         
  17   7   1       2313.51       2420.85       249.65 o                         
  18   7   1        178.04        103.51       171.38 o                         
  19   7   1        728.87        847.06       163.84 o                         
  20   7   1        445.73        809.06       173.35 o                         
   0   8   1       2098.20       2253.41       258.52 o                         
   1   8   1        416.38        470.58        87.68 o                         
   2   8   1       1039.89       1076.60       131.88 o                         
   3   8   1       2103.96       1950.65       174.67 o                         
   4   8   1         45.21        212.37        96.41 o                         
   5   8   1       2428.02       2434.69       194.95 o                         
   6   8   1          5.73         -3.39        60.44 o                         
   7   8   1       1401.08       1515.55       156.29 o                         
   8   8   1        283.78        357.98       105.08 o                         
   9   8   1        844.59        633.50       128.61 o                         
  10   8   1         84.99         55.13        58.80 o                         
  11   8   1        147.83        308.70        99.92 o                         
  12   8   1        900.89        936.24       136.89 o                         
  13   8   1          1.87        111.50        92.13 o                         
  14   8   1        365.21        595.15       125.89 o                         
  15   8   1         82.97        330.01       122.22 o                         
  16   8   1       1289.03       1534.63       225.73 o                         
  17   8   1        951.80       1091.07       192.91 o                         
  18   8   1        706.32        917.08       177.15 o                         
   1   9   1       5614.18       4772.49       300.25 o                         
   2   9   1        149.18        280.69        97.82 o                         
   3   9   1       1688.80       1640.04       175.20 o                         
   4   9   1        109.38        134.59        77.57 o                         
   5   9   1        586.71        501.55       112.81 o                         
   6   9   1        335.52        257.42        83.69 o                         
   7   9   1       4411.29       3931.06       263.05 o                         
   8   9   1        312.85        329.43       106.64 o                         
   9   9   1       3791.33       3001.99       282.41 o                         
  10   9   1        551.48        563.48       116.61 o                         
  11   9   1       3753.95       3514.50       311.85 o                         
  12   9   1         90.89        188.91       117.45 o                         
  13   9   1       2507.45       2550.20       272.17 o                         
  14   9   1         52.73        329.44       157.31 o                         
   0  10   1          1.96         -8.27        87.35 o                         
   1  10   1       1026.27        811.02       143.60 o                         
   2  10   1       1197.94       1488.20       204.92 o                         
   3  10   1         39.68         64.18        76.67 o                         
   4  10   1          0.64        228.74       116.76 o                         
   5  10   1        496.61        536.17       149.42 o                         
   6  10   1        213.46        278.81        90.26 o                         
   7  10   1        183.59        421.85       136.44 o                         
   8  10   1         59.51        198.61       153.75 o                         
   9  10   1       3965.56       3898.03       583.00 o                         
  10  10   1       1514.06       2082.02       336.65 o                         
   2   0   2        656.05        626.96        36.21 o                         
   3   0   2       9552.71       9090.96       153.33 o                         
   4   0   2     115125.76     112500.59       773.27 o                         
   5   0   2     191126.36     182284.53      1970.31 o                         
   6   0   2         10.82         48.47        80.57 o                         
   7   0   2      17463.42      16267.68       582.39 o                         
   8   0   2      15714.00      15225.18       463.87 o                         
   9   0   2       1462.49       1713.70       147.98 o                         
  10   0   2       7596.38       7084.42       310.99 o                         
  11   0   2      16295.93      16481.45       496.43 o                         
  12   0   2      41991.66      40272.49      1111.01 o                         
  13   0   2       3436.89       3540.97       259.51 o                         
  14   0   2        208.92        198.67        76.53 o                         
  15   0   2        986.33        783.43       167.01 o                         
  16   0   2      18474.25      17280.44       619.93 o                         
  17   0   2      15489.80      15359.85       609.93 o                         
  18   0   2      13953.41      13748.01       592.50 o                         
  19   0   2        920.51       1044.69       360.04 o                         
  20   0   2       6526.06       7044.48       454.73 o                         
  21   0   2        249.00        320.02       126.84 o                         
  22   0   2       6836.37       6048.56       537.99 o                         
  23   0   2        568.35        856.78       267.10 o                         
  24   0   2       1762.27       2118.88       290.21 o                         
  25   0   2       2472.29       2720.43       328.47 o                         
  26   0   2       1135.53       1580.30       327.82 o                         
  27   0   2        732.19        906.15       215.60 o                         
   1   1   2        358.28        306.15        29.13 o                         
   2   1   2          5.68         28.13        24.20 o                         
   3   1   2       1404.90       1746.09        77.28 o                         
   4   1   2      12057.45      12164.17       241.10 o                         
   5   1   2       1581.47       1542.42        88.28 o                         
   6   1   2      12753.85      13148.09       272.29 o                         
   7   1   2      11099.46      11218.67       271.18 o                         
   8   1   2       2126.05       2329.91       133.55 o                         
   9   1   2       2824.08       2971.70       162.54 o                         
  10   1   2         24.40         10.73        38.66 o                         
  11   1   2       5608.64       5707.69       210.38 o                         
  12   1   2       4315.59       4371.54       191.71 o                         
  13   1   2          0.89         -0.72        36.25 o                         
  14   1   2        334.42        365.49        73.36 o                         
  15   1   2        149.10        343.32        82.99 o                         
  16   1   2        229.48        289.79        72.48 o                         
  17   1   2       6243.16       6464.10       277.79 o                         
  18   1   2       1210.29       1241.47       136.27 o                         
  19   1   2       1179.12       1335.13       152.43 o                         
  20   1   2       1852.40       1914.97       175.67 o                         
  21   1   2       4635.81       4307.05       260.42 o                         
  22   1   2        298.90        335.61       113.83 o                         
  23   1   2        104.46        229.97       121.53 o                         
  24   1   2       1461.43       1645.14       205.96 o                         
  25   1   2        506.30        639.15       149.41 o                         
  26   1   2         80.77        239.84       108.98 o                         
  27   1   2        334.42        429.83       153.61 o                         
   0   2   2      21176.91      21282.20       558.70 o                         
   1   2   2     134008.30     142012.92      2590.44 o                         
   2   2   2      19559.48      19389.94       593.38 o                         
   3   2   2       2149.25       2242.55        73.19 o                         
   4   2   2         67.75         98.40        29.56 o                         
   5   2   2       2467.31       2538.50       108.81 o                         
   6   2   2        200.58        164.56        51.45 o                         
   7   2   2         55.66        123.98        53.46 o                         
   8   2   2       3235.23       2878.16       190.54 o                         
   9   2   2      25987.71      25036.54       567.33 o                         
  10   2   2        117.88        113.05        50.91 o                         
  11   2   2        322.45        429.24        88.13 o                         
  12   2   2      22750.20      20976.90       491.22 o                         
  13   2   2       9118.84       9472.62       347.74 o                         
  14   2   2       1837.61       1744.85       160.01 o                         
  15   2   2        128.91         59.61        92.39 o                         
  16   2   2       2197.83       2088.80       187.13 o                         
  17   2   2         16.09        134.52        87.94 o                         
  18   2   2         11.22        -43.02        68.04 o                         
  19   2   2       5711.82       5740.35       330.57 o                         
  20   2   2        176.98        316.76       104.49 o                         
  21   2   2         96.90        399.40       159.18 o                         
  22   2   2         11.55        240.50       139.60 o                         
  23   2   2        328.58        727.15       176.93 o                         
  24   2   2        888.77       1283.09       238.46 o                         
  25   2   2        746.50       1105.84       228.11 o                         
  26   2   2       3257.21       3471.48       383.73 o                         
   1   3   2        447.42        419.11        62.28 o                         
   2   3   2       3758.96       3434.50       123.12 o                         
   3   3   2      13973.87      13142.38       236.33 o                         
   4   3   2      10586.30      11312.28       219.06 o                         
   5   3   2       2310.68       2442.39       149.48 o                         
   6   3   2       5944.89       5814.01       197.24 o                         
   7   3   2      17594.60      16949.70       343.05 o                         
   8   3   2         73.09         51.32        61.36 o                         
   9   3   2       2471.79       2659.43       200.05 o                         
  10   3   2      28132.33      28728.38       666.73 o                         
  11   3   2       3439.31       3243.06       238.02 o                         
  12   3   2        927.45       1010.76       182.47 o                         
  13   3   2       1633.46       1647.60       176.93 o                         
  14   3   2      10703.19      10444.20       463.53 o                         
  15   3   2       4794.43       4583.34       534.76 o                         
  16   3   2       2505.43       2671.14       253.88 o                         
  17   3   2       2028.50       2098.95       237.65 o                         
  18   3   2        290.99        177.12       144.96 o                         
  19   3   2          0.94        142.94       114.52 o                         
  20   3   2       1074.83       1223.01       204.62 o                         
  21   3   2        134.95        166.56       180.39 o                         
  22   3   2       6361.49       6212.20       579.74 o                         
  23   3   2        167.64        221.46       124.66 o                         
  24   3   2       1509.40       1490.73       238.26 o                         
  25   3   2          0.03        -42.78        99.74 o                         
  26   3   2        586.37        816.00       203.86 o                         
   0   4   2       6847.56       6779.67       306.03 o                         
   1   4   2       3938.14       3909.12       166.10 o                         
   2   4   2       1668.56       1633.27       124.33 o                         
   3   4   2         77.14         80.31        35.95 o                         
   4   4   2       9152.58       9976.98       233.02 o                         
   5   4   2        158.96        104.73        46.69 o                         
   6   4   2         13.03         17.60        51.91 o                         
   7   4   2       1417.06       1568.93        77.99 o                         
   8   4   2       1493.30       1449.60        85.37 o                         
   9   4   2       5243.05       5825.01       377.36 o                         
  10   4   2         29.05        105.69        51.72 o                         
  11   4   2         56.23         -3.78        52.40 o                         
  12   4   2        250.44        396.23       101.77 o                         
  13   4   2       1876.11       1706.33       201.78 o                         
  14   4   2       1600.48       1722.99       425.46 o                         
  15   4   2       2995.03       2938.87       264.95 o                         
  16   4   2       2334.05       2145.73       245.64 o                         
  17   4   2        147.96        206.79       308.42 o                         
  18   4   2        425.35        444.60       167.24 o                         
  19   4   2        651.42        757.81       166.08 o                         
  20   4   2         20.75         85.11        92.01 o                         
  21   4   2         41.59        248.00       151.21 o                         
  22   4   2         83.30         30.05        82.09 o                         
  23   4   2       1448.76       1421.28       239.80 o                         
  24   4   2        444.47        316.65       114.67 o                         
  25   4   2        251.55        325.61       157.97 o                         
   1   5   2       1251.76       1507.84       122.21 o                         
   2   5   2      13952.36      13468.64       339.55 o                         
   3   5   2       4669.09       4275.89       114.57 o                         
   4   5   2         50.09         87.21        39.97 o                         
   5   5   2       2791.25       2913.57       182.99 o                         
   6   5   2        497.64        410.41        77.11 o                         
   7   5   2       2696.46       2820.93       184.52 o                         
   8   5   2       8299.12       8647.14       248.03 o                         
   9   5   2       1311.91       1451.97       116.25 o                         
  10   5   2      12790.87      13035.00       431.13 o                         
  11   5   2       3092.04       2786.57       245.33 o                         
  12   5   2        272.49        352.45        99.22 o                         
  13   5   2       5172.98       5650.19       368.24 o                         
  14   5   2       9268.73       9448.18       480.95 o                         
  15   5   2        127.93         42.20       140.06 o                         
  16   5   2        108.42        204.73       129.87 o                         
  17   5   2        247.03        210.49       163.34 o                         
  18   5   2       1453.67       2222.87       262.78 o                         
  19   5   2        154.71        366.18       142.55 o                         
  20   5   2       2072.06       2498.15       299.64 o                         
  21   5   2        603.34        667.97       179.84 o                         
  22   5   2       1061.98       1179.61       221.84 o                         
  23   5   2       1317.83       1493.50       251.76 o                         
  24   5   2        810.42        702.70       277.31 o                         
   0   6   2       4112.62       3419.89       271.78 o                         
   1   6   2        174.47        105.25        56.03 o                         
   2   6   2       1379.53       1322.48       192.57 o                         
   3   6   2         90.30         32.70        32.54 o                         
   4   6   2       6769.03       6258.42       204.48 o                         
   5   6   2       2492.47       2432.89       128.79 o                         
   6   6   2         71.76        213.61        67.39 o                         
   7   6   2       6459.74       6209.16       347.30 o                         
   8   6   2       4350.89       4380.89       213.50 o                         
   9   6   2       3066.98       3091.16       165.88 o                         
  10   6   2       2393.61       2503.73       170.80 o                         
  11   6   2        181.08        294.19        86.51 o                         
  12   6   2        189.47        297.57        95.11 o                         
  13   6   2        194.47        169.08        88.12 o                         
  14   6   2       1403.51       1359.45       169.15 o                         
  15   6   2        109.39        -11.74        60.34 o                         
  16   6   2        726.64        933.56       155.83 o                         
  17   6   2        154.61        200.50       121.59 o                         
  18   6   2        500.17        478.62       120.95 o                         
  19   6   2          5.18        188.21       105.81 o                         
  20   6   2        526.74        900.39       164.21 o                         
  21   6   2        959.09        667.76       149.63 o                         
  22   6   2         42.59         36.32       138.34 o                         
   1   7   2       2748.96       2628.46       182.21 o                         
   2   7   2       3742.69       3507.94       212.07 o                         
   3   7   2        894.74        847.81       115.27 o                         
   4   7   2       2382.75       2085.44       166.22 o                         
   5   7   2       1567.53       1790.29       154.10 o                         
   6   7   2       2303.75       2250.04       179.06 o                         
   7   7   2        264.26        210.27        69.24 o                         
   8   7   2        469.48        442.53        93.59 o                         
   9   7   2       1527.27       1434.67       124.96 o                         
  10   7   2       6841.26       6562.37       317.76 o                         
  11   7   2       4619.43       4457.43       409.25 o                         
  12   7   2       2730.87       2669.51       244.07 o                         
  13   7   2        499.57        652.85       126.62 o                         
  14   7   2      10876.43      10584.58       501.89 o                         
  15   7   2        664.31        994.32       167.35 o                         
  16   7   2        362.00        448.47       139.32 o                         
  17   7   2        323.07        277.31       114.90 o                         
  18   7   2       2021.35       2247.93       238.97 o                         
  19   7   2        131.40        165.49       106.66 o                         
  20   7   2        498.36        588.01       272.89 o                         
   0   8   2       9816.68       9375.62       525.99 o                         
   1   8   2         41.42         70.40        65.27 o                         
   2   8   2        264.45         12.53        93.65 o                         
   3   8   2        232.55        215.91       110.50 o                         
   4   8   2       8916.33       8449.44       355.76 o                         
   5   8   2       2404.38       2316.41       200.87 o                         
   6   8   2        132.11         57.48        76.56 o                         
   7   8   2       2467.13       2364.61       195.14 o                         
   8   8   2       3261.83       3257.82       224.36 o                         
   9   8   2        862.91        834.27       103.15 o                         
  10   8   2          2.92         28.46        62.29 o                         
  11   8   2         41.33        350.62        98.77 o                         
  12   8   2       2083.48       2366.21       208.94 o                         
  13   8   2        303.42        404.50       117.83 o                         
  14   8   2       1434.87       1607.79       210.76 o                         
  15   8   2       1562.81       1592.22       211.53 o                         
  16   8   2        718.08       1017.80       187.53 o                         
  17   8   2        229.42        242.90       135.51 o                         
  18   8   2       1589.61       1523.09       222.40 o                         
   1   9   2       1710.68       1599.94       175.71 o                         
   2   9   2         17.42        140.25        92.13 o                         
   3   9   2        232.27        239.32       113.65 o                         
   4   9   2        649.15        628.21       122.25 o                         
   5   9   2        147.19        189.80        81.21 o                         
   6   9   2       1558.67       1510.22       168.42 o                         
   7   9   2          3.36        199.17        88.75 o                         
   8   9   2        466.99        514.06       145.90 o                         
   9   9   2          1.56          5.76       105.21 o                         
  10   9   2        357.77        315.74       135.32 o                         
  11   9   2       1110.58        989.49       255.12 o                         
  12   9   2        494.61        677.95       162.59 o                         
  13   9   2        505.02        543.42       150.44 o                         
  14   9   2         64.00        -33.65        85.32 o                         
   0  10   2       2190.42       2602.70       335.28 o                         
   1  10   2        749.90       1058.40       159.67 o                         
   2  10   2        492.14        622.59       132.90 o                         
   3  10   2        323.00        308.58       111.78 o                         
   4  10   2       1425.77       1262.35       166.97 o                         
   5  10   2       1158.95        988.99       148.21 o                         
   6  10   2        154.56        256.31       143.46 o                         
   7  10   2          6.75         60.00        97.07 o                         
   8  10   2       4245.34       4184.99       440.75 o                         
   9  10   2         43.16        343.33       172.79 o                         
  10  10   2        152.55        204.66       163.31 o                         
   1   1   3      19635.53      21223.45       313.73 o                         
   2   1   3        192.50        211.28        24.02 o                         
   3   1   3     114013.92     114807.11      1507.91 o                         
   4   1   3         43.85         92.80        24.06 o                         
   5   1   3       4658.87       4519.28       147.07 o                         
   6   1   3      25136.73      24436.03       370.67 o                         
   7   1   3        279.79        208.01        47.97 o                         
   8   1   3        123.82         85.57        42.20 o                         
   9   1   3       1109.21       1032.78        97.42 o                         
  10   1   3       2485.30       2565.55       172.05 o                         
  11   1   3       4007.08       3598.93       205.49 o                         
  12   1   3        671.49        818.95        88.36 o                         
  13   1   3        757.96        706.78        81.80 o                         
  14   1   3          3.59         91.75        49.95 o                         
  15   1   3      17367.62      16930.56       423.17 o                         
  16   1   3         19.84         97.35        51.75 o                         
  17   1   3        900.61        694.52        99.97 o                         
  18   1   3          3.82         84.99        75.21 o                         
  19   1   3       5372.98       5330.34       315.41 o                         
  20   1   3       1755.02       1818.51       197.26 o                         
  21   1   3        194.71        535.98       144.80 o                         
  22   1   3        190.12        320.80        98.44 o                         
  23   1   3       1404.58       2006.74       220.81 o                         
  24   1   3        825.18       1086.54       183.10 o                         
  25   1   3         79.19        208.41        83.38 o                         
  26   1   3         42.45         49.18        80.97 o                         
  27   1   3       1460.46       1744.01       232.07 o                         
   0   2   3        577.27        523.79        88.99 o                         
   1   2   3        192.84        173.44        47.17 o                         
   2   2   3      85558.86      91681.91      2155.73 o                         
   3   2   3      12121.70      12808.23       473.98 o                         
   4   2   3      11973.47      11875.90       215.43 o                         
   5   2   3      33982.34      34781.05       326.70 o                         
   6   2   3        152.86        164.23        32.12 o                         
   7   2   3       9108.05       9152.59       205.07 o                         
   8   2   3       3515.03       3814.03       175.97 o                         
   9   2   3      21992.71      22468.34       443.26 o                         
  10   2   3       7765.74       8431.28       287.53 o                         
  11   2   3        697.09        688.84        88.21 o                         
  12   2   3        376.89        521.69        96.13 o                         
  13   2   3       9923.69      10027.45       353.87 o                         
  14   2   3       1677.92       1827.35       160.07 o                         
  15   2   3         74.08        200.15        75.53 o                         
  16   2   3        309.48        415.58       102.88 o                         
  17   2   3         51.11        110.22        93.43 o                         
  18   2   3        370.93        399.91       118.26 o                         
  19   2   3        167.58        238.94       103.99 o                         
  20   2   3       1209.52       1332.26       165.42 o                         
  21   2   3       3586.89       3895.63       291.76 o                         
  22   2   3         61.97        250.06       102.80 o                         
  23   2   3          1.23        130.50       246.83 o                         
  24   2   3         67.38        276.16       126.26 o                         
  25   2   3       3045.43       3691.72       389.13 o                         
  26   2   3          8.16         79.84       153.46 o                         
   1   3   3          5.18          4.57        44.62 o                         
   2   3   3        893.00        839.42        66.21 o                         
   3   3   3       2688.28       2341.15       105.59 o                         
   4   3   3       3350.09       3346.10       125.09 o                         
   5   3   3       7458.15       7597.96       225.15 o                         
   6   3   3      23101.52      23280.21       382.97 o                         
   7   3   3       5181.92       4777.50       179.91 o                         
   8   3   3        351.82        327.70        81.21 o                         
   9   3   3        275.85        335.08        81.44 o                         
  10   3   3       7379.18       7414.55       340.84 o                         
  11   3   3       5981.44       5856.30       313.59 o                         
  12   3   3          0.30          4.04       116.38 o                         
  13   3   3          3.67         16.98        77.56 o                         
  14   3   3          3.91        167.82       105.59 o                         
  15   3   3       1614.89       1796.42       212.34 o                         
  16   3   3       5691.33       5272.92       356.25 o                         
  17   3   3        212.55        430.97       144.04 o                         
  18   3   3       1564.36       1750.91       224.05 o                         
  19   3   3       1909.14       1989.87       236.39 o                         
  20   3   3        274.55        166.24        79.82 o                         
  21   3   3        991.52       1129.08       198.15 o                         
  22   3   3       1448.62       1968.11       338.75 o                         
  23   3   3         89.82         87.88       172.33 o                         
  24   3   3         15.02        238.68       127.41 o                         
  25   3   3        563.64        683.33       185.30 o                         
  26   3   3       2988.20       2761.02       339.13 o                         
   0   4   3       1204.09       1009.23       149.07 o                         
   1   4   3      14260.33      14181.38       361.69 o                         
   2   4   3       4817.68       4527.16       248.86 o                         
   3   4   3      37861.43      38336.13       472.39 o                         
   4   4   3       1384.81       1537.00        95.82 o                         
   5   4   3      13797.53      12503.99       334.67 o                         
   6   4   3       4485.43       4564.50       203.62 o                         
   7   4   3         10.02         64.54        40.14 o                         
   8   4   3      13083.04      11823.73       277.27 o                         
   9   4   3      23011.84      22389.99       610.62 o                         
  10   4   3       3773.35       3941.44       268.18 o                         
  11   4   3       2869.59       2740.94       227.21 o                         
  12   4   3       2820.75       3298.08       258.03 o                         
  13   4   3      10167.14       9573.06       446.45 o                         
  14   4   3       8363.27       8290.98       487.76 o                         
  15   4   3         13.52        151.79        98.85 o                         
  16   4   3       1608.68       1436.03       199.12 o                         
  17   4   3       3036.29       2953.12       283.90 o                         
  18   4   3       1193.73       1279.02       202.76 o                         
  19   4   3         40.41         84.09       134.24 o                         
  20   4   3       1524.73       1687.51       233.07 o                         
  21   4   3       4399.94       4258.32       378.53 o                         
  22   4   3         55.65        160.58       120.94 o                         
  23   4   3         76.94        161.78       126.80 o                         
  24   4   3        214.62       1306.92      1402.68 o                         
  25   4   3       1116.20       1385.49       250.96 o                         
   1   5   3        171.93        169.84        44.72 o                         
   2   5   3      10781.55      10307.90       300.76 o                         
   3   5   3       3381.87       3148.16       151.84 o                         
   4   5   3       1651.36       1478.12       105.15 o                         
   5   5   3        297.57        274.18        52.05 o                         
   6   5   3       1002.97       1122.89       119.23 o                         
   7   5   3        100.03        112.53        71.85 o                         
   8   5   3       6606.25       6399.16       234.80 o                         
   9   5   3        327.59        434.44        69.44 o                         
  10   5   3         95.63         37.10        50.80 o                         
  11   5   3        122.54        330.28        84.61 o                         
  12   5   3       1274.75       1357.55       150.92 o                         
  13   5   3       2081.88       2210.17       192.12 o                         
  14   5   3       3524.19       3219.92       286.99 o                         
  15   5   3        798.48        964.64       167.80 o                         
  16   5   3        437.51        425.34       123.67 o                         
  17   5   3          5.27         74.66        80.35 o                         
  18   5   3       2794.81       2781.10       294.50 o                         
  19   5   3        436.07        788.10       335.71 o                         
  20   5   3        212.47        409.88       150.27 o                         
  21   5   3        497.97        491.77       165.55 o                         
  22   5   3         56.73        114.55       232.76 o                         
  23   5   3        776.26       1102.07       179.58 o                         
  24   5   3        329.59        481.96       139.23 o                         
   0   6   3      16316.56      17622.05       842.78 o                         
   1   6   3       6405.98       5846.19       251.02 o                         
   2   6   3       2008.66       1809.30       140.08 o                         
   3   6   3       2744.38       2597.70       138.66 o                         
   4   6   3        130.93        146.95        50.23 o                         
   5   6   3       2957.19       3054.25       169.20 o                         
   6   6   3        713.28        882.63       117.97 o                         
   7   6   3       5247.92       4942.54       266.14 o                         
   8   6   3        224.93        221.41        58.05 o                         
   9   6   3         13.54         73.20        44.99 o                         
  10   6   3          3.48         50.33        50.60 o                         
  11   6   3        212.62        203.69        70.08 o                         
  12   6   3         33.22        105.92        76.64 o                         
  13   6   3       1942.18       1848.85       201.56 o                         
  14   6   3          3.45         75.40        73.06 o                         
  15   6   3        111.38        285.03       109.53 o                         
  16   6   3       2377.01       2559.84       244.37 o                         
  17   6   3       2297.53       2742.08       242.43 o                         
  18   6   3        471.15        113.38        89.64 o                         
  19   6   3         28.03         26.32       125.97 o                         
  20   6   3        986.10       1335.41       186.86 o                         
  21   6   3       2851.53       3330.53       296.27 o                         
  22   6   3        232.35        172.32       142.11 o                         
   1   7   3       6864.13       6238.89       282.20 o                         
   2   7   3       1091.04       1079.89       100.61 o                         
   3   7   3        122.57        -12.64        70.69 o                         
   4   7   3       1907.48       1762.98       157.13 o                         
   5   7   3        143.91        201.40        74.87 o                         
   6   7   3        600.00        614.46        99.15 o                         
   7   7   3       2281.95       2557.30       187.55 o                         
   8   7   3       2133.63       2103.52       170.34 o                         
   9   7   3       2351.64       2314.42       173.14 o                         
  10   7   3        549.82        789.90       137.85 o                         
  11   7   3       2143.37       2272.39       216.57 o                         
  12   7   3       2625.16       2554.57       287.81 o                         
  13   7   3        133.30        220.34       107.74 o                         
  14   7   3        506.61        581.31       143.71 o                         
  15   7   3       4296.50       3994.71       344.36 o                         
  16   7   3          7.79        213.86       114.60 o                         
  17   7   3        174.13        585.69       185.18 o                         
  18   7   3         93.96        343.47       155.55 o                         
  19   7   3       1128.00       1442.29       246.21 o                         
  20   7   3        624.09        959.19       218.69 o                         
   0   8   3       4517.35       3929.55       752.67 o                         
   1   8   3         85.37        141.75        78.23 o                         
   2   8   3       5656.61       5392.42       285.09 o                         
   3   8   3       1717.38       1851.27       177.15 o                         
   4   8   3       5551.92       5631.24       293.39 o                         
   5   8   3       3301.76       3332.52       230.85 o                         
   6   8   3       1754.37       1724.90       166.90 o                         
   7   8   3         91.60        147.30        79.37 o                         
   8   8   3        689.92        848.86       121.64 o                         
   9   8   3        146.87        343.11        90.02 o                         
  10   8   3        435.42        397.34        83.66 o                         
  11   8   3       1004.29       1127.62       145.97 o                         
  12   8   3          0.07        125.30       164.77 o                         
  13   8   3        431.81        678.61       144.59 o                         
  14   8   3       1067.62       1291.01       194.85 o                         
  15   8   3        394.97        516.83       132.40 o                         
  16   8   3         12.68        285.64       121.10 o                         
  17   8   3        138.28        231.42       123.84 o                         
  18   8   3         33.84         19.84       110.04 o                         
   1   9   3       3864.15       4198.42       272.64 o                         
   2   9   3       2706.50       2596.32       218.36 o                         
   3   9   3       7162.50       6796.98       345.26 o                         
   4   9   3        448.21        520.06       121.21 o                         
   5   9   3       1127.44       1088.77       176.40 o                         
   6   9   3        408.63        543.77       115.82 o                         
   7   9   3       8158.06       8164.66       447.92 o                         
   8   9   3        125.56        208.45       113.14 o                         
   9   9   3         20.97        197.10       159.75 o                         
  10   9   3       2822.75       2645.40       354.62 o                         
  11   9   3      12254.66      11568.62       616.96 o                         
  12   9   3          5.08        484.42       140.74 o                         
  13   9   3       1270.49       1552.82       323.40 o                         
  14   9   3        203.29        132.18       110.92 o                         
   0  10   3       4769.48       4667.18       431.10 o                         
   1  10   3       2313.56       2180.22       235.29 o                         
   2  10   3        455.22        529.16       117.02 o                         
   3  10   3        775.83        638.42       128.75 o                         
   4  10   3       1684.10       1581.67       191.69 o                         
   5  10   3       1268.33       1340.59       177.23 o                         
   6  10   3          5.27        241.76       132.65 o                         
   7  10   3        623.67        878.72       166.47 o                         
   8  10   3        826.07        757.02       156.71 o                         
   9  10   3       1180.37       1258.01       348.13 o                         
   0   0   4     103165.66     100526.22      2774.53 o                         
   1   0   4       6007.64       6490.10       149.11 o                         
   2   0   4      15906.72      16864.92       260.88 o                         
   3   0   4      15177.73      16040.65       226.89 o                         
   4   0   4       4111.93       4393.29       127.98 o                         
   5   0   4     172468.86     173014.41      2283.00 o                         
   6   0   4      47271.99      45170.18       746.43 o                         
   7   0   4       3727.22       3803.54       193.95 o                         
   8   0   4       2431.55       2259.76       164.13 o                         
   9   0   4       7351.38       7978.06       320.51 o                         
  10   0   4         14.45         36.23        78.06 o                         
  11   0   4       1808.15       1965.87       204.13 o                         
  12   0   4        213.98        210.86        69.05 o                         
  13   0   4        863.45       1018.29       145.90 o                         
  14   0   4       2631.62       2527.91       226.63 o                         
  15   0   4        302.10        263.17        82.53 o                         
  16   0   4      17768.24      17112.38       620.08 o                         
  17   0   4      10926.67      10926.12       513.59 o                         
  18   0   4       6874.33       6919.12       425.27 o                         
  19   0   4       1052.13        981.60       176.92 o                         
  20   0   4       6887.21       7504.70       467.79 o                         
  21   0   4       1579.76       1600.79       229.06 o                         
  22   0   4        322.38        264.86       140.96 o                         
  23   0   4        386.58        228.88       267.96 o                         
  24   0   4       7116.56       7109.83       510.46 o                         
  25   0   4       4868.43       5424.36       659.45 o                         
  26   0   4       2059.33       2934.40       508.26 o                         
  27   0   4        120.77        446.86       248.18 o                         
   1   1   4        344.66        455.43        26.44 o                         
   2   1   4         22.05         16.36        19.11 o                         
   3   1   4      28118.54      27531.58       208.90 o                         
   4   1   4      10476.38      10427.34       149.05 o                         
   5   1   4       3769.27       3705.69       202.17 o                         
   6   1   4         28.01        115.89        43.04 o                         
   7   1   4      26772.15      27869.55       426.15 o                         
   8   1   4       6251.16       5885.67       210.05 o                         
   9   1   4         37.75         69.11        54.09 o                         
  10   1   4       5896.66       6423.18       384.34 o                         
  11   1   4         45.68        106.53        54.18 o                         
  12   1   4       3800.65       3361.37       198.43 o                         
  13   1   4       2837.83       3088.50       199.70 o                         
  14   1   4       3174.51       2985.74       200.35 o                         
  15   1   4       3571.13       3663.75       236.30 o                         
  16   1   4         33.19         -3.23        48.16 o                         
  17   1   4         17.30         79.04        72.76 o                         
  18   1   4         18.54         51.38        82.26 o                         
  19   1   4       1930.62       2105.52       210.48 o                         
  20   1   4       1501.08       1582.52       189.85 o                         
  21   1   4       1640.84       1474.44       178.89 o                         
  22   1   4       2931.13       2927.22       257.06 o                         
  23   1   4        505.94        604.42       146.71 o                         
  24   1   4       1874.25       1851.75       297.68 o                         
  25   1   4        345.11        555.75       143.11 o                         
  26   1   4       1657.41       1655.98       249.84 o                         
   0   2   4      16663.98      18058.76       545.99 o                         
   1   2   4       7008.37       7285.35       154.12 o                         
   2   2   4       2218.97       2412.82       117.49 o                         
   3   2   4      26040.41      26556.20       431.70 o                         
   4   2   4      46328.19      43771.05       583.44 o                         
   5   2   4       1468.37       1570.29        72.54 o                         
   6   2   4       8838.03       8295.21       185.58 o                         
   7   2   4       1035.69        811.16        55.02 o                         
   8   2   4      44132.42      42937.35       413.14 o                         
   9   2   4       3580.55       3775.66       125.06 o                         
  10   2   4      11472.51      11581.52       230.25 o                         
  11   2   4       4224.94       4018.05       209.96 o                         
  12   2   4        480.46        389.48        77.93 o                         
  13   2   4       5327.37       5451.30       262.32 o                         
  14   2   4       5673.14       5452.50       273.37 o                         
  15   2   4       2688.79       2707.04       201.49 o                         
  16   2   4      10918.89      10203.67       397.88 o                         
  17   2   4        150.41        190.36        85.36 o                         
  18   2   4       8526.18       8499.90       390.46 o                         
  19   2   4       2254.36       2436.02       222.50 o                         
  20   2   4       1874.47       2003.41       211.50 o                         
  21   2   4       4426.89       4631.79       317.73 o                         
  22   2   4        308.84        543.36       136.05 o                         
  23   2   4        230.53        366.46       118.69 o                         
  24   2   4          8.34         41.04       100.73 o                         
  25   2   4        960.53       1382.20       538.25 o                         
  26   2   4        529.43        435.40       175.81 o                         
   1   3   4       1560.27       1528.82       136.26 o                         
   2   3   4      18795.94      17724.52       317.95 o                         
   3   3   4         31.96         43.65        37.15 o                         
   4   3   4        917.49        843.82        66.45 o                         
   5   3   4       8788.16       9186.75       209.35 o                         
   6   3   4      25365.80      24496.84       379.77 o                         
   7   3   4        123.27        170.77        58.42 o                         
   8   3   4      19354.90      19722.86       425.40 o                         
   9   3   4        529.48        666.37       107.72 o                         
  10   3   4      15376.32      14253.90       494.36 o                         
  11   3   4       8738.21       8041.41       365.12 o                         
  12   3   4       5683.96       5218.06       306.01 o                         
  13   3   4       2456.15       2159.62       209.54 o                         
  14   3   4       4378.07       4747.38       315.19 o                         
  15   3   4       5044.34       5037.34       466.54 o                         
  16   3   4       1194.13       1435.09       196.30 o                         
  17   3   4       1100.66       1212.80       184.64 o                         
  18   3   4         69.21        448.55       136.06 o                         
  19   3   4       1043.83       1353.03       216.08 o                         
  20   3   4       1361.57       1367.61       207.12 o                         
  21   3   4         64.80        307.45       146.45 o                         
  22   3   4         33.27        270.99       144.23 o                         
  23   3   4        104.83        319.74       156.02 o                         
  24   3   4       4071.65       4139.89       399.21 o                         
  25   3   4        231.64        346.30       153.45 o                         
   0   4   4       6526.95       7400.81       464.36 o                         
   1   4   4       3317.22       3107.03       172.37 o                         
   2   4   4          8.70         75.43        57.39 o                         
   3   4   4       7644.25       7605.48       217.48 o                         
   4   4   4       8422.60       8943.47       232.52 o                         
   5   4   4       3841.90       4043.10       159.89 o                         
   6   4   4          8.30          4.09        31.55 o                         
   7   4   4       8474.04       8253.35       264.44 o                         
   8   4   4          5.12         28.72        37.14 o                         
   9   4   4        132.72         76.21        48.97 o                         
  10   4   4       1888.23       1936.09       159.25 o                         
  11   4   4         13.56         -1.84        49.49 o                         
  12   4   4       1081.45       1078.80       162.57 o                         
  13   4   4         66.26        393.59       135.05 o                         
  14   4   4        203.04        274.34        94.96 o                         
  15   4   4        639.35        600.74       184.40 o                         
  16   4   4          5.01         19.49        76.71 o                         
  17   4   4         23.09        131.69       120.02 o                         
  18   4   4       1947.04       1638.59       219.68 o                         
  19   4   4       1935.36       2186.22       263.56 o                         
  20   4   4        458.62        497.69       146.89 o                         
  21   4   4          4.14        536.72       239.83 o                         
  22   4   4        171.96        522.36       161.62 o                         
  23   4   4        205.44        316.07       301.51 o                         
  24   4   4         52.45        239.98       142.30 o                         
  25   4   4        108.51        554.06       180.60 o                         
   1   5   4       5879.41       5833.47       227.22 o                         
   2   5   4      13207.75      12996.46       761.21 o                         
   3   5   4       1026.18       1140.61        97.41 o                         
   4   5   4        511.27        527.15        64.01 o                         
   5   5   4        161.15        195.13        39.92 o                         
   6   5   4       9309.35       9729.28       559.33 o                         
   7   5   4       1094.21       1086.70        98.92 o                         
   8   5   4       8642.50       8111.34       294.37 o                         
   9   5   4        220.40        170.38        51.80 o                         
  10   5   4       5398.72       4962.46       212.47 o                         
  11   5   4       5575.29       5221.45       278.48 o                         
  12   5   4         27.05        210.77        81.52 o                         
  13   5   4       3428.76       3624.18       243.20 o                         
  14   5   4       1259.53       1260.97       155.25 o                         
  15   5   4        366.23        466.23       113.56 o                         
  16   5   4       1585.76       1867.68       211.67 o                         
  17   5   4       2847.44       2744.21       293.92 o                         
  18   5   4       3615.13       3543.90       273.37 o                         
  19   5   4        243.17        325.33        93.54 o                         
  20   5   4       1926.18       2168.93       219.26 o                         
  21   5   4          0.22         80.25        91.69 o                         
  22   5   4       3399.40       3106.17       341.09 o                         
  23   5   4       1969.25       1717.81       213.36 o                         
   0   6   4       9568.21       8628.65       429.94 o                         
   1   6   4       2519.30       2406.41       172.76 o                         
   2   6   4          3.18         16.83        57.61 o                         
   3   6   4        222.43        250.03        53.86 o                         
   4   6   4        429.40        390.93        77.03 o                         
   5   6   4       5545.11       5285.71       213.98 o                         
   6   6   4          3.49         79.55        50.66 o                         
   7   6   4       3295.58       3453.34       221.68 o                         
   8   6   4        797.84        843.32        98.48 o                         
   9   6   4       1984.72       2113.81       266.56 o                         
  10   6   4        399.96        333.51        70.56 o                         
  11   6   4         85.80         75.62        69.48 o                         
  12   6   4       2244.91       2122.34       190.79 o                         
  13   6   4        396.24        343.52       103.00 o                         
  14   6   4        439.29        476.73       114.82 o                         
  15   6   4       3228.10       3346.22       257.80 o                         
  16   6   4       5619.76       5275.13       412.88 o                         
  17   6   4        908.08       1031.41       160.31 o                         
  18   6   4        915.28        836.26       147.98 o                         
  19   6   4         59.15        157.46        94.06 o                         
  20   6   4        428.12        503.05       175.78 o                         
  21   6   4         81.18        232.92       279.02 o                         
  22   6   4         36.39        369.74       195.12 o                         
   1   7   4          1.73         15.95        60.71 o                         
   2   7   4      11298.70      10463.82       305.15 o                         
   3   7   4         80.00        146.79        58.44 o                         
   4   7   4       1211.71       1284.71       128.80 o                         
   5   7   4        316.42        331.60        97.60 o                         
   6   7   4      10017.95       9542.12       351.08 o                         
   7   7   4       6864.94       6389.27       327.76 o                         
   8   7   4       1921.40       2011.19       158.33 o                         
   9   7   4       1221.95       1154.16       191.84 o                         
  10   7   4        216.11        276.67        83.32 o                         
  11   7   4         14.41         76.75        84.97 o                         
  12   7   4        402.20        181.83       175.57 o                         
  13   7   4        510.20        784.36       144.37 o                         
  14   7   4        403.58        554.38       164.18 o                         
  15   7   4          5.62         76.52       227.66 o                         
  16   7   4       4377.03       4662.58       416.10 o                         
  17   7   4         88.39        137.76       128.98 o                         
  18   7   4       5556.69       5131.24       449.85 o                         
  19   7   4         53.14        201.21       353.50 o                         
  20   7   4         48.24         79.80       107.68 o                         
   0   8   4       2133.52       2322.06       265.31 o                         
   1   8   4         25.89        126.86        81.48 o                         
   2   8   4         70.45        -40.72        71.69 o                         
   3   8   4        198.18        232.84        83.03 o                         
   4   8   4       1454.07       1422.54       158.86 o                         
   5   8   4       1112.05       1165.97       139.24 o                         
   6   8   4       3191.59       3181.98       329.41 o                         
   7   8   4       2793.46       2668.77       207.29 o                         
   8   8   4       1762.34       2005.31       183.45 o                         
   9   8   4         53.38        151.71        69.43 o                         
  10   8   4       2689.63       2728.31       261.61 o                         
  11   8   4        664.23        557.26       302.14 o                         
  12   8   4      11054.48      11148.27       646.39 o                         
  13   8   4         49.50        387.36       144.49 o                         
  14   8   4        520.20        618.99       164.68 o                         
  15   8   4          1.87        122.52       135.15 o                         
  16   8   4        794.18        715.24       187.77 o                         
  17   8   4       1928.33       1809.74       292.26 o                         
  18   8   4        322.26        488.86       175.12 o                         
   1   9   4       1494.29       1669.96       171.20 o                         
   2   9   4        170.09        324.76       104.35 o                         
   3   9   4        259.77        184.07       104.31 o                         
   4   9   4        594.61        486.16       105.95 o                         
   5   9   4         95.65        105.86        66.63 o                         
   6   9   4         11.63         65.06        91.98 o                         
   7   9   4        782.04        976.05       166.37 o                         
   8   9   4         60.06        183.12       137.70 o                         
   9   9   4        300.46        164.24        93.62 o                         
  10   9   4        860.32       1029.41       193.51 o                         
  11   9   4        731.04        765.35       236.12 o                         
  12   9   4        497.85        475.68       164.62 o                         
  13   9   4          0.81        226.09       106.59 o                         
  14   9   4         61.75        217.33       133.14 o                         
   0  10   4        819.10       1109.48       220.14 o                         
   1  10   4        148.17         81.20        69.11 o                         
   2  10   4        137.44        136.78        63.36 o                         
   3  10   4        143.47        270.82       101.47 o                         
   4  10   4       3463.40       3335.20       266.34 o                         
   5  10   4         35.09        400.04       131.00 o                         
   6  10   4        683.52        780.53       165.69 o                         
   7  10   4       1057.10       1369.69       273.42 o                         
   8  10   4       1731.20       2067.19       314.09 o                         
   9  10   4        125.30         64.47       113.06 o                         
   1   1   5      29729.91      33341.98       433.49 o                         
   2   1   5       2479.06       2634.36        84.59 o                         
   3   1   5       1514.19       1492.53        49.88 o                         
   4   1   5      15933.90      16031.16       310.51 o                         
   5   1   5       9445.71       9128.61       178.93 o                         
   6   1   5      29847.94      29334.06       730.02 o                         
   7   1   5       1546.97       1296.71        79.77 o                         
   8   1   5       8499.96       8354.38       333.91 o                         
   9   1   5         35.93         83.44        42.54 o                         
  10   1   5       5396.87       5267.08       224.13 o                         
  11   1   5      54089.67      52068.94       727.42 o                         
  12   1   5         15.48         77.69        62.35 o                         
  13   1   5       8734.76       8367.72       320.91 o                         
  14   1   5         22.11         41.10        69.27 o                         
  15   1   5       7974.50       7624.78       328.21 o                         
  16   1   5        949.84       1008.65       131.45 o                         
  17   1   5       4736.18       4404.70       269.10 o                         
  18   1   5          3.98        138.35        78.71 o                         
  19   1   5      10002.79       9288.39       419.17 o                         
  20   1   5        404.29        438.17       110.35 o                         
  21   1   5        412.33        738.05       156.20 o                         
  22   1   5         87.75        276.85        93.04 o                         
  23   1   5       3108.71       3292.52       281.59 o                         
  24   1   5        645.00       1001.01       168.16 o                         
  25   1   5       1773.34       1811.72       235.95 o                         
  26   1   5        828.03        768.54       159.28 o                         
   0   2   5        266.58        213.02        84.68 o                         
   1   2   5      24920.03      27098.47       328.29 o                         
   2   2   5          5.46         74.95        50.12 o                         
   3   2   5      64040.97      64514.28       592.05 o                         
   4   2   5        419.20        405.28        37.16 o                         
   5   2   5      11082.79      11069.17       166.24 o                         
   6   2   5        172.27        199.57        25.77 o                         
   7   2   5        328.61        373.56        50.94 o                         
   8   2   5       2927.39       3355.77       143.74 o                         
   9   2   5       1161.07       1107.05        61.04 o                         
  10   2   5         11.36         38.43        14.92 o                         
  11   2   5      10938.49      11070.19       277.35 o                         
  12   2   5        717.79        707.40        63.04 o                         
  13   2   5        111.98        138.80        68.16 o                         
  14   2   5       2242.22       2473.06       187.96 o                         
  15   2   5        901.68        967.44       122.35 o                         
  16   2   5        974.98       1264.87       158.12 o                         
  17   2   5       2226.47       2234.62       199.32 o                         
  18   2   5         37.59        258.46        99.13 o                         
  19   2   5         19.46        -60.59        60.59 o                         
  20   2   5       1363.51       1504.98       184.23 o                         
  21   2   5        794.65       1144.41       170.32 o                         
  22   2   5         13.05        147.51        78.42 o                         
  23   2   5       1850.12       1728.85       313.82 o                         
  24   2   5        113.18        118.24        89.48 o                         
  25   2   5       7658.21       8537.90       478.93 o                         
  26   2   5        273.61        622.33       312.03 o                         
   1   3   5      20449.03      22417.95       520.15 o                         
   2   3   5       7708.88       8558.00       255.79 o                         
   3   3   5        118.55        191.00        38.48 o                         
   4   3   5         86.59         59.49        32.72 o                         
   5   3   5       7098.96       7656.05       207.95 o                         
   6   3   5       1790.35       1948.46       107.38 o                         
   7   3   5      10062.86      10069.46       221.67 o                         
   8   3   5          7.03          8.85        42.15 o                         
   9   3   5         78.65        161.41        53.67 o                         
  10   3   5       2084.10       2350.34       158.42 o                         
  11   3   5      15549.47      14996.18       405.49 o                         
  12   3   5        512.91        703.14       120.11 o                         
  13   3   5        531.63        415.85       111.72 o                         
  14   3   5         39.64        169.48        89.77 o                         
  15   3   5       1234.38       1281.94       173.95 o                         
  16   3   5       4451.79       4545.44       332.31 o                         
  17   3   5        189.39        234.35        98.70 o                         
  18   3   5       6213.58       5697.54       391.14 o                         
  19   3   5       1604.14       1693.38       218.01 o                         
  20   3   5        691.92        667.42       146.32 o                         
  21   3   5       1850.07       2405.64       287.89 o                         
  22   3   5        178.80        594.69       176.22 o                         
  23   3   5       5760.83       6333.04       477.24 o                         
  24   3   5        137.00        419.03       170.09 o                         
  25   3   5          2.51        208.17       145.86 o                         
   0   4   5       2248.27       2516.53       287.26 o                         
   1   4   5      27497.81      28125.22       664.44 o                         
   2   4   5        504.90        459.72        72.55 o                         
   3   4   5      14696.30      14360.86       306.29 o                         
   4   4   5       3137.42       3139.49       168.74 o                         
   5   4   5      20299.96      19813.42       356.17 o                         
   6   4   5       2761.12       2939.82       194.23 o                         
   7   4   5       7321.54       6690.09       232.43 o                         
   8   4   5        365.11        361.97        54.20 o                         
   9   4   5      13913.63      12489.50       292.33 o                         
  10   4   5        754.55        613.53        93.61 o                         
  11   4   5       6174.20       5683.06       270.25 o                         
  12   4   5       8932.63       9136.15       349.60 o                         
  13   4   5      13393.98      12603.11       419.79 o                         
  14   4   5       2282.75       2529.31       197.67 o                         
  15   4   5        884.36       1146.79       201.73 o                         
  16   4   5        294.59        477.10        95.64 o                         
  17   4   5        212.27        161.62       104.52 o                         
  18   4   5          0.79         -9.33        90.65 o                         
  19   4   5       2473.15       2459.44       222.39 o                         
  20   4   5        896.67       1007.00       147.96 o                         
  21   4   5       6736.26       7280.34       453.00 o                         
  22   4   5         51.54         59.40        62.00 o                         
  23   4   5         10.73         14.62        91.02 o                         
  24   4   5         88.10        305.93       139.34 o                         
  25   4   5       3133.54       3348.95       688.50 o                         
   1   5   5        299.03        205.99        54.32 o                         
   2   5   5       2380.28       2474.14       175.34 o                         
   3   5   5      10227.12      10272.12       297.78 o                         
   4   5   5         17.85          7.10        35.39 o                         
   5   5   5       1278.53       1337.76       104.84 o                         
   6   5   5         46.05         53.24        55.91 o                         
   7   5   5         24.13         46.11        56.74 o                         
   8   5   5        413.33        503.54        79.49 o                         
   9   5   5        733.76        680.62        79.00 o                         
  10   5   5       2367.75       2307.49       141.18 o                         
  11   5   5         99.27         21.58        56.74 o                         
  12   5   5        144.21        173.02       114.75 o                         
  13   5   5       6304.58       6338.61       316.12 o                         
  14   5   5         51.38        243.05        90.10 o                         
  15   5   5       5846.07       5858.17       319.76 o                         
  16   5   5         24.57        -26.45        64.15 o                         
  17   5   5         10.58         87.29        95.78 o                         
  18   5   5          3.80        191.24       103.21 o                         
  19   5   5       1496.04       1439.07       243.02 o                         
  20   5   5        266.19        318.29       135.49 o                         
  21   5   5        527.38        711.28       150.03 o                         
  22   5   5         66.46        203.42       164.40 o                         
  23   5   5       1619.18       1418.81       244.48 o                         
   0   6   5       1626.07       1789.69       258.66 o                         
   1   6   5       7476.37       7329.55       279.78 o                         
   2   6   5        454.83        293.88        67.75 o                         
   3   6   5       1172.44       1096.19       107.67 o                         
   4   6   5       7780.46       7867.60       267.35 o                         
   5   6   5        649.73        600.57        81.09 o                         
   6   6   5        842.46       1096.61       133.08 o                         
   7   6   5         71.33          9.17        46.83 o                         
   8   6   5       2783.64       3160.89       178.74 o                         
   9   6   5       1183.88       1185.08       126.76 o                         
  10   6   5        185.12        163.31        53.77 o                         
  11   6   5       1949.34       1932.67       182.99 o                         
  12   6   5         45.27         19.24        66.30 o                         
  13   6   5       1656.21       1662.94       234.37 o                         
  14   6   5        836.32       1035.82       144.08 o                         
  15   6   5       1433.97       1664.84       184.37 o                         
  16   6   5        151.48        288.68       113.39 o                         
  17   6   5       1835.08       1649.67       195.80 o                         
  18   6   5        222.63        257.36       145.77 o                         
  19   6   5        184.45        390.91       160.68 o                         
  20   6   5        116.95        166.91       151.10 o                         
  21   6   5        626.06        590.77       179.93 o                         
  22   6   5        601.13        826.32       206.52 o                         
   1   7   5       1510.22       1489.61       147.92 o                         
   2   7   5      11453.43      11247.47       333.16 o                         
   3   7   5       8071.19       7766.23       265.65 o                         
   4   7   5        202.69        232.13        57.50 o                         
   5   7   5       1128.48       1286.05       136.93 o                         
   6   7   5          3.89         39.62        68.88 o                         
   7   7   5       1785.72       1747.93       178.85 o                         
   8   7   5         16.33        143.97        59.46 o                         
   9   7   5       3823.34       3812.12       312.68 o                         
  10   7   5        304.10        333.10        93.38 o                         
  11   7   5       1712.12       1437.00       171.57 o                         
  12   7   5       1675.73       1763.37       189.02 o                         
  13   7   5         71.76        156.04       161.86 o                         
  14   7   5        184.99        461.45       142.80 o                         
  15   7   5       1570.37       1932.73       282.54 o                         
  16   7   5       1501.30       1870.24       270.67 o                         
  17   7   5        609.29       1056.70       217.91 o                         
  18   7   5         64.70        283.46       167.68 o                         
  19   7   5       4250.73       4813.79       448.98 o                         
  20   7   5          2.28        180.50       125.69 o                         
   0   8   5       8289.59       8481.34       507.23 o                         
   1   8   5       3373.04       3481.25       329.70 o                         
   2   8   5         46.86        -76.53        76.53 o                         
   3   8   5         60.63        171.04        75.83 o                         
   4   8   5       2872.80       2539.24       202.46 o                         
   5   8   5        601.38        931.23       152.01 o                         
   6   8   5       1128.22       1023.79       146.33 o                         
   7   8   5        143.11        116.31        76.13 o                         
   8   8   5        751.42        866.17       154.45 o                         
   9   8   5       2300.84       2244.61       235.53 o                         
  10   8   5         58.82        354.32       130.25 o                         
  11   8   5        625.74        775.10       181.81 o                         
  12   8   5        889.02        977.70       213.47 o                         
  13   8   5        715.11        579.99       181.16 o                         
  14   8   5        142.73        218.46       139.62 o                         
  15   8   5        220.85        201.95       115.93 o                         
  16   8   5        601.48        679.59       208.23 o                         
  17   8   5       1003.01       1206.58       236.57 o                         
   1   9   5        448.55        384.35       108.45 o                         
   2   9   5        179.24        264.13       100.35 o                         
   3   9   5       1762.05       1824.74       182.42 o                         
   4   9   5         34.29        272.75        95.82 o                         
   5   9   5       3214.27       3252.59       239.61 o                         
   6   9   5        581.80        567.27       194.29 o                         
   7   9   5       8064.49       7449.10       435.02 o                         
   8   9   5        830.92        585.96       171.58 o                         
   9   9   5        566.68        674.97       151.78 o                         
  10   9   5       1167.61       1330.97       212.95 o                         
  11   9   5       2726.23       3039.00       300.12 o                         
  12   9   5         86.81        270.93       132.41 o                         
  13   9   5       1079.10        850.06       171.82 o                         
  14   9   5       1266.05       1171.70       200.30 o                         
   0  10   5        125.48         48.47       117.94 o                         
   1  10   5        270.47        516.04       121.00 o                         
   2  10   5        557.56        613.57       122.87 o                         
   3  10   5          7.05        166.36       126.44 o                         
   4  10   5        175.54        538.28       133.37 o                         
   5  10   5       2199.21       2580.41       282.21 o                         
   6  10   5          8.18         64.62       112.20 o                         
   7  10   5       2642.49       2834.21       294.17 o                         
   8  10   5          0.29        191.52       128.10 o                         
   9  10   5         37.18        114.60       121.95 o                         
   0   0   6      15983.00      17530.71       491.51 o                         
   1   0   6       1049.49       1168.72       134.05 o                         
   2   0   6         85.15        120.63        28.55 o                         
   3   0   6      15882.10      15501.02       298.03 o                         
   4   0   6       2955.10       2770.43        90.05 o                         
   5   0   6      44698.49      42955.10       691.95 o                         
   6   0   6      50671.89      50185.85      1125.53 o                         
   7   0   6       7767.88       7787.95       216.41 o                         
   8   0   6      58759.30      57610.47      1161.26 o                         
   9   0   6      47166.83      46905.07       610.98 o                         
  10   0   6       6502.59       6208.34       292.32 o                         
  11   0   6       1357.62       1437.12       151.86 o                         
  12   0   6         30.85         44.03        58.97 o                         
  13   0   6         18.09          2.40       133.19 o                         
  14   0   6        417.39        312.73        90.25 o                         
  15   0   6       1136.17       1121.85       156.33 o                         
  16   0   6      26811.99      26162.83       768.79 o                         
  17   0   6        361.52        406.32       123.10 o                         
  18   0   6       9827.07       9973.88       506.13 o                         
  19   0   6       2841.37       2898.56       283.18 o                         
  20   0   6       1108.40       1121.42       275.73 o                         
  21   0   6        260.65        425.65       212.86 o                         
  22   0   6        845.09        855.59       286.16 o                         
  23   0   6       2797.42       2442.62       436.19 o                         
  24   0   6         16.69        317.13       210.52 o                         
  25   0   6        936.04       1422.20       377.92 o                         
  26   0   6        282.87        994.52       340.66 o                         
   1   1   6     104314.96     115207.15      2439.20 o                         
   2   1   6       4725.66       4976.00       194.12 o                         
   3   1   6      19941.46      20050.30      1015.98 o                         
   4   1   6       7929.26       8257.76       129.36 o                         
   5   1   6         98.53         68.25        24.76 o                         
   6   1   6      37380.42      35448.31      1085.49 o                         
   7   1   6       1012.75       1259.19        78.83 o                         
   8   1   6        957.31        945.59        74.14 o                         
   9   1   6        668.37        789.98        89.33 o                         
  10   1   6          9.47         11.73        45.81 o                         
  11   1   6        240.07        423.65       126.79 o                         
  12   1   6        456.59        600.23        89.83 o                         
  13   1   6       7714.64       7257.91       301.29 o                         
  14   1   6         33.29        129.62        72.18 o                         
  15   1   6       3262.84       3445.00       224.96 o                         
  16   1   6         57.31          5.88        65.86 o                         
  17   1   6        167.53        130.74        72.59 o                         
  18   1   6       2827.72       3011.37       235.09 o                         
  19   1   6        392.55        536.93       116.85 o                         
  20   1   6        674.36        860.33       146.75 o                         
  21   1   6        551.82        811.34       167.16 o                         
  22   1   6         13.14        203.06       103.41 o                         
  23   1   6        397.23        305.12       122.68 o                         
  24   1   6       1372.68       1206.43       189.10 o                         
  25   1   6         42.26         91.10        85.56 o                         
  26   1   6        296.57        387.93       158.91 o                         
   0   2   6      18307.69      19383.12       633.37 o                         
   1   2   6      17115.90      17692.83       291.00 o                         
   2   2   6      25358.16      26723.46       419.40 o                         
   3   2   6      61866.45      63431.99       771.80 o                         
   4   2   6      28329.01      29022.38       583.17 o                         
   5   2   6       3128.91       2945.73        84.82 o                         
   6   2   6       2726.43       2795.78       123.12 o                         
   7   2   6       1808.93       1990.83       104.18 o                         
   8   2   6      17595.78      16841.91       316.64 o                         
   9   2   6       3487.95       3649.15       153.68 o                         
  10   2   6        141.00        136.23        42.85 o                         
  11   2   6       2034.13       1913.33       122.56 o                         
  12   2   6       1424.56       1677.01       139.95 o                         
  13   2   6       1685.57       1400.69        78.32 o                         
  14   2   6      13889.64      13207.60       425.65 o                         
  15   2   6       2977.82       2963.13       209.40 o                         
  16   2   6      14038.55      13196.24       453.13 o                         
  17   2   6       4904.94       4774.24       283.66 o                         
  18   2   6       1695.14       1759.44       185.29 o                         
  19   2   6       1553.10       1809.59       183.17 o                         
  20   2   6       4027.16       3795.47       279.88 o                         
  21   2   6        749.60        790.31       137.74 o                         
  22   2   6        160.98        375.51       113.79 o                         
  23   2   6        387.05        639.71       142.34 o                         
  24   2   6        222.16        267.30       115.85 o                         
  25   2   6       2299.15       2340.45       259.16 o                         
  26   2   6       1316.28       1830.51       236.41 o                         
   1   3   6       1939.49       1814.48        99.70 o                         
   2   3   6      16926.53      16723.27       244.84 o                         
   3   3   6       9671.05      10772.04       296.20 o                         
   4   3   6         40.02         42.11        24.35 o                         
   5   3   6        924.24        991.55        67.46 o                         
   6   3   6      27623.60      27282.83       379.36 o                         
   7   3   6       1500.08       1555.75        84.44 o                         
   8   3   6       2201.02       2273.42       110.48 o                         
   9   3   6       3837.69       3792.04       190.26 o                         
  10   3   6       7234.25       6734.36       263.49 o                         
  11   3   6         97.57         55.04        61.97 o                         
  12   3   6        466.34        690.05       100.28 o                         
  13   3   6       3555.53       3193.77       200.96 o                         
  14   3   6       1010.96       1086.97       123.02 o                         
  15   3   6       3952.30       4048.10       241.17 o                         
  16   3   6       2359.48       2291.51       237.05 o                         
  17   3   6          6.86         94.56        90.77 o                         
  18   3   6        886.73       1302.64       204.02 o                         
  19   3   6          4.16         31.51       100.90 o                         
  20   3   6        689.33        479.26       132.84 o                         
  21   3   6       1993.15       2236.44       211.89 o                         
  22   3   6        438.42        521.39       149.42 o                         
  23   3   6        725.49       1327.29       319.52 o                         
  24   3   6       4199.21       4624.68       417.55 o                         
  25   3   6         83.10         86.74       132.30 o                         
   0   4   6        150.98        289.47       142.12 o                         
   1   4   6       9352.43      10064.90       406.25 o                         
   2   4   6       3980.82       3640.49       115.09 o                         
   3   4   6        793.08        799.03        81.32 o                         
   4   4   6       1106.18       1040.96        84.54 o                         
   5   4   6       2754.24       2671.21       133.67 o                         
   6   4   6        763.37        943.45        87.22 o                         
   7   4   6       3780.44       3816.73       172.60 o                         
   8   4   6       4842.21       4715.14       174.66 o                         
   9   4   6        100.75        164.07        38.48 o                         
  10   4   6       5073.14       5256.36       248.04 o                         
  11   4   6        642.97        700.87       108.93 o                         
  12   4   6      11242.12      11379.95       386.54 o                         
  13   4   6        119.85        219.16        83.19 o                         
  14   4   6       4441.86       4242.06       254.47 o                         
  15   4   6        266.63        292.58        85.21 o                         
  16   4   6         20.84        133.34        87.63 o                         
  17   4   6       4712.34       4412.04       277.96 o                         
  18   4   6        573.86        634.51       120.07 o                         
  19   4   6       1437.07       1831.79       194.94 o                         
  20   4   6        685.54        825.39       167.28 o                         
  21   4   6         12.24        178.65       133.95 o                         
  22   4   6         32.57        295.27        96.36 o                         
  23   4   6         76.14        111.20        91.10 o                         
  24   4   6        526.00        874.52       197.86 o                         
   1   5   6       4052.26       3951.95       290.04 o                         
   2   5   6      16489.46      15764.51       567.44 o                         
   3   5   6       3960.08       3757.43       178.13 o                         
   4   5   6       2861.37       2588.59       147.05 o                         
   5   5   6       2806.77       2515.59       144.38 o                         
   6   5   6      27765.54      27430.16       465.87 o                         
   7   5   6      14169.46      13944.84       334.25 o                         
   8   5   6         27.71         27.97        51.10 o                         
   9   5   6       2251.61       2004.92       131.77 o                         
  10   5   6       7691.84       6952.75       244.94 o                         
  11   5   6       9686.80       9205.02       362.91 o                         
  12   5   6       6844.39       6828.68       385.21 o                         
  13   5   6        262.54        270.26        96.61 o                         
  14   5   6       1460.43       1608.60       174.79 o                         
  15   5   6        412.68        498.62       110.92 o                         
  16   5   6        323.24        359.33        80.07 o                         
  17   5   6         48.19        133.42       111.81 o                         
  18   5   6       2071.42       2229.88       214.32 o                         
  19   5   6         79.59        145.05        82.04 o                         
  20   5   6       1419.92       1456.34       222.17 o                         
  21   5   6       1491.95       1845.89       324.38 o                         
  22   5   6       1012.25       1181.25       230.00 o                         
  23   5   6       1946.65       1994.51       287.57 o                         
   0   6   6      12451.76      12172.40       515.55 o                         
   1   6   6        136.77        102.46        77.32 o                         
   2   6   6        819.66        801.42        88.31 o                         
   3   6   6        984.96        778.34        90.85 o                         
   4   6   6       2194.99       2071.13       140.10 o                         
   5   6   6       4054.58       3915.88       192.42 o                         
   6   6   6       1255.26       1432.03       176.44 o                         
   7   6   6          3.74         15.44        70.63 o                         
   8   6   6        229.35        192.95        66.63 o                         
   9   6   6         50.10         68.59        54.37 o                         
  10   6   6       4112.34       3955.72       251.45 o                         
  11   6   6          1.94        -31.52        85.06 o                         
  12   6   6       4907.38       4376.55       280.43 o                         
  13   6   6        153.07         96.61        82.75 o                         
  14   6   6       1196.01       1276.93       157.19 o                         
  15   6   6        822.08        775.50       123.54 o                         
  16   6   6       2169.82       2283.61       397.95 o                         
  17   6   6        458.95        344.54       139.78 o                         
  18   6   6        204.03        128.38        87.89 o                         
  19   6   6        945.20        789.80       346.46 o                         
  20   6   6        142.08        208.45       132.49 o                         
  21   6   6        743.58        796.22       204.40 o                         
  22   6   6        245.05        184.93       143.96 o                         
   1   7   6       1163.03       1000.88       147.12 o                         
   2   7   6        569.13        639.23        85.28 o                         
   3   7   6         15.76        163.88        57.20 o                         
   4   7   6        442.93        453.35        73.83 o                         
   5   7   6       2817.89       2836.00       260.36 o                         
   6   7   6       5714.12       5295.14       316.34 o                         
   7   7   6        415.95        415.25        93.81 o                         
   8   7   6        269.32        339.89        78.08 o                         
   9   7   6        304.42        183.27       104.83 o                         
  10   7   6        198.77        315.55        97.56 o                         
  11   7   6        257.15        205.16       118.47 o                         
  12   7   6        266.21        275.06       123.74 o                         
  13   7   6         39.88        -11.83        87.31 o                         
  14   7   6        153.22        529.82       185.46 o                         
  15   7   6         32.99        246.92       131.28 o                         
  16   7   6       1101.91       1331.81       231.57 o                         
  17   7   6        394.42        515.56       162.43 o                         
  18   7   6       6284.87       5818.77       572.43 o                         
  19   7   6        112.02        371.62       179.55 o                         
  20   7   6         79.77        202.70       114.10 o                         
   0   8   6       5327.69       6024.19       756.69 o                         
   1   8   6       1866.55       1971.20       176.76 o                         
   2   8   6        657.62        718.53       109.55 o                         
   3   8   6       2438.09       2401.79       191.90 o                         
   4   8   6       3713.63       3950.16       244.92 o                         
   5   8   6        207.23        268.72        81.89 o                         
   6   8   6        325.63        231.33       128.71 o                         
   7   8   6         25.41         52.32        65.50 o                         
   8   8   6        911.26       1045.80       164.75 o                         
   9   8   6        105.17        517.06       200.86 o                         
  10   8   6       2695.39       2622.46       323.86 o                         
  11   8   6        903.34        817.22       295.87 o                         
  12   8   6       8071.45       8049.41       557.94 o                         
  13   8   6       4489.49       4469.56       448.90 o                         
  14   8   6        409.41        458.58       177.89 o                         
  15   8   6         96.76        239.37       185.53 o                         
  16   8   6        131.06        198.61       268.89 o                         
  17   8   6        181.67        322.10       114.81 o                         
   1   9   6        367.41        556.10       112.21 o                         
   2   9   6        449.17        439.72       102.57 o                         
   3   9   6         22.10        133.02        80.06 o                         
   4   9   6         61.78        112.47        58.32 o                         
   5   9   6        507.87        461.27       112.43 o                         
   6   9   6       1971.31       1999.10       227.99 o                         
   7   9   6        628.52        931.69       165.88 o                         
   8   9   6        141.06        244.09        92.80 o                         
   9   9   6         18.23        232.87       123.94 o                         
  10   9   6        749.61        839.80       188.23 o                         
  11   9   6          7.69        232.51       132.02 o                         
  12   9   6         62.23         71.93        84.06 o                         
  13   9   6         22.29        184.63       114.85 o                         
  14   9   6          5.89        349.31       142.84 o                         
   0  10   6        889.78       1106.88       213.62 o                         
   1  10   6        580.09        811.52       138.60 o                         
   2  10   6         40.09         77.13       132.76 o                         
   3  10   6       1439.11       1469.67       295.16 o                         
   4  10   6       2567.10       2594.12       282.83 o                         
   5  10   6        269.42        506.70       154.13 o                         
   6  10   6        752.41        667.74       146.28 o                         
   7  10   6         84.77         25.93        91.31 o                         
   8  10   6       1691.24       1964.45       253.10 o                         
   9  10   6        755.73        794.29       214.34 o                         
   1   1   7      39907.66      44198.36       757.45 o                         
   2   1   7       2033.93       2075.65        83.96 o                         
   3   1   7       5377.70       5527.02       168.77 o                         
   4   1   7       2426.89       2310.04        85.11 o                         
   5   1   7       9159.04       9028.13       231.31 o                         
   6   1   7        611.62        728.88        59.07 o                         
   7   1   7       4946.80       5047.95       154.48 o                         
   8   1   7       8014.57       8095.94       206.91 o                         
   9   1   7       1770.79       2042.51       111.34 o                         
  10   1   7      23974.88      23693.95       384.64 o                         
  11   1   7      17807.82      16336.59       424.25 o                         
  12   1   7       1545.61       1542.18       110.73 o                         
  13   1   7       2708.38       2485.75       142.62 o                         
  14   1   7       4008.05       3913.53       232.37 o                         
  15   1   7       4240.24       4198.34       373.38 o                         
  16   1   7         26.79         58.23        62.03 o                         
  17   1   7        307.13        369.96        96.08 o                         
  18   1   7        503.00        547.77       128.83 o                         
  19   1   7       1878.02       2091.64       207.52 o                         
  20   1   7        792.06        948.88       145.08 o                         
  21   1   7         44.58         62.34        75.11 o                         
  22   1   7       3648.13       4002.85       303.09 o                         
  23   1   7       3352.97       3603.99       296.83 o                         
  24   1   7       1230.61       1651.31       215.61 o                         
  25   1   7        278.01        234.38       245.43 o                         
  26   1   7        451.44        642.27       257.38 o                         
   0   2   7      23437.65      24391.57       678.95 o                         
   1   2   7      17719.91      18569.77       266.50 o                         
   2   2   7        119.61        129.77        46.55 o                         
   3   2   7      14891.32      15704.68       262.64 o                         
   4   2   7       1497.12       1406.75        70.38 o                         
   5   2   7      15966.54      15756.25       550.21 o                         
   6   2   7        166.11        169.17        36.24 o                         
   7   2   7         75.24        157.01        40.60 o                         
   8   2   7        112.94        276.41        70.73 o                         
   9   2   7       1692.31       1531.41       102.40 o                         
  10   2   7       6048.86       6492.05       213.06 o                         
  11   2   7         71.38         50.48        32.85 o                         
  12   2   7         84.99         93.68        54.33 o                         
  13   2   7       1960.44       1922.88       132.79 o                         
  14   2   7        147.51        242.09        64.68 o                         
  15   2   7          0.37         -1.10        50.80 o                         
  16   2   7       1208.14       1459.71       135.86 o                         
  17   2   7       4624.58       4897.45       238.90 o                         
  18   2   7       1669.64       1846.48       156.24 o                         
  19   2   7          6.38        163.77        80.92 o                         
  20   2   7        132.86        251.74        84.94 o                         
  21   2   7        526.89        862.13       146.75 o                         
  22   2   7          1.39        226.96       110.15 o                         
  23   2   7        246.75        459.56       137.49 o                         
  24   2   7        151.75        273.47       133.87 o                         
  25   2   7        383.23        557.88       143.98 o                         
  26   2   7       1462.56       1713.48       243.27 o                         
   1   3   7       3159.54       3674.71       223.97 o                         
   2   3   7       3440.03       3522.06       178.82 o                         
   3   3   7       4514.61       5046.33       211.23 o                         
   4   3   7       1179.67       1132.42        60.09 o                         
   5   3   7          1.99          3.39        14.36 o                         
   6   3   7        947.94       1179.16        80.67 o                         
   7   3   7        239.61        193.02        31.30 o                         
   8   3   7         92.56         84.12        38.77 o                         
   9   3   7        976.19       1000.81        99.80 o                         
  10   3   7        196.82         81.80        47.12 o                         
  11   3   7       2603.70       2392.54       164.72 o                         
  12   3   7       2037.54       1917.02       136.75 o                         
  13   3   7       1792.71       1621.14       127.24 o                         
  14   3   7       2062.08       2433.93       162.83 o                         
  15   3   7       1678.09       1576.79       137.75 o                         
  16   3   7        219.61        196.80        59.68 o                         
  17   3   7         12.45        151.89        73.93 o                         
  18   3   7       2317.15       2321.51       178.74 o                         
  19   3   7       3266.45       3268.99       241.97 o                         
  20   3   7        678.92        975.54       167.99 o                         
  21   3   7        103.37        178.66        89.45 o                         
  22   3   7         61.83        153.15       205.50 o                         
  23   3   7       2356.51       2768.37       315.81 o                         
  24   3   7        613.79        941.99       220.12 o                         
  25   3   7         27.97         85.02       117.99 o                         
   0   4   7       8106.17       8912.16       547.27 o                         
   1   4   7        355.74        334.20        94.20 o                         
   2   4   7        582.99        578.04        54.24 o                         
   3   4   7      17548.96      17793.94       447.96 o                         
   4   4   7       1189.73       1284.14        98.42 o                         
   5   4   7       4148.26       4347.09       169.36 o                         
   6   4   7        147.05         98.83        45.06 o                         
   7   4   7       5578.24       5404.33       199.46 o                         
   8   4   7         11.20         21.25        31.62 o                         
   9   4   7      17708.40      16949.29       326.29 o                         
  10   4   7        666.73        769.44        97.29 o                         
  11   4   7       2685.19       2569.04       180.15 o                         
  12   4   7       6252.79       5865.84       277.46 o                         
  13   4   7       2994.49       3046.81       210.04 o                         
  14   4   7        511.51        578.11       104.97 o                         
  15   4   7       2267.01       2115.70       183.93 o                         
  16   4   7       1520.38       1341.22       152.40 o                         
  17   4   7        698.61        981.58       132.48 o                         
  18   4   7        527.91        438.82       147.03 o                         
  19   4   7        549.25        701.82       132.44 o                         
  20   4   7         41.35        120.86       132.57 o                         
  21   4   7       6339.77       6453.86       369.21 o                         
  22   4   7       1180.77       1608.69       215.24 o                         
  23   4   7        191.16        122.66       100.40 o                         
  24   4   7       1302.17       1591.96       392.79 o                         
   1   5   7        365.99        264.17        81.19 o                         
   2   5   7         59.78         33.55        16.17 o                         
   3   5   7        384.95        385.00        66.16 o                         
   4   5   7       4860.26       5351.70       255.68 o                         
   5   5   7        454.89        462.21        89.08 o                         
   6   5   7       1679.84       1768.00       108.18 o                         
   7   5   7        562.61        541.62       112.88 o                         
   8   5   7        868.70        728.09        88.03 o                         
   9   5   7        426.32        361.66        62.82 o                         
  10   5   7       1945.33       1752.72       123.78 o                         
  11   5   7        522.32        599.77        96.07 o                         
  12   5   7        291.23        328.95        89.03 o                         
  13   5   7        389.56        410.68        95.62 o                         
  14   5   7       1469.88       1626.39       171.97 o                         
  15   5   7        137.76        170.94        72.41 o                         
  16   5   7         92.42        150.64        78.30 o                         
  17   5   7       1539.59       1642.05       181.74 o                         
  18   5   7       1026.57       1331.82       221.53 o                         
  19   5   7       2916.70       3009.94       350.59 o                         
  20   5   7        188.26        212.20       190.16 o                         
  21   5   7        277.45        192.71       225.18 o                         
  22   5   7       1140.90        813.23       184.63 o                         
  23   5   7         81.32        283.54       234.19 o                         
   0   6   7      12595.19      13213.84       533.63 o                         
   1   6   7      17436.89      17183.59       711.09 o                         
   2   6   7         92.19        144.42        57.77 o                         
   3   6   7       2334.32       2070.24       147.33 o                         
   4   6   7       2738.95       2820.25       171.01 o                         
   5   6   7        112.23         66.98        44.91 o                         
   6   6   7          4.90         42.16        48.21 o                         
   7   6   7       1134.17       1100.69       111.46 o                         
   8   6   7       1766.41       1724.19       146.70 o                         
   9   6   7       4472.74       4626.66       238.60 o                         
  10   6   7        168.01        101.08        61.57 o                         
  11   6   7        449.35        379.07        88.49 o                         
  12   6   7       6457.73       6361.64       327.92 o                         
  13   6   7       2980.29       2912.50       226.09 o                         
  14   6   7        223.20        239.87       118.80 o                         
  15   6   7         86.44         32.57       157.00 o                         
  16   6   7        158.39        184.27       105.63 o                         
  17   6   7        315.28        580.19       172.98 o                         
  18   6   7        221.85        279.26       131.42 o                         
  19   6   7       1046.38       1091.32       226.49 o                         
  20   6   7        452.67        504.62       263.65 o                         
  21   6   7       2398.08       2610.87       334.00 o                         
  22   6   7       1765.47       2213.33       323.38 o                         
   1   7   7       2405.83       2435.34       229.99 o                         
   2   7   7       1500.51       1480.36       121.48 o                         
   3   7   7       4487.40       4750.29       214.98 o                         
   4   7   7       1130.43       1112.99       117.22 o                         
   5   7   7        179.23        266.39       109.95 o                         
   6   7   7       2381.27       2124.06       192.93 o                         
   7   7   7       4681.61       4726.25       287.31 o                         
   8   7   7        360.03        178.30        99.75 o                         
   9   7   7        631.57        429.08       216.61 o                         
  10   7   7       1199.16        711.04       151.48 o                         
  11   7   7       3670.91       4085.24       404.75 o                         
  12   7   7        528.25        647.67       460.29 o                         
  13   7   7         26.54        129.05       218.66 o                         
  14   7   7        105.28        208.94       149.87 o                         
  15   7   7       7401.19       6794.70       500.41 o                         
  16   7   7       2385.39       2523.47       324.40 o                         
  17   7   7        490.74        755.55       194.38 o                         
  18   7   7        987.70       1311.99       282.53 o                         
  19   7   7       2020.44       1957.61       292.47 o                         
  20   7   7          9.12         62.60       112.42 o                         
   0   8   7       1329.08       1404.81       212.46 o                         
   1   8   7       3581.05       3211.38       224.23 o                         
   2   8   7       1759.38       1681.10       170.22 o                         
   3   8   7       6048.11       5518.58       291.23 o                         
   4   8   7       1369.20       1390.26       146.88 o                         
   5   8   7       3284.79       3281.18       230.69 o                         
   6   8   7       1256.61       1228.01       147.27 o                         
   7   8   7       3120.42       3056.82       267.25 o                         
   8   8   7        866.98       1103.78       387.16 o                         
   9   8   7        910.26        791.45       282.23 o                         
  10   8   7       1144.95       1059.57       223.06 o                         
  11   8   7          0.71        119.30       106.97 o                         
  12   8   7       1264.79       1556.46       267.35 o                         
  13   8   7        872.58        944.41       228.77 o                         
  14   8   7          9.97        123.58       112.94 o                         
  15   8   7        406.87        516.66       151.80 o                         
  16   8   7         83.20        135.71       213.72 o                         
  17   8   7        752.87       1323.07       415.12 o                         
   1   9   7        161.28         99.32        73.99 o                         
   2   9   7         56.76         78.61        83.36 o                         
   3   9   7        701.19        639.98       115.60 o                         
   4   9   7        548.86        514.20       153.19 o                         
   5   9   7       1979.59       1702.17       222.28 o                         
   6   9   7         30.43        114.20        80.87 o                         
   7   9   7       5560.45       5147.21       368.94 o                         
   8   9   7        171.04        337.71       123.43 o                         
   9   9   7        289.02        381.20       183.47 o                         
  10   9   7        268.77        416.92       154.45 o                         
  11   9   7       1619.41       1259.36       202.91 o                         
  12   9   7          0.72         84.51       107.83 o                         
  13   9   7         14.42        192.88       210.47 o                         
  14   9   7       1620.74       1415.86       221.46 o                         
   0  10   7        138.09        422.27       307.55 o                         
   1  10   7         91.37        144.58        86.87 o                         
   2  10   7        608.50        797.33       141.17 o                         
   3  10   7        171.59         34.49        91.37 o                         
   4  10   7         23.34        141.14       137.83 o                         
   5  10   7        723.55        686.37       153.73 o                         
   6  10   7         45.00        214.87       117.69 o                         
   7  10   7       2463.38       2152.28       268.78 o                         
   8  10   7        923.25        792.10       246.22 o                         
   0   0   8      11806.99      12052.76       469.50 o                         
   1   0   8       3091.37       3310.56       175.60 o                         
   2   0   8      15597.56      14771.55       346.86 o                         
   3   0   8      25460.22      26727.95       646.63 o                         
   4   0   8      82172.59      84739.69      1230.57 o                         
   5   0   8       2599.75       3006.78       138.81 o                         
   6   0   8         60.66         70.07        41.57 o                         
   7   0   8       2438.31       2386.35       130.08 o                         
   8   0   8      11138.14       9978.63       267.62 o                         
   9   0   8        769.32        741.82       136.34 o                         
  10   0   8       4756.89       4619.12       200.30 o                         
  11   0   8       1900.60       1918.07       140.37 o                         
  12   0   8      13820.24      13996.99       373.21 o                         
  13   0   8       1571.34       1683.33       163.12 o                         
  14   0   8       2114.00       2184.48       217.50 o                         
  15   0   8        120.83        201.12        66.85 o                         
  16   0   8       2943.40       2867.02       201.86 o                         
  17   0   8       7967.55       7379.60       333.92 o                         
  18   0   8       2426.90       2509.90       391.32 o                         
  19   0   8        575.00        394.58       174.94 o                         
  20   0   8       1347.54       1139.11       290.72 o                         
  21   0   8        806.58        870.37       262.60 o                         
  22   0   8        883.10       1077.11       283.01 o                         
  23   0   8       1822.83       2049.51       405.15 o                         
  24   0   8        206.04         85.51       158.49 o                         
  25   0   8       2927.70       3299.72       555.57 o                         
  26   0   8       1156.60       1276.19       367.87 o                         
   1   1   8         69.16        101.21        22.78 o                         
   2   1   8        712.74        727.46        57.64 o                         
   3   1   8        193.55        193.72        40.35 o                         
   4   1   8       9585.73       9598.78       264.50 o                         
   5   1   8         41.48         27.86        17.36 o                         
   6   1   8       4927.45       4918.03       198.84 o                         
   7   1   8          1.16         -0.76        55.22 o                         
   8   1   8       3749.53       3600.95       244.91 o                         
   9   1   8       8771.24       8654.70       222.53 o                         
  10   1   8       6165.49       6362.78       246.86 o                         
  11   1   8       3929.36       4060.31       169.07 o                         
  12   1   8       1564.39       1318.84       106.30 o                         
  13   1   8         26.75         60.29        54.78 o                         
  14   1   8       1128.51       1181.69        72.81 o                         
  15   1   8       1562.76       1473.33        85.50 o                         
  16   1   8        650.25        610.44        83.04 o                         
  17   1   8         14.01         33.80        58.85 o                         
  18   1   8         45.56        133.17        63.91 o                         
  19   1   8        809.10        954.04       144.74 o                         
  20   1   8        176.39        474.75       118.50 o                         
  21   1   8        205.59        423.25       104.02 o                         
  22   1   8         32.84        369.28       337.80 o                         
  23   1   8         39.38        322.53       406.28 o                         
  24   1   8       1508.91       1766.19       286.76 o                         
  25   1   8        197.84        468.96       180.18 o                         
  26   1   8         11.01         50.91       106.17 o                         
   0   2   8       3743.45       4206.94       369.68 o                         
   1   2   8        100.92        102.98        29.46 o                         
   2   2   8       7702.92       8254.54       178.21 o                         
   3   2   8        179.71        306.88        42.04 o                         
   4   2   8      17231.38      18804.14       357.60 o                         
   5   2   8      31947.85      31099.22       912.82 o                         
   6   2   8       2050.01       2178.33       100.73 o                         
   7   2   8       2787.76       2650.76       118.59 o                         
   8   2   8       6143.23       6273.61       190.67 o                         
   9   2   8       3908.36       3846.22       178.02 o                         
  10   2   8         36.13         15.54        29.82 o                         
  11   2   8        296.56        231.05        57.11 o                         
  12   2   8         27.07         47.10        37.69 o                         
  13   2   8        698.94        634.05       100.46 o                         
  14   2   8          3.27          4.04        38.70 o                         
  15   2   8        329.90        383.09        69.44 o                         
  16   2   8       9242.29       9389.61       314.45 o                         
  17   2   8       8397.27       7963.08       301.24 o                         
  18   2   8        374.02        387.87        79.83 o                         
  19   2   8        258.70        472.94        87.45 o                         
  20   2   8      11155.66      10210.50       453.15 o                         
  21   2   8         53.50        279.69       109.16 o                         
  22   2   8       2131.27       1715.66       200.07 o                         
  23   2   8        212.73        168.30        99.37 o                         
  24   2   8        295.90        522.10       191.68 o                         
  25   2   8        216.34        183.71        93.80 o                         
  26   2   8        747.54        833.43       167.76 o                         
   1   3   8       5226.75       5818.50       288.91 o                         
   2   3   8       3928.74       5214.98       220.05 o                         
   3   3   8      15490.88      16049.18       387.75 o                         
   4   3   8       4178.26       3866.90       146.09 o                         
   5   3   8       2676.20       2509.12        85.06 o                         
   6   3   8      24304.30      24392.88       338.28 o                         
   7   3   8       4774.11       4687.95       140.30 o                         
   8   3   8        777.81        717.55        53.42 o                         
   9   3   8       4472.48       4543.30       205.55 o                         
  10   3   8       1624.51       1402.21       109.70 o                         
  11   3   8       8619.94       8124.80       262.40 o                         
  12   3   8        984.07       1178.27       105.25 o                         
  13   3   8        122.87         95.53        48.55 o                         
  14   3   8       3958.55       3588.65       192.77 o                         
  15   3   8       4958.26       4414.36       268.10 o                         
  16   3   8          3.44         43.18        50.10 o                         
  17   3   8       3467.86       3198.94       201.13 o                         
  18   3   8       1522.00       1784.12       158.18 o                         
  19   3   8       3240.64       3442.95       224.56 o                         
  20   3   8       1778.68       1649.02       156.96 o                         
  21   3   8          1.69        233.46       111.91 o                         
  22   3   8       3831.38       3919.17       440.61 o                         
  23   3   8         40.97        143.03       121.97 o                         
  24   3   8       1984.66       2197.67       297.86 o                         
  25   3   8        229.87         77.86       253.09 o                         
   0   4   8      22848.53      25496.34       947.03 o                         
   1   4   8      15755.15      17299.23       545.78 o                         
   2   4   8        144.51        171.14        57.35 o                         
   3   4   8       8428.34       8969.27       345.71 o                         
   4   4   8       9619.55       9621.28       268.05 o                         
   5   4   8         35.32         55.69        40.59 o                         
   6   4   8       5692.94       5570.47       228.62 o                         
   7   4   8       5026.58       4894.42       185.80 o                         
   8   4   8        249.95        210.26        77.74 o                         
   9   4   8        288.40        267.65        52.68 o                         
  10   4   8        566.27        510.77       122.04 o                         
  11   4   8         67.75         46.62        49.98 o                         
  12   4   8        582.59        462.21       119.79 o                         
  13   4   8        600.70        577.80       102.63 o                         
  14   4   8       1668.04       1497.70       151.88 o                         
  15   4   8        895.25        769.01       122.76 o                         
  16   4   8       1700.84       1341.55       228.05 o                         
  17   4   8       1246.75       1279.93       149.72 o                         
  18   4   8         71.92         93.48        78.02 o                         
  19   4   8       2011.86       2137.53       205.70 o                         
  20   4   8       1576.78       1955.15       264.32 o                         
  21   4   8        106.85        345.22       160.39 o                         
  22   4   8         28.28        518.31       250.73 o                         
  23   4   8         41.64        484.56       256.26 o                         
  24   4   8       1872.68       2384.89       494.19 o                         
   1   5   8       5412.81       5688.18       345.19 o                         
   2   5   8      19138.35      19683.83       314.30 o                         
   3   5   8      23606.49      23866.31       681.30 o                         
   4   5   8        403.72        311.20        55.10 o                         
   5   5   8       4497.99       4745.54       202.62 o                         
   6   5   8      14723.92      14261.95       295.94 o                         
   7   5   8        148.20        176.79        53.16 o                         
   8   5   8       1949.26       1851.23       132.42 o                         
   9   5   8       7366.16       6996.99       235.19 o                         
  10   5   8      12549.60      11475.50       390.21 o                         
  11   5   8        710.85        739.18       100.71 o                         
  12   5   8       3290.46       3384.61       222.99 o                         
  13   5   8        838.24        837.25       122.78 o                         
  14   5   8       4163.75       4001.90       253.53 o                         
  15   5   8        326.49        280.82        96.41 o                         
  16   5   8       3569.61       3575.96       256.67 o                         
  17   5   8       1056.17        942.19       225.38 o                         
  18   5   8       5216.48       4752.66       401.03 o                         
  19   5   8        861.33       1274.28       381.07 o                         
  20   5   8       1436.20       1640.54       259.91 o                         
  21   5   8        305.82        312.74       147.97 o                         
  22   5   8        128.05        208.24       131.93 o                         
  23   5   8       1790.61       1366.13       368.78 o                         
   0   6   8      24904.75      25098.66      1109.80 o                         
   1   6   8       1191.35       1328.46       154.64 o                         
   2   6   8         40.03        100.56        55.18 o                         
   3   6   8       1358.47       1406.20       127.47 o                         
   4   6   8         31.05         78.64        52.81 o                         
   5   6   8        291.79        294.76        59.82 o                         
   6   6   8         37.77         84.71        44.77 o                         
   7   6   8       1068.65       1159.41       110.76 o                         
   8   6   8        496.80        523.86       143.81 o                         
   9   6   8        469.92        599.56       241.65 o                         
  10   6   8       4156.74       3943.21       249.76 o                         
  11   6   8        225.56        207.91        76.34 o                         
  12   6   8          6.52         25.00       191.38 o                         
  13   6   8       2929.11       3033.60       319.83 o                         
  14   6   8        863.58        979.16       194.79 o                         
  15   6   8        405.84        228.46       356.67 o                         
  16   6   8       3804.95       3863.00       369.85 o                         
  17   6   8        262.84        281.20       260.78 o                         
  18   6   8       1947.24       2062.38       286.41 o                         
  19   6   8          2.34        107.04       121.94 o                         
  20   6   8          2.85         74.19        95.59 o                         
  21   6   8         22.17        407.16       169.70 o                         
   1   7   8         20.49        115.96        65.43 o                         
   2   7   8        300.09        487.15        84.72 o                         
   3   7   8        431.50        557.92        94.29 o                         
   4   7   8        539.38        618.13        97.59 o                         
   5   7   8       3986.60       3979.92       215.04 o                         
   6   7   8         20.27        -17.33        65.52 o                         
   7   7   8       2875.73       2647.51       217.88 o                         
   8   7   8       3991.23       3425.97       481.46 o                         
   9   7   8         59.59        232.98       134.04 o                         
  10   7   8        458.91        430.49       144.47 o                         
  11   7   8       2103.08       1983.26       279.64 o                         
  12   7   8         14.30        140.67       138.26 o                         
  13   7   8       1122.86       1337.77       232.02 o                         
  14   7   8        564.43        694.75       172.00 o                         
  15   7   8        495.66        636.18       226.64 o                         
  16   7   8         15.62        169.52       122.75 o                         
  17   7   8         76.46        316.25       146.83 o                         
  18   7   8       1627.76       1687.15       482.40 o                         
  19   7   8        653.74        840.65       209.22 o                         
   0   8   8       2324.17       1997.49       244.65 o                         
   1   8   8        804.79        787.66       119.01 o                         
   2   8   8        313.01        228.60        74.79 o                         
   3   8   8          9.08         63.54        77.79 o                         
   4   8   8       1214.64       1163.74       133.41 o                         
   5   8   8       1927.97       1963.73       178.62 o                         
   6   8   8         58.88        158.66       242.15 o                         
   7   8   8          5.03         41.78       214.58 o                         
   8   8   8       5577.46       5750.08       561.78 o                         
   9   8   8       4760.49       5269.57       646.36 o                         
  10   8   8        624.72        780.86       189.27 o                         
  11   8   8        430.05        341.12       266.04 o                         
  12   8   8       6945.12       7599.19       548.16 o                         
  13   8   8       4579.48       4244.81       412.56 o                         
  14   8   8         29.67        227.35       136.99 o                         
  15   8   8        788.89        985.98       219.21 o                         
  16   8   8        908.29       1118.83       244.42 o                         
  17   8   8        715.38        798.29       199.55 o                         
   1   9   8       2506.04       2405.99       210.26 o                         
   2   9   8          4.94         90.55        70.90 o                         
   3   9   8          7.46        131.54        77.49 o                         
   4   9   8        245.40        194.34        87.08 o                         
   5   9   8       1505.44       1749.69       255.26 o                         
   6   9   8        226.95        389.57       135.38 o                         
   7   9   8       1552.83       1627.20       214.90 o                         
   8   9   8         14.28        106.93       110.58 o                         
   9   9   8        181.95        198.08       192.12 o                         
  10   9   8         81.45        142.16       111.85 o                         
  11   9   8       1973.13       1929.33       255.63 o                         
  12   9   8        255.26        261.78       113.95 o                         
  13   9   8        337.88       1131.60       258.09 o                         
   0  10   8        270.43        339.42       162.70 o                         
   1  10   8       1715.80       1992.34       207.00 o                         
   2  10   8         21.52         63.15        86.97 o                         
   3  10   8        246.08        383.57       132.52 o                         
   4  10   8        565.01        432.57       131.74 o                         
   5  10   8         48.15        245.48       124.48 o                         
   6  10   8        865.48        856.59       174.27 o                         
   7  10   8         94.32        374.51       133.91 o                         
   8  10   8       2725.88       2916.48       302.98 o                         
   1   1   9       3062.76       3324.28        85.83 o                         
   2   1   9      22551.43      23925.87       726.39 o                         
   3   1   9       7937.83       8001.37       219.43 o                         
   4   1   9       1083.00       1098.86        64.59 o                         
   5   1   9       1903.13       1686.30        76.49 o                         
   6   1   9        550.87        622.02        44.34 o                         
   7   1   9       4843.63       4754.65       191.40 o                         
   8   1   9      14687.81      14672.19       343.73 o                         
   9   1   9        179.64        153.10        45.67 o                         
  10   1   9      14978.31      14200.65       359.36 o                         
  11   1   9      10397.55      10179.85       314.07 o                         
  12   1   9       4072.98       4228.75       176.94 o                         
  13   1   9       1005.45       1047.57        94.18 o                         
  14   1   9      11857.78      10580.86       343.49 o                         
  15   1   9       7754.69       7439.77       292.50 o                         
  16   1   9       2049.84       2073.71       145.94 o                         
  17   1   9       1475.04       1346.50       120.49 o                         
  18   1   9       1094.36       1210.91       148.44 o                         
  19   1   9       3733.35       3777.90       344.98 o                         
  20   1   9       2196.89       2339.25       290.90 o                         
  21   1   9        107.29        244.51       227.26 o                         
  22   1   9       3852.46       4556.29       417.90 o                         
  23   1   9         56.14        371.75       150.24 o                         
  24   1   9        792.13       1139.45       237.82 o                         
  25   1   9        243.62        179.95       372.75 o                         
  26   1   9       1601.91       1759.00       294.82 o                         
   0   2   9       1874.82       1982.53        98.18 o                         
   1   2   9        909.88       1055.11        54.87 o                         
   2   2   9       7374.32       7692.50       182.02 o                         
   3   2   9      20919.87      23312.21       639.77 o                         
   4   2   9       9377.30       9696.15       280.54 o                         
   5   2   9      10714.47       9882.14       301.40 o                         
   6   2   9       5254.37       5327.67       151.54 o                         
   7   2   9       2114.01       2162.49       130.46 o                         
   8   2   9       1481.03       1630.26        98.51 o                         
   9   2   9        318.04        319.49        53.50 o                         
  10   2   9       1305.10       1309.69        97.20 o                         
  11   2   9          5.88         41.56        31.36 o                         
  12   2   9        177.16         95.40        49.16 o                         
  13   2   9       1804.22       1849.60       129.35 o                         
  14   2   9        260.73        307.73        67.30 o                         
  15   2   9        830.10        877.45       100.57 o                         
  16   2   9       3662.76       3873.25       205.07 o                         
  17   2   9        177.44        261.45        92.47 o                         
  18   2   9       1215.24       1114.79       118.55 o                         
  19   2   9          3.36         50.15        65.18 o                         
  20   2   9         24.51         52.62        94.38 o                         
  21   2   9       6302.54       6070.31       362.76 o                         
  22   2   9        207.93        491.88       134.93 o                         
  23   2   9        699.02        735.28       148.33 o                         
  24   2   9         75.52        154.35        92.57 o                         
  25   2   9        103.04        178.14       378.24 o                         
   1   3   9      14729.55      15361.43       424.69 o                         
   2   3   9      18083.17      19204.88       436.05 o                         
   3   3   9      25455.28      26049.90       885.68 o                         
   4   3   9       1329.09       1288.31        65.67 o                         
   5   3   9          2.35         54.96        23.95 o                         
   6   3   9       5353.60       5190.63       273.23 o                         
   7   3   9       1527.38       1456.15        77.82 o                         
   8   3   9       4836.97       4368.50       118.36 o                         
   9   3   9        324.23        373.68        57.49 o                         
  10   3   9       9282.75       9576.03       272.69 o                         
  11   3   9       2813.66       2676.47       150.47 o                         
  12   3   9        442.16        492.69        75.38 o                         
  13   3   9       4454.29       4187.53       203.44 o                         
  14   3   9       4870.95       4818.07       225.32 o                         
  15   3   9        315.01        280.14        79.14 o                         
  16   3   9       1133.85       1207.54       120.26 o                         
  17   3   9       1525.04       1465.09       138.10 o                         
  18   3   9        808.16        820.68       116.52 o                         
  19   3   9         25.46        388.81        94.73 o                         
  20   3   9         73.86        245.91        85.59 o                         
  21   3   9         15.60        -29.97        88.06 o                         
  22   3   9        144.32         49.66       208.60 o                         
  23   3   9       1113.03       1370.44       230.25 o                         
  24   3   9        678.23        606.41       246.82 o                         
  25   3   9         20.83        937.20       351.72 o                         
   0   4   9      17116.73      16783.94       771.25 o                         
   1   4   9       2166.75       2055.68       192.34 o                         
   2   4   9        961.50       1026.44       114.23 o                         
   3   4   9       1091.51       1005.59       117.10 o                         
   4   4   9      15789.77      15824.85       428.68 o                         
   5   4   9      12147.08      11629.43       345.51 o                         
   6   4   9       1071.22       1046.32        76.56 o                         
   7   4   9       2060.21       2167.28        88.48 o                         
   8   4   9       1126.31       1070.94        68.44 o                         
   9   4   9      22128.40      20891.63       396.38 o                         
  10   4   9       5187.15       4796.60       231.38 o                         
  11   4   9       2205.18       2157.34       161.92 o                         
  12   4   9      12735.08      11209.83       379.27 o                         
  13   4   9       1537.79       1402.52       139.55 o                         
  14   4   9        158.27        158.39        70.35 o                         
  15   4   9       1549.57       1370.74       152.59 o                         
  16   4   9        142.60        191.13        84.31 o                         
  17   4   9        651.77        951.13       211.19 o                         
  18   4   9       1885.51       2008.60       202.16 o                         
  19   4   9         39.04        171.24       127.87 o                         
  20   4   9        420.03        421.01       140.76 o                         
  21   4   9       2692.71       2578.70       293.46 o                         
  22   4   9       1204.34       2096.70       400.29 o                         
  23   4   9        166.18       -151.11       210.43 o                         
  24   4   9        216.94        760.57       295.92 o                         
   1   5   9        762.18        745.56       140.17 o                         
   2   5   9        209.87        193.30        73.31 o                         
   3   5   9       1850.10       1833.63       160.18 o                         
   4   5   9       2969.13       2750.84       159.90 o                         
   5   5   9       1226.65       1162.75       105.22 o                         
   6   5   9      11311.15      10312.13       342.91 o                         
   7   5   9        259.61        320.29        60.09 o                         
   8   5   9          5.39         58.99        47.57 o                         
   9   5   9        216.45        295.51        87.02 o                         
  10   5   9       2192.49       1951.95       162.86 o                         
  11   5   9        166.12        158.87        95.99 o                         
  12   5   9       1122.58       1274.58       141.22 o                         
  13   5   9        316.78        304.74        98.06 o                         
  14   5   9       1339.69       1332.02       156.06 o                         
  15   5   9       2764.19       2266.69       275.16 o                         
  16   5   9       1690.26       1544.36       236.38 o                         
  17   5   9       1774.42       1952.03       250.68 o                         
  18   5   9       2243.36       2723.79       315.31 o                         
  19   5   9       1585.72       1542.06       237.44 o                         
  20   5   9        656.39        926.66       281.18 o                         
  21   5   9          1.17        225.68       137.63 o                         
  22   5   9        183.05        416.20       243.08 o                         
  23   5   9         90.41        219.55       218.20 o                         
   0   6   9       7145.26       6918.65       589.92 o                         
   1   6   9       1236.39        943.16       283.45 o                         
   2   6   9       2038.80       2106.30       153.45 o                         
   3   6   9        251.54        263.91        63.86 o                         
   4   6   9       1749.93       1557.70       129.02 o                         
   5   6   9       6124.80       5802.88       247.15 o                         
   6   6   9         12.79         -1.73        30.67 o                         
   7   6   9        767.03        841.93       103.03 o                         
   8   6   9       1764.68       1878.27       145.87 o                         
   9   6   9       7731.81       7280.52       644.40 o                         
  10   6   9        327.75        282.88       124.00 o                         
  11   6   9       1577.14       1659.40       298.10 o                         
  12   6   9       8067.70       8115.57       501.75 o                         
  13   6   9       2373.88       2385.16       286.16 o                         
  14   6   9          5.87         64.86        91.36 o                         
  15   6   9       1605.22       1601.24       238.11 o                         
  16   6   9         44.10        214.13       130.93 o                         
  17   6   9       5049.02       5131.86       429.93 o                         
  18   6   9        378.00        541.97       343.94 o                         
  19   6   9        642.19        699.11       178.61 o                         
  20   6   9        722.80        870.05       219.37 o                         
  21   6   9         33.65        -44.64        78.94 o                         
   1   7   9       1961.45       1979.52       145.58 o                         
   2   7   9        338.35        507.10        95.30 o                         
   3   7   9       2129.91       2201.58       169.33 o                         
   4   7   9       4474.77       4336.30       230.81 o                         
   5   7   9       2190.76       2347.32       172.20 o                         
   6   7   9       1725.12       1855.03       151.81 o                         
   7   7   9      12444.41      11603.74      1197.90 o                         
   8   7   9       2699.63       3226.77       468.83 o                         
   9   7   9         38.66        550.57       235.38 o                         
  10   7   9       2102.87       1983.94       264.67 o                         
  11   7   9        735.17       1065.78       214.52 o                         
  12   7   9        446.27        737.14       423.12 o                         
  13   7   9          0.87        376.48       187.75 o                         
  14   7   9         44.18         74.83       113.16 o                         
  15   7   9        185.50        463.89       174.74 o                         
  16   7   9        873.23       1029.45       217.62 o                         
  17   7   9        120.39        282.20       141.46 o                         
  18   7   9       3307.70       3770.37       403.16 o                         
  19   7   9       1899.74       2401.42       326.71 o                         
   0   8   9        201.25        156.48       118.41 o                         
   1   8   9        994.07       1002.96       132.62 o                         
   2   8   9        144.50        186.71        72.67 o                         
   3   8   9        436.59        640.27       112.21 o                         
   4   8   9       1424.08       1230.26       147.06 o                         
   5   8   9         37.09         52.25        71.40 o                         
   6   8   9        465.11        592.33       172.51 o                         
   7   8   9       1495.27       1506.68       238.21 o                         
   8   8   9         12.90       -114.08       128.02 o                         
   9   8   9        243.10         50.83       138.49 o                         
  10   8   9       3083.92       2224.15       325.18 o                         
  11   8   9         84.82         92.06       129.08 o                         
  12   8   9       2747.16       3190.69       366.71 o                         
  13   8   9        296.04        545.64       183.20 o                         
  14   8   9        212.96        260.25       157.57 o                         
  15   8   9       1110.40       1481.33       268.78 o                         
  16   8   9         96.49        237.31       173.29 o                         
  17   8   9       2141.82       2239.69       341.53 o                         
   1   9   9        649.65        630.27       119.07 o                         
   2   9   9       1151.61       1619.66       180.70 o                         
   3   9   9         89.19        230.06        76.53 o                         
   4   9   9        625.29        588.28       295.52 o                         
   5   9   9       2663.34       2859.92       279.54 o                         
   6   9   9       4443.07       4639.96       370.79 o                         
   7   9   9       1047.54       1163.68       185.73 o                         
   8   9   9       1027.48       1179.13       247.66 o                         
   9   9   9        669.89        714.36       207.62 o                         
  10   9   9         19.48        105.82        90.21 o                         
  11   9   9        381.42        532.71       241.35 o                         
  12   9   9        509.49        711.06       207.48 o                         
  13   9   9         83.13        192.18       126.27 o                         
   0  10   9         68.47        298.50       151.87 o                         
   1  10   9        565.45        821.51       147.16 o                         
   2  10   9        803.74        792.72       151.36 o                         
   3  10   9        819.76        779.85       174.24 o                         
   4  10   9       1109.22       1398.82       268.86 o                         
   5  10   9        186.80        188.76       136.88 o                         
   6  10   9          6.68        156.08       105.89 o                         
   7  10   9        614.39        734.26       177.83 o                         
   0   0  10      40623.03      41164.63       995.46 o                         
   1   0  10      30737.66      33599.27       973.66 o                         
   2   0  10       8423.13       8498.35       289.28 o                         
   3   0  10      20379.47      21254.91       474.53 o                         
   4   0  10      12614.03      13005.47       512.70 o                         
   5   0  10      41872.40      43238.79       987.23 o                         
   6   0  10         80.63        197.56        89.56 o                         
   7   0  10      20393.41      21448.35       415.27 o                         
   8   0  10      38743.41      38903.39       571.73 o                         
   9   0  10       9557.85      10534.78       297.63 o                         
  10   0  10      11621.21      11950.13       326.31 o                         
  11   0  10         61.21        173.96        48.74 o                         
  12   0  10        439.89        306.92        67.91 o                         
  13   0  10        898.49       1140.78       113.61 o                         
  14   0  10        732.07        665.89       237.47 o                         
  15   0  10       9400.34       9758.12       379.98 o                         
  16   0  10       2993.62       2342.07       372.69 o                         
  17   0  10       6456.74       7676.89       661.78 o                         
  18   0  10       1420.42       1118.35       281.97 o                         
  19   0  10       1625.97       2297.64       400.57 o                         
  20   0  10       1229.74       1742.41       342.69 o                         
  21   0  10       2062.49       2398.65       426.77 o                         
  22   0  10       3144.34       2449.84       434.91 o                         
  23   0  10          1.06         20.52       123.31 o                         
  24   0  10        163.58        105.32       136.10 o                         
  25   0  10       1771.20       2192.15       456.60 o                         
  26   0  10         52.39        437.80       260.95 o                         
   1   1  10         20.99         54.77        17.71 o                         
   2   1  10       1650.19       1728.29       104.86 o                         
   3   1  10          3.28         41.99        39.25 o                         
   4   1  10        464.03        513.89        42.45 o                         
   5   1  10      25702.65      27898.40       442.09 o                         
   6   1  10       2969.73       2819.13       101.41 o                         
   7   1  10        817.25        734.35        54.44 o                         
   8   1  10       1492.12       1926.50       129.67 o                         
   9   1  10         37.53        -17.27        47.98 o                         
  10   1  10        858.42        987.23       172.51 o                         
  11   1  10       2647.99       2699.58       166.34 o                         
  12   1  10        736.60        908.21       102.37 o                         
  13   1  10        599.69        655.23        94.49 o                         
  14   1  10       3540.93       3675.12       208.97 o                         
  15   1  10         96.12        166.87        60.26 o                         
  16   1  10        675.24        758.76       130.64 o                         
  17   1  10        512.95        587.50        99.89 o                         
  18   1  10          2.01         85.34        82.97 o                         
  19   1  10        265.19        567.06       226.17 o                         
  20   1  10        364.14        549.11       168.75 o                         
  21   1  10         99.82        351.95       166.26 o                         
  22   1  10       1435.71       1675.23       273.40 o                         
  23   1  10        527.09        350.89       158.39 o                         
  24   1  10          1.17        234.32       135.44 o                         
  25   1  10        101.42        140.27       130.32 o                         
  26   1  10          1.61        -77.56       112.37 o                         
   0   2  10      60881.79      64897.68       571.62 o                         
   1   2  10        127.90         96.36        39.11 o                         
   2   2  10       2301.55       2467.92       161.85 o                         
   3   2  10       1106.88       1100.91        73.75 o                         
   4   2  10      26156.23      28384.99       792.03 o                         
   5   2  10      17483.84      16426.58       705.16 o                         
   6   2  10        635.71        741.68        78.05 o                         
   7   2  10      17182.65      15879.21       383.65 o                         
   8   2  10        337.33        375.65        51.12 o                         
   9   2  10       9656.74       9551.22       248.03 o                         
  10   2  10       3926.55       3714.58       162.96 o                         
  11   2  10       1102.76       1093.91       102.20 o                         
  12   2  10       3371.26       2921.27       158.50 o                         
  13   2  10       4793.31       4670.49       203.69 o                         
  14   2  10       1415.95       1415.96       118.86 o                         
  15   2  10        272.24        163.90        74.19 o                         
  16   2  10        222.59        152.76        59.83 o                         
  17   2  10       5813.59       5997.71       261.34 o                         
  18   2  10       2181.03       2379.55       170.29 o                         
  19   2  10       1943.31       1898.65       197.53 o                         
  20   2  10        253.44        268.17        83.98 o                         
  21   2  10         53.71        170.73       151.15 o                         
  22   2  10       4416.20       4543.62       325.12 o                         
  23   2  10        691.10       1083.38       231.63 o                         
  24   2  10        955.18       1367.41       262.26 o                         
  25   2  10         18.80         32.82       104.97 o                         
   1   3  10      15170.70      16963.57       562.03 o                         
   2   3  10      21246.47      21397.61       468.87 o                         
   3   3  10      26993.76      27086.01      1596.29 o                         
   4   3  10       3670.39       4339.70       206.75 o                         
   5   3  10       3929.12       3541.34       218.09 o                         
   6   3  10      11717.82      10698.38       436.80 o                         
   7   3  10       5478.46       4956.27       129.41 o                         
   8   3  10       7201.44       7098.04       394.17 o                         
   9   3  10       5002.05       4629.53       231.21 o                         
  10   3  10       2708.24       2616.37       142.91 o                         
  11   3  10       1765.78       1617.94       127.20 o                         
  12   3  10       1231.59       1087.28       135.21 o                         
  13   3  10         98.57        117.60        71.89 o                         
  14   3  10       1168.27       1194.62       114.59 o                         
  15   3  10      10661.52      10491.71       337.23 o                         
  16   3  10       1308.56       1490.38       135.55 o                         
  17   3  10       2464.97       2473.37       177.44 o                         
  18   3  10        163.47        230.60        66.14 o                         
  19   3  10       3731.03       3765.17       229.08 o                         
  20   3  10       2304.44       2617.01       240.00 o                         
  21   3  10        330.55        484.06       126.71 o                         
  22   3  10        244.89        373.37       103.30 o                         
  23   3  10       1578.86       1791.29       282.64 o                         
  24   3  10       1546.16       1854.57       431.77 o                         
  25   3  10         56.18        117.92       176.36 o                         
   0   4  10       2572.61       2566.11       329.75 o                         
   1   4  10       1784.24       1826.06       194.18 o                         
   2   4  10      13379.29      15001.93       425.99 o                         
   3   4  10       4597.03       5165.36       252.12 o                         
   4   4  10        328.25        438.95        58.01 o                         
   5   4  10        734.92        730.04        74.54 o                         
   6   4  10         25.84         27.80        28.74 o                         
   7   4  10      14857.92      14346.65       431.69 o                         
   8   4  10       2282.67       2303.61       102.07 o                         
   9   4  10       1905.72       1818.67        99.93 o                         
  10   4  10        466.81        356.31        74.18 o                         
  11   4  10        167.54        262.35        68.63 o                         
  12   4  10       1406.94       1470.41       141.38 o                         
  13   4  10       3545.74       3566.59       222.75 o                         
  14   4  10        339.08        508.08       102.51 o                         
  15   4  10        781.82        834.02       121.06 o                         
  16   4  10        361.87        269.13       139.24 o                         
  17   4  10       4805.14       4972.74       289.62 o                         
  18   4  10        206.97        248.66       107.39 o                         
  19   4  10       3709.86       3900.74       345.12 o                         
  20   4  10        418.55        452.51       157.06 o                         
  21   4  10       1542.14       1448.27       378.69 o                         
  22   4  10        602.21        896.79       285.64 o                         
  23   4  10         24.61        129.51       174.09 o                         
  24   4  10        635.12        965.76       319.48 o                         
   1   5  10          6.82        -68.49        68.63 o                         
   2   5  10       3686.99       3575.24       300.65 o                         
   3   5  10        350.84        459.18        88.66 o                         
   4   5  10        268.53        267.87        59.89 o                         
   5   5  10       1117.59       1208.60        86.44 o                         
   6   5  10      10051.23      10192.49       366.25 o                         
   7   5  10         15.95        -19.05        27.67 o                         
   8   5  10       6748.89       6596.51       237.51 o                         
   9   5  10       1406.73       1404.35       135.81 o                         
  10   5  10       7315.98       7197.41       415.39 o                         
  11   5  10        710.01        596.11        93.45 o                         
  12   5  10        807.65        802.44       166.78 o                         
  13   5  10       1903.41       1615.29       218.60 o                         
  14   5  10       3543.17       3660.66       335.24 o                         
  15   5  10       2170.96       2392.06       295.84 o                         
  16   5  10        942.73        548.13       149.36 o                         
  17   5  10       1255.51       1452.70       258.18 o                         
  18   5  10       3254.39       3650.12       353.26 o                         
  19   5  10       4569.10       4899.35       413.97 o                         
  20   5  10        646.46        906.87       202.70 o                         
  21   5  10         14.57        337.64       172.51 o                         
  22   5  10       1002.33       1295.28       366.23 o                         
   0   6  10        532.32        693.84       220.84 o                         
   1   6  10          5.86         68.57        71.49 o                         
   2   6  10       2651.05       2744.29       240.10 o                         
   3   6  10       1187.40       1168.37       118.39 o                         
   4   6  10       2313.51       2450.84       167.48 o                         
   5   6  10       2022.85       2199.32       156.61 o                         
   6   6  10         96.09        128.34        49.25 o                         
   7   6  10        214.27        180.56       168.79 o                         
   8   6  10         36.15        165.85       109.94 o                         
   9   6  10       6927.33       6331.34       604.34 o                         
  10   6  10        215.85        412.79       138.78 o                         
  11   6  10       1151.08       1350.02       219.13 o                         
  12   6  10          7.42        354.44       140.89 o                         
  13   6  10        524.85        605.77       350.88 o                         
  14   6  10       1784.58       1939.54       271.87 o                         
  15   6  10       1243.30       1233.63       216.79 o                         
  16   6  10       2438.78       2725.77       322.47 o                         
  17   6  10        437.47        736.03       193.12 o                         
  18   6  10        608.67        594.02       157.79 o                         
  19   6  10         98.18        260.36       147.33 o                         
  20   6  10        865.19        854.22       209.90 o                         
  21   6  10        886.78       1121.90       343.22 o                         
   1   7  10       3459.04       3483.66       215.75 o                         
   2   7  10       1744.45       1745.52       154.22 o                         
   3   7  10       6041.35       5930.49       281.86 o                         
   4   7  10          0.97        130.45        69.90 o                         
   5   7  10         11.40         66.80        53.01 o                         
   6   7  10        344.99        286.60        72.40 o                         
   7   7  10       4784.52       4994.49       570.03 o                         
   8   7  10         33.35        178.26       185.49 o                         
   9   7  10       2367.23       1971.82       375.40 o                         
  10   7  10        312.49        147.13       296.80 o                         
  11   7  10       3845.09       3023.80       602.75 o                         
  12   7  10        465.89        491.03       171.68 o                         
  13   7  10          0.25        138.55       108.33 o                         
  14   7  10         73.63        260.57       118.34 o                         
  15   7  10       1580.04       1388.93       238.11 o                         
  16   7  10         14.58         94.28       127.21 o                         
  17   7  10        430.45        298.36       141.95 o                         
  18   7  10        199.06        484.79       168.50 o                         
  19   7  10          3.21        331.99       174.52 o                         
   0   8  10       1611.85       1774.32       249.83 o                         
   1   8  10       5858.06       5766.90       263.59 o                         
   2   8  10        464.29        579.54       111.55 o                         
   3   8  10       3038.13       3342.22       233.99 o                         
   4   8  10       7052.42       7613.29       399.11 o                         
   5   8  10         67.36        184.94       245.50 o                         
   6   8  10        366.81        276.02       161.13 o                         
   7   8  10         44.21        120.03       117.86 o                         
   8   8  10       4743.00       4529.02       587.13 o                         
   9   8  10       1543.87       1798.19       405.03 o                         
  10   8  10          1.12        224.66       181.67 o                         
  11   8  10        779.34        601.85       332.05 o                         
  12   8  10       1253.57       1181.50       236.16 o                         
  13   8  10       3289.88       3561.94       399.87 o                         
  14   8  10        142.15        251.99       134.55 o                         
  15   8  10        151.79        267.41       157.79 o                         
  16   8  10        350.86        420.53       163.84 o                         
   1   9  10       1704.35       1645.82       180.11 o                         
   2   9  10       1839.93       1945.82       199.90 o                         
   3   9  10         59.53        257.63        89.37 o                         
   4   9  10         38.45        236.50       155.99 o                         
   5   9  10         83.66        133.26       100.37 o                         
   6   9  10       2653.52       2672.46       269.38 o                         
   7   9  10         18.75       -110.09       110.09 o                         
   8   9  10          3.72        207.04       504.37 o                         
   9   9  10        155.52       -165.26       173.88 o                         
  10   9  10        714.70        683.60       186.05 o                         
  11   9  10        591.55        852.74       209.27 o                         
  12   9  10        249.23        386.37       150.32 o                         
  13   9  10        118.44        223.52       410.57 o                         
   0  10  10        128.74        156.35       160.12 o                         
   1  10  10       2290.56       2045.16       215.42 o                         
   2  10  10         10.55        -18.74        97.81 o                         
   3  10  10       2211.90       2337.61       266.74 o                         
   4  10  10       3524.49       3452.64       327.88 o                         
   5  10  10        792.58       1049.51       246.22 o                         
   6  10  10       1137.98       1433.74       215.13 o                         
   1   1  11       1547.80       1552.78        69.69 o                         
   2   1  11      35036.90      36317.99       487.79 o                         
   3   1  11       3913.84       3648.21       193.98 o                         
   4   1  11        254.08        266.39        74.82 o                         
   5   1  11       6850.48       7032.94       284.24 o                         
   6   1  11      10203.87       9985.87       316.73 o                         
   7   1  11      13113.22      13738.71       336.05 o                         
   8   1  11         38.53         73.92        70.29 o                         
   9   1  11      15765.45      15758.05       380.79 o                         
  10   1  11       8961.98       9166.39       297.35 o                         
  11   1  11       4262.15       4432.21       214.23 o                         
  12   1  11        502.07        403.21        76.45 o                         
  13   1  11       1260.00       1249.33       120.19 o                         
  14   1  11       8441.96       8130.08       312.35 o                         
  15   1  11       4806.91       4995.19       248.31 o                         
  16   1  11       2018.47       2050.10       167.84 o                         
  17   1  11        371.01        421.31       116.90 o                         
  18   1  11       2027.79       2563.59       290.49 o                         
  19   1  11       7222.61       6958.62       474.08 o                         
  20   1  11       1059.28       1515.02       240.97 o                         
  21   1  11        429.53        592.38       166.23 o                         
  22   1  11       2066.05       2251.91       301.60 o                         
  23   1  11         70.70       -108.73       109.18 o                         
  24   1  11        636.30        638.83       179.08 o                         
  25   1  11        472.58       1050.00       240.54 o                         
   0   2  11       3281.60       3434.93       103.40 o                         
   1   2  11       1820.74       1826.18        91.99 o                         
   2   2  11        406.86        512.95        56.08 o                         
   3   2  11       2696.27       3071.09       129.45 o                         
   4   2  11       1472.02       1487.36        94.04 o                         
   5   2  11       1275.57       1336.02       108.54 o                         
   6   2  11       1529.92       1488.60        80.23 o                         
   7   2  11       1010.44       1006.98       105.06 o                         
   8   2  11         95.01        105.88        60.56 o                         
   9   2  11       1567.51       1865.88       145.10 o                         
  10   2  11         42.18         64.65        44.84 o                         
  11   2  11         10.56         28.88        36.25 o                         
  12   2  11       1572.92       1879.89       171.98 o                         
  13   2  11       4186.34       4413.51       199.63 o                         
  14   2  11       1535.55       1542.16       122.79 o                         
  15   2  11         17.74         29.70        39.32 o                         
  16   2  11       1284.15       1302.14       120.69 o                         
  17   2  11        226.14        308.92        76.14 o                         
  18   2  11       1308.86       1279.15       129.58 o                         
  19   2  11       5525.20       5796.11       333.26 o                         
  20   2  11        432.90        600.40       159.67 o                         
  21   2  11       1507.71       1176.69       231.21 o                         
  22   2  11        841.49       1050.90       226.96 o                         
  23   2  11          0.77       -102.20       102.20 o                         
  24   2  11        154.19        345.55       165.20 o                         
  25   2  11         93.45        178.50       153.27 o                         
   1   3  11       2599.24       2375.99       225.89 o                         
   2   3  11       2110.33       2387.61       203.06 o                         
   3   3  11       3203.47       3224.60       166.35 o                         
   4   3  11       1611.38       1800.59       127.08 o                         
   5   3  11      16362.30      17127.60       440.23 o                         
   6   3  11        105.00        170.57        29.03 o                         
   7   3  11      12715.50      12131.87       302.00 o                         
   8   3  11         18.05         25.35        25.49 o                         
   9   3  11        523.01        392.09        54.85 o                         
  10   3  11       2954.54       2561.05       185.86 o                         
  11   3  11        575.25        553.56        72.79 o                         
  12   3  11         48.17         71.34        40.51 o                         
  13   3  11       4217.13       4004.66       195.57 o                         
  14   3  11          3.90         -4.47        40.96 o                         
  15   3  11       5784.75       5660.55       251.10 o                         
  16   3  11          9.94         88.78        52.62 o                         
  17   3  11       1561.38       1494.30       142.64 o                         
  18   3  11        101.90        135.03        50.99 o                         
  19   3  11       3369.85       3478.55       221.71 o                         
  20   3  11        761.35       1215.08       168.77 o                         
  21   3  11        325.71        438.66       129.73 o                         
  22   3  11          2.01        160.60       131.42 o                         
  23   3  11         95.50         17.28       169.17 o                         
  24   3  11          2.71        187.20       163.10 o                         
   0   4  11      32080.60      32783.08      1114.61 o                         
   1   4  11       1086.94       1101.25       125.15 o                         
   2   4  11       3064.39       3624.83       221.21 o                         
   3   4  11        376.17        225.08       116.60 o                         
   4   4  11       7864.43       6983.03       345.70 o                         
   5   4  11       8767.75       7665.94       633.33 o                         
   6   4  11       2353.60       2196.34        87.25 o                         
   7   4  11       8098.94       7242.83       268.36 o                         
   8   4  11       2965.71       2951.18       146.54 o                         
   9   4  11      15086.11      14383.31       269.58 o                         
  10   4  11        502.43        430.91        77.11 o                         
  11   4  11         43.77         61.23        69.60 o                         
  12   4  11       4255.34       4160.53       231.94 o                         
  13   4  11       2032.69       2350.65       182.34 o                         
  14   4  11        474.26        382.88       102.51 o                         
  15   4  11        459.54        582.63       129.76 o                         
  16   4  11       2632.14       2838.27       290.84 o                         
  17   4  11       5705.92       5526.89       407.62 o                         
  18   4  11       1618.69       1619.58       223.26 o                         
  19   4  11        273.63        304.77       133.58 o                         
  20   4  11       2499.45       2411.95       284.34 o                         
  21   4  11       1390.24       2107.73       432.42 o                         
  22   4  11       1593.47       1180.35       311.00 o                         
  23   4  11       1101.72       1429.92       401.16 o                         
   1   5  11       7662.56       8089.79       342.60 o                         
   2   5  11       3102.09       3510.76       233.50 o                         
   3   5  11       1173.14       1166.97       152.13 o                         
   4   5  11         49.12         29.41        63.22 o                         
   5   5  11       5516.59       5511.17       190.87 o                         
   6   5  11       9823.69       9770.19       257.13 o                         
   7   5  11       1606.26       1543.16       130.51 o                         
   8   5  11       1306.11       1290.85       152.26 o                         
   9   5  11       2421.88       2310.15       489.73 o                         
  10   5  11        608.06        593.40       136.43 o                         
  11   5  11        512.29        624.99       138.69 o                         
  12   5  11        432.21        384.89       129.84 o                         
  13   5  11       1489.66       1885.55       314.72 o                         
  14   5  11         20.36        102.70       125.76 o                         
  15   5  11         22.89         58.91       203.74 o                         
  16   5  11        610.67        683.41       160.81 o                         
  17   5  11        910.25        827.71       168.41 o                         
  18   5  11        323.58        262.85       136.01 o                         
  19   5  11        904.96        808.29       225.00 o                         
  20   5  11          7.37        -28.14       236.71 o                         
  21   5  11       1802.83       2394.98       455.85 o                         
  22   5  11          0.84        394.54       262.87 o                         
   0   6  11       3833.85       3818.50       442.58 o                         
   1   6  11       1259.97       1244.46       147.14 o                         
   2   6  11         31.12         90.57        65.65 o                         
   3   6  11       1173.73       1354.47       130.14 o                         
   4   6  11       4172.77       4111.97       218.35 o                         
   5   6  11       1202.51       1535.43       143.93 o                         
   6   6  11          0.48         55.26        56.91 o                         
   7   6  11       5358.34       5434.96       270.04 o                         
   8   6  11       6173.93       5865.58       579.88 o                         
   9   6  11          7.67        200.55       111.75 o                         
  10   6  11       1145.30       1126.24       294.34 o                         
  11   6  11       2731.41       2867.98       316.85 o                         
  12   6  11       2166.67       1889.15       263.59 o                         
  13   6  11        170.72        205.75       101.23 o                         
  14   6  11        728.41        485.94       144.96 o                         
  15   6  11        338.36        326.96       156.10 o                         
  16   6  11        626.02        656.86       190.56 o                         
  17   6  11       9421.00       8931.92       574.34 o                         
  18   6  11        332.47        862.96       781.90 o                         
  19   6  11         37.57        -55.42        90.15 o                         
  20   6  11       1434.73       1857.13       286.94 o                         
  21   6  11          4.98        113.59       218.93 o                         
   1   7  11        846.00        933.78       127.16 o                         
   2   7  11       1068.43       1248.95       134.64 o                         
   3   7  11        506.95        522.62        90.66 o                         
   4   7  11          0.65         16.43        51.42 o                         
   5   7  11       5146.76       5154.15       257.45 o                         
   6   7  11       4905.42       4761.46       297.70 o                         
   7   7  11         17.66        123.31        78.39 o                         
   8   7  11       2440.33       1912.38       382.71 o                         
   9   7  11       2785.69       2588.99       432.22 o                         
  10   7  11       2144.37       2331.07       304.33 o                         
  11   7  11       3759.10       3890.46       388.53 o                         
  12   7  11        159.08        234.89       118.65 o                         
  13   7  11       6220.57       6425.05       492.59 o                         
  14   7  11        937.73        795.80       334.33 o                         
  15   7  11       1324.96       1390.35       247.94 o                         
  16   7  11          6.05         80.35       262.05 o                         
  17   7  11        402.71        526.39       180.14 o                         
  18   7  11        524.06        651.51       184.26 o                         
  19   7  11        533.05        741.45       203.79 o                         
   0   8  11         17.99         -0.17        84.35 o                         
   1   8  11       3031.22       2703.13       266.13 o                         
   2   8  11       1111.81       1134.92       148.65 o                         
   3   8  11        562.05        609.73       136.66 o                         
   4   8  11         72.20        224.66       105.49 o                         
   5   8  11        280.22        444.65       163.98 o                         
   6   8  11          1.40         -7.01       128.31 o                         
   7   8  11       1847.68       2239.08       416.95 o                         
   8   8  11        100.92        -61.93       129.76 o                         
   9   8  11        660.32        841.89       278.92 o                         
  10   8  11        480.75         29.28       111.75 o                         
  11   8  11       1281.76       1333.34       243.55 o                         
  12   8  11       1086.88       1277.51       239.07 o                         
  13   8  11         13.41         65.28       133.07 o                         
  14   8  11        128.60        258.35       121.98 o                         
  15   8  11        264.16        198.22       131.65 o                         
  16   8  11        152.03        661.15       218.00 o                         
   1   9  11       3446.48       3694.68       263.42 o                         
   2   9  11       5205.06       5267.68       311.17 o                         
   3   9  11        107.90        250.90       100.84 o                         
   4   9  11          6.93        169.10       105.70 o                         
   5   9  11          4.58        225.58       137.07 o                         
   6   9  11       1259.01       1430.90       207.95 o                         
   7   9  11       2167.51       2299.21       691.97 o                         
   8   9  11         37.93        181.20       205.66 o                         
   9   9  11         31.30         33.98       123.30 o                         
  10   9  11        623.83        544.91       169.07 o                         
  11   9  11       2236.15       2295.03       335.48 o                         
  12   9  11        140.00          0.05       185.06 o                         
   0  10  11        101.67        372.33       149.15 o                         
   1  10  11        403.41        591.48       167.46 o                         
   2  10  11        500.20        494.13       213.41 o                         
   3  10  11       2178.26       2228.62       269.07 o                         
   4  10  11        672.36       1239.56       214.52 o                         
   5  10  11        178.80         60.00       104.97 o                         
   6  10  11         17.27        194.97       117.03 o                         
   0   0  12        337.61        242.02        89.02 o                         
   1   0  12      24089.02      24630.61       582.39 o                         
   2   0  12       2581.39       2665.93       194.51 o                         
   3   0  12      31116.46      30977.16       619.55 o                         
   4   0  12      18526.68      20194.33       677.98 o                         
   5   0  12       5060.71       4987.60       356.01 o                         
   6   0  12       3698.46       4723.70       359.44 o                         
   7   0  12       3681.66       3493.19       320.39 o                         
   8   0  12       1481.79       1609.18       229.41 o                         
   9   0  12      27890.74      27461.14       964.42 o                         
  10   0  12       2049.52       2543.98       317.95 o                         
  11   0  12        108.18        131.84        54.08 o                         
  12   0  12      18326.39      17516.26       422.64 o                         
  13   0  12       3329.42       2784.00       175.35 o                         
  14   0  12        121.84         44.17        59.84 o                         
  15   0  12       1009.02       1226.54       257.37 o                         
  16   0  12         13.25         63.59       108.08 o                         
  17   0  12       2490.97       2371.98       391.35 o                         
  18   0  12         21.14         58.21       117.56 o                         
  19   0  12         94.27        -72.78        99.86 o                         
  20   0  12       3985.54       3921.40       533.47 o                         
  21   0  12       6277.82       5400.61       634.60 o                         
  22   0  12        640.99       1144.90       309.53 o                         
  23   0  12        941.88       1144.97       330.51 o                         
  24   0  12        430.35        925.76       334.83 o                         
  25   0  12       1384.87        744.98       263.35 o                         
   1   1  12          2.29        -18.94        18.94 o                         
   2   1  12        858.13        995.97       134.19 o                         
   3   1  12       8526.25       8487.59       255.63 o                         
   4   1  12        181.21        205.29        53.63 o                         
   5   1  12       2060.30       2259.97       168.47 o                         
   6   1  12       4364.76       4358.36       192.36 o                         
   7   1  12      13717.74      12605.45       264.39 o                         
   8   1  12        566.80        604.29        51.22 o                         
   9   1  12       3488.01       3495.12       188.65 o                         
  10   1  12       2600.19       2478.39       160.30 o                         
  11   1  12       6013.69       5464.28       240.77 o                         
  12   1  12         13.12         41.62        48.61 o                         
  13   1  12        272.63        210.73        57.52 o                         
  14   1  12       4106.66       3983.79       251.56 o                         
  15   1  12       2221.51       2296.64       172.22 o                         
  16   1  12       2612.36       2731.21       191.26 o                         
  17   1  12         90.48        110.56       101.18 o                         
  18   1  12       1950.85       2088.39       272.28 o                         
  19   1  12          9.45        220.55       146.45 o                         
  20   1  12         92.58        193.66        99.32 o                         
  21   1  12       1299.01       1373.78       242.40 o                         
  22   1  12        168.48        132.18       119.66 o                         
  23   1  12          8.84        137.74       112.22 o                         
  24   1  12        410.56        337.57       136.16 o                         
  25   1  12          2.90        318.43       170.68 o                         
   0   2  12      45664.21      45503.32      2678.07 o                         
   1   2  12        460.27        410.15       124.28 o                         
   2   2  12        120.05        147.45        31.16 o                         
   3   2  12       3191.37       2978.36       214.82 o                         
   4   2  12      20361.04      22251.56       364.28 o                         
   5   2  12        210.94        222.17        53.98 o                         
   6   2  12       1787.67       1804.93        88.09 o                         
   7   2  12       5747.26       6052.89       414.03 o                         
   8   2  12         13.62        -10.31        50.99 o                         
   9   2  12       9241.60       9334.69       323.69 o                         
  10   2  12       6563.83       6458.68       273.85 o                         
  11   2  12        205.37        270.65        83.78 o                         
  12   2  12       9207.24       8635.46       336.39 o                         
  13   2  12         16.94        108.21        63.54 o                         
  14   2  12       1936.68       1884.06       163.68 o                         
  15   2  12       1320.79       1379.31       143.15 o                         
  16   2  12         51.27        162.67        62.71 o                         
  17   2  12        743.26        842.02       125.12 o                         
  18   2  12        764.83        783.93       180.00 o                         
  19   2  12        354.78        506.51       273.08 o                         
  20   2  12        192.71        280.10       130.06 o                         
  21   2  12        764.99        891.52       221.85 o                         
  22   2  12       2932.08       3433.35       376.70 o                         
  23   2  12          0.07        106.32       123.24 o                         
  24   2  12         76.07        236.11       280.87 o                         
  25   2  12       1335.87       2022.84       328.99 o                         
   1   3  12       7096.10       8178.73       379.66 o                         
   2   3  12      13611.00      13954.56       491.85 o                         
   3   3  12       2957.54       3225.89       173.76 o                         
   4   3  12        245.08        242.33        59.98 o                         
   5   3  12       5432.57       5559.85       190.07 o                         
   6   3  12      19294.75      19034.62       358.36 o                         
   7   3  12      11398.84      12491.47       373.41 o                         
   8   3  12       9432.32       8915.94       261.86 o                         
   9   3  12        366.06        394.80        52.97 o                         
  10   3  12       4747.88       4582.85       245.31 o                         
  11   3  12       4706.62       4819.23       199.34 o                         
  12   3  12        948.49        836.75        92.70 o                         
  13   3  12       3948.31       3896.05       192.63 o                         
  14   3  12       1537.27       1626.89       131.13 o                         
  15   3  12       5216.55       5007.40       233.53 o                         
  16   3  12        637.31        703.22       102.39 o                         
  17   3  12       3353.36       3548.83       210.99 o                         
  18   3  12         56.96         20.10        48.85 o                         
  19   3  12       4734.78       4499.71       398.78 o                         
  20   3  12       2728.62       2740.92       337.81 o                         
  21   3  12        201.76        254.38       153.18 o                         
  22   3  12        337.95        290.97       167.87 o                         
  23   3  12        513.87        657.96       209.57 o                         
  24   3  12       2045.57       2708.49       385.10 o                         
   0   4  12       4923.68       6571.24       515.47 o                         
   1   4  12      11367.46      11949.35       398.55 o                         
   2   4  12       2733.00       2331.16       256.59 o                         
   3   4  12        166.61        137.44        38.29 o                         
   4   4  12       1072.05       1341.66       164.75 o                         
   5   4  12        645.33        543.21       138.71 o                         
   6   4  12       5854.20       5407.11       316.07 o                         
   7   4  12        145.42        131.85        28.00 o                         
   8   4  12       4031.61       3830.07       139.70 o                         
   9   4  12       2237.39       2221.19       118.23 o                         
  10   4  12          5.22        -14.55        65.37 o                         
  11   4  12         12.02         23.11        44.49 o                         
  12   4  12       8944.79       8428.39       357.85 o                         
  13   4  12       5414.28       5400.69       381.99 o                         
  14   4  12        684.93        533.05       157.02 o                         
  15   4  12       2712.94       2808.69       302.25 o                         
  16   4  12        185.16        436.52       135.35 o                         
  17   4  12        159.47        365.80       145.45 o                         
  18   4  12        686.25        817.17       175.32 o                         
  19   4  12        381.39        378.98       123.98 o                         
  20   4  12        231.88        372.91       227.98 o                         
  21   4  12        350.07        559.16       261.61 o                         
  22   4  12        113.50        107.11       183.22 o                         
  23   4  12        155.41        322.88       229.90 o                         
   1   5  12      13602.08      13610.35       453.88 o                         
   2   5  12        602.74        661.21       114.89 o                         
   3   5  12       3309.31       3595.25       237.17 o                         
   4   5  12       1934.28       1987.11       128.36 o                         
   5   5  12       1413.24       1332.26       180.33 o                         
   6   5  12       4658.71       4745.98       236.94 o                         
   7   5  12       3223.07       3088.36       187.87 o                         
   8   5  12       9360.79       8408.87       662.48 o                         
   9   5  12        107.52        231.81       214.00 o                         
  10   5  12       2278.49       2129.75       249.67 o                         
  11   5  12        595.91        911.99       186.71 o                         
  12   5  12        339.69        195.21       192.50 o                         
  13   5  12       2119.88       1967.49       249.94 o                         
  14   5  12       2310.84       1787.33       237.45 o                         
  15   5  12       3283.43       3203.64       452.26 o                         
  16   5  12       1174.85       1409.45       236.66 o                         
  17   5  12          1.04        -37.55       157.21 o                         
  18   5  12        740.34        679.78       167.22 o                         
  19   5  12       2110.87       2412.03       295.50 o                         
  20   5  12        541.69        812.11       192.21 o                         
  21   5  12        137.01         82.01       179.44 o                         
  22   5  12         75.65        -89.11       133.10 o                         
   0   6  12        600.16        728.13       223.97 o                         
   1   6  12       1762.23       1543.23       168.54 o                         
   2   6  12       2017.77       2168.99       197.57 o                         
   3   6  12        711.22        847.37       132.30 o                         
   4   6  12       4122.92       4125.37       220.40 o                         
   5   6  12       5813.22       6254.98       298.75 o                         
   6   6  12         84.35        175.79        66.00 o                         
   7   6  12       1487.15       1635.91       207.49 o                         
   8   6  12       1932.67       1940.07       359.24 o                         
   9   6  12        904.00        887.19       273.77 o                         
  10   6  12        410.58        399.27       101.78 o                         
  11   6  12        355.36        446.78       123.82 o                         
  12   6  12       1825.70       1974.25       305.40 o                         
  13   6  12       8225.63       7025.63       495.49 o                         
  14   6  12         10.88        228.73       300.07 o                         
  15   6  12        150.52        275.88       157.25 o                         
  16   6  12       2904.50       3121.53       422.86 o                         
  17   6  12        291.59        118.33       162.59 o                         
  18   6  12       1009.67       1166.74       229.80 o                         
  19   6  12        187.43        253.34       127.39 o                         
  20   6  12        673.30        980.87       225.61 o                         
   1   7  12        434.85        306.84       101.04 o                         
   2   7  12       3381.59       3560.04       224.93 o                         
   3   7  12        189.29        359.67        72.40 o                         
   4   7  12         65.79        153.99        60.76 o                         
   5   7  12       4409.79       4497.12       244.05 o                         
   6   7  12        130.17        263.75       104.87 o                         
   7   7  12       7399.80       6795.65       435.94 o                         
   8   7  12         47.77        -27.62       106.27 o                         
   9   7  12        979.02        706.46       232.29 o                         
  10   7  12       1787.12       1783.89       263.33 o                         
  11   7  12       1932.89       1885.66       282.22 o                         
  12   7  12        160.39         19.16       242.43 o                         
  13   7  12         45.79         56.12       136.80 o                         
  14   7  12         25.28        330.38       172.38 o                         
  15   7  12        100.29        399.56       177.00 o                         
  16   7  12          2.76        111.42       131.19 o                         
  17   7  12        207.63        251.81       226.90 o                         
  18   7  12         46.19         30.36       106.38 o                         
   0   8  12       1653.10       1942.23       218.24 o                         
   1   8  12        978.84       1152.56       128.36 o                         
   2   8  12        133.32        174.23        74.75 o                         
   3   8  12        940.34        994.74       158.06 o                         
   4   8  12       3746.15       3991.47       388.42 o                         
   5   8  12       4606.15       5171.30      1068.00 o                         
   6   8  12        350.95        588.10       173.89 o                         
   7   8  12        321.23        226.56       195.37 o                         
   8   8  12       1789.25       2162.59       425.77 o                         
   9   8  12       2926.06       2212.63       409.58 o                         
  10   8  12        235.35         79.92       120.83 o                         
  11   8  12        433.71        744.55       312.38 o                         
  12   8  12        318.03        856.52       203.70 o                         
  13   8  12       1603.21       1784.12       389.77 o                         
  14   8  12        437.63        497.27       459.18 o                         
  15   8  12        271.47        579.54       175.18 o                         
   1   9  12        242.16        492.54       118.04 o                         
   2   9  12         29.69        255.61       113.22 o                         
   3   9  12        696.67       1113.15       192.49 o                         
   4   9  12        782.22        736.99       155.99 o                         
   5   9  12       1805.81       1822.11       232.88 o                         
   6   9  12       4609.56       4856.13       459.49 o                         
   7   9  12        108.86        152.28       185.80 o                         
   8   9  12        273.00        551.64       250.08 o                         
   9   9  12          2.38        375.50       266.42 o                         
  10   9  12        409.67        656.57       283.80 o                         
  11   9  12         14.26        -34.68       123.53 o                         
  12   9  12          0.70         77.46       194.05 o                         
   0  10  12         62.58        166.72        89.32 o                         
   1  10  12       1953.11       2111.56       264.35 o                         
   2  10  12         45.81        216.60       184.68 o                         
   3  10  12       1625.87       2100.15       266.64 o                         
   4  10  12        286.95        413.90       150.16 o                         
   5  10  12       1419.09       1614.39       236.27 o                         
   1   1  13        234.04        259.91        49.73 o                         
   2   1  13       7229.83       6821.25       229.06 o                         
   3   1  13      10941.30      10939.09       301.81 o                         
   4   1  13        632.47        437.11        65.74 o                         
   5   1  13       7877.77       8249.29       438.19 o                         
   6   1  13      31016.15      30254.95       513.08 o                         
   7   1  13       8845.82       8554.53       277.65 o                         
   8   1  13       9150.04       8462.55       242.47 o                         
   9   1  13        341.25        310.52        60.92 o                         
  10   1  13      10931.75       9989.67       427.20 o                         
  11   1  13       2463.87       2400.36       165.19 o                         
  12   1  13         49.82        141.65        55.45 o                         
  13   1  13       2180.79       2137.87       160.25 o                         
  14   1  13       1400.42       1323.25       134.78 o                         
  15   1  13       2385.48       2344.84       176.68 o                         
  16   1  13       3829.56       3841.20       334.02 o                         
  17   1  13       1831.01       1598.23       315.80 o                         
  18   1  13       8625.92       7529.04       490.62 o                         
  19   1  13       8018.22       8012.83       930.41 o                         
  20   1  13        533.22        665.14       175.31 o                         
  21   1  13        512.82        677.48       178.53 o                         
  22   1  13       1241.65       1260.94       234.67 o                         
  23   1  13        171.88        227.87       136.02 o                         
  24   1  13        569.58        518.34       175.14 o                         
  25   1  13        186.06        255.35       148.16 o                         
   0   2  13      15153.04      14635.97       299.96 o                         
   1   2  13       4308.02       5077.70       178.41 o                         
   2   2  13        993.39       1032.85        87.04 o                         
   3   2  13       1195.03       1249.66        88.82 o                         
   4   2  13       8151.08       8097.72       228.34 o                         
   5   2  13       3664.77       3824.25       161.60 o                         
   6   2  13        342.82        409.15        41.71 o                         
   7   2  13        720.53        771.99        93.41 o                         
   8   2  13       2807.01       2685.48       190.24 o                         
   9   2  13        201.73        157.90        60.38 o                         
  10   2  13       6143.20       6424.54       278.92 o                         
  11   2  13         57.75        125.09        56.31 o                         
  12   2  13       1800.30       1797.36       157.36 o                         
  13   2  13        140.09        242.49        73.28 o                         
  14   2  13       3403.32       3482.79       226.08 o                         
  15   2  13          8.32         26.21        55.01 o                         
  16   2  13        995.77       1070.65       132.76 o                         
  17   2  13        439.68        272.95        72.35 o                         
  18   2  13          3.50        241.56       106.30 o                         
  19   2  13        170.72        300.23       136.99 o                         
  20   2  13        417.14        489.81       159.70 o                         
  21   2  13        611.07        613.89       163.53 o                         
  22   2  13        881.09       1069.23       254.41 o                         
  23   2  13       1578.35       1414.65       253.58 o                         
  24   2  13        166.34        -99.63       105.03 o                         
  25   2  13        138.28        637.81       203.11 o                         
   1   3  13       3032.12       3182.95       253.02 o                         
   2   3  13       7516.64       8242.25       397.88 o                         
   3   3  13       7300.27       7994.45       281.67 o                         
   4   3  13         10.58         59.52        31.94 o                         
   5   3  13       4439.36       4573.93       179.00 o                         
   6   3  13       6591.26       7093.42       226.32 o                         
   7   3  13        601.56        567.91        72.98 o                         
   8   3  13       1592.56       1354.42        87.42 o                         
   9   3  13          6.50         12.99        47.22 o                         
  10   3  13        648.30        668.66       103.45 o                         
  11   3  13        155.66        181.12        64.80 o                         
  12   3  13         55.49         32.62        62.21 o                         
  13   3  13        341.37        310.85        70.00 o                         
  14   3  13       5519.23       5219.48       230.09 o                         
  15   3  13        281.70        276.96        88.38 o                         
  16   3  13       1077.25       1059.12       112.87 o                         
  17   3  13        921.04        831.81       127.50 o                         
  18   3  13          4.30        177.20        86.50 o                         
  19   3  13         23.82        314.66       398.78 o                         
  20   3  13          3.60         10.73        98.48 o                         
  21   3  13        458.68        185.37       132.54 o                         
  22   3  13        423.73        592.37       168.76 o                         
  23   3  13          0.61        199.54       161.51 o                         
  24   3  13       1631.41       1577.18       285.75 o                         
   0   4  13      13550.39      13949.90       767.50 o                         
   1   4  13       3417.32       3132.24       268.98 o                         
   2   4  13       2646.54       3027.78       259.51 o                         
   3   4  13       5199.95       5577.79       347.44 o                         
   4   4  13        528.26        484.52        87.30 o                         
   5   4  13       9218.63       9551.43       447.79 o                         
   6   4  13          5.46         71.39        35.98 o                         
   7   4  13        728.62        627.90        60.35 o                         
   8   4  13       5127.41       5103.44       205.43 o                         
   9   4  13       1643.35       1878.46       224.43 o                         
  10   4  13       4226.18       3803.24       342.95 o                         
  11   4  13        644.38        768.83       149.62 o                         
  12   4  13       2713.60       2826.29       278.70 o                         
  13   4  13       1409.70       1697.31       249.46 o                         
  14   4  13        250.26        192.96       112.47 o                         
  15   4  13        405.48        611.68       151.12 o                         
  16   4  13       7276.57       7905.64       477.81 o                         
  17   4  13       1773.55       1898.61       245.95 o                         
  18   4  13       1590.54       1600.38       227.24 o                         
  19   4  13         63.17         39.92       136.92 o                         
  20   4  13       3287.40       3484.84       540.84 o                         
  21   4  13        476.57        959.82       293.35 o                         
  22   4  13       1383.30       1143.58       335.24 o                         
  23   4  13          0.19        579.76       306.24 o                         
   1   5  13       2915.83       2863.44       218.07 o                         
   2   5  13       3024.18       3263.23       228.55 o                         
   3   5  13        689.66        809.31       128.00 o                         
   4   5  13       1245.99       1337.44       184.15 o                         
   5   5  13        467.19        457.25       220.68 o                         
   6   5  13       1952.61       2003.31       158.48 o                         
   7   5  13       1220.37       1331.22       128.87 o                         
   8   5  13         12.42       -134.61       134.61 o                         
   9   5  13         89.22        127.86       126.77 o                         
  10   5  13          2.18        -81.50        81.50 o                         
  11   5  13       3078.94       3000.66       294.73 o                         
  12   5  13        205.53        176.60        92.27 o                         
  13   5  13         93.85         12.30        84.11 o                         
  14   5  13        964.36        866.29       180.35 o                         
  15   5  13         39.63        130.26        97.75 o                         
  16   5  13        431.15        687.11       160.40 o                         
  17   5  13        220.17        225.37       114.63 o                         
  18   5  13        102.02        156.49       116.76 o                         
  19   5  13        368.52        678.44       199.34 o                         
  20   5  13         18.94        280.13       211.24 o                         
  21   5  13        152.79        336.83       185.50 o                         
  22   5  13       1048.61       1445.39       390.59 o                         
   0   6  13        455.70        271.72       144.40 o                         
   1   6  13        806.26        721.20       130.31 o                         
   2   6  13       1301.82       1479.90       173.60 o                         
   3   6  13          3.31         -1.87        59.73 o                         
   4   6  13      12518.60      12634.59       388.34 o                         
   5   6  13       3959.12       3977.87       244.06 o                         
   6   6  13       2462.92       2538.35       189.63 o                         
   7   6  13       3487.77       4068.86       330.92 o                         
   8   6  13       9482.62       9832.09       766.95 o                         
   9   6  13       1972.00       1787.72       366.60 o                         
  10   6  13         11.56       -101.43       101.43 o                         
  11   6  13       2765.51       2663.29       347.42 o                         
  12   6  13       2273.76       1924.07       273.20 o                         
  13   6  13        216.93        465.08       146.55 o                         
  14   6  13       2434.58       2213.24       282.75 o                         
  15   6  13        736.17        788.33       187.74 o                         
  16   6  13       3525.65       3815.28       385.89 o                         
  17   6  13       4410.18       4641.37       425.47 o                         
  18   6  13       2452.16       3152.90       352.24 o                         
  19   6  13        137.08        195.23       139.51 o                         
  20   6  13        555.07        724.68       215.66 o                         
   1   7  13       3565.31       3529.49       267.77 o                         
   2   7  13        724.21        897.90       119.33 o                         
   3   7  13          4.10        139.37        64.71 o                         
   4   7  13         42.56        117.81        65.36 o                         
   5   7  13         69.32         91.15        89.82 o                         
   6   7  13      10142.09       9982.12       533.70 o                         
   7   7  13       4835.67       4527.66       362.88 o                         
   8   7  13       3769.44       3592.47       517.41 o                         
   9   7  13         28.72        204.77       148.73 o                         
  10   7  13       2894.50       2282.10       295.52 o                         
  11   7  13       1208.22       1426.56       247.40 o                         
  12   7  13        953.81       1170.06       442.40 o                         
  13   7  13        223.28        330.40       449.99 o                         
  14   7  13       2375.31       2104.90       430.15 o                         
  15   7  13        421.05        535.43       173.68 o                         
  16   7  13         86.54        194.31       244.48 o                         
  17   7  13         18.89        201.13       137.46 o                         
  18   7  13        127.30        352.63       164.12 o                         
   0   8  13       2562.57       2609.96       238.32 o                         
   1   8  13        741.64        775.53       110.41 o                         
   2   8  13        569.30        633.94       113.97 o                         
   3   8  13       1454.13       1367.07       254.82 o                         
   4   8  13          8.86        184.84       138.14 o                         
   5   8  13        112.75        178.80       162.62 o                         
   6   8  13        283.66        315.68       160.41 o                         
   7   8  13       3270.30       3119.38       497.97 o                         
   8   8  13       2397.21       2693.15       474.95 o                         
   9   8  13         71.19        273.04       206.37 o                         
  10   8  13        536.74        382.32       140.76 o                         
  11   8  13          2.51        -13.23       101.40 o                         
  12   8  13          7.68        160.82       282.99 o                         
  13   8  13        354.98        293.54       160.83 o                         
  14   8  13          4.40        197.38       186.28 o                         
  15   8  13        104.16        466.66       237.26 o                         
   1   9  13       1721.68       1900.24       199.59 o                         
   2   9  13       7638.01       7210.25       441.31 o                         
   3   9  13        186.47        495.52       149.25 o                         
   4   9  13       1087.05       1208.96       194.97 o                         
   5   9  13        374.99        242.06       149.21 o                         
   6   9  13         81.75        429.09       192.69 o                         
   7   9  13         78.28        188.78       201.56 o                         
   8   9  13        123.12        -40.55       139.78 o                         
   9   9  13         18.91        -49.49       120.02 o                         
  10   9  13        464.04        821.92       307.35 o                         
  11   9  13       1094.44       1180.11       254.60 o                         
   0  10  13         11.28        569.30       288.20 o                         
   1  10  13         43.06        299.62       153.01 o                         
   2  10  13        374.64        487.49       154.78 o                         
   3  10  13        569.33        804.63       170.03 o                         
   0   0  14      32782.20      34828.88      1058.31 o                         
   1   0  14      15031.71      15808.37       517.01 o                         
   2   0  14        633.41        624.08        83.86 o                         
   3   0  14        911.78        692.86       109.97 o                         
   4   0  14       9418.74       8732.11       476.41 o                         
   5   0  14      18831.98      19614.71       736.75 o                         
   6   0  14       2859.87       2978.86       302.03 o                         
   7   0  14         69.49         24.50        80.10 o                         
   8   0  14       9344.69       9858.02       584.61 o                         
   9   0  14      99564.11      93622.06      1850.39 o                         
  10   0  14      18809.19      18101.92       844.80 o                         
  11   0  14       4585.82       4732.44       449.51 o                         
  12   0  14       5699.14       5393.89       492.97 o                         
  13   0  14      10991.01      10206.65       698.77 o                         
  14   0  14       1069.76       1382.71       280.27 o                         
  15   0  14        198.05        135.17       124.24 o                         
  16   0  14        749.17        449.37       173.49 o                         
  17   0  14       1752.78       2159.46       367.17 o                         
  18   0  14       1178.81       1273.24       287.59 o                         
  19   0  14        429.42        238.23       137.34 o                         
  20   0  14          5.26        -10.07       171.40 o                         
  21   0  14      10454.74      10328.74       881.49 o                         
  22   0  14       1606.42       1752.57       402.25 o                         
  23   0  14       1336.85       1666.47       390.06 o                         
  24   0  14        100.34        203.66       215.23 o                         
  25   0  14        925.88       1504.74       394.38 o                         
   1   1  14       2443.69       2447.35        96.84 o                         
   2   1  14        547.73        399.17        57.62 o                         
   3   1  14       7320.43       7242.79       257.10 o                         
   4   1  14       3197.01       3000.89       173.04 o                         
   5   1  14       9107.49       9218.64       353.97 o                         
   6   1  14       9285.63       9694.67       690.60 o                         
   7   1  14       3451.07       3004.19       169.85 o                         
   8   1  14       3573.27       3709.96       192.52 o                         
   9   1  14       3868.38       4021.03       145.92 o                         
  10   1  14       2444.51       2735.18       176.41 o                         
  11   1  14       4191.06       4120.07       217.11 o                         
  12   1  14       1101.17       1250.82       136.18 o                         
  13   1  14        205.43        315.95        71.41 o                         
  14   1  14         19.86         14.16        51.96 o                         
  15   1  14       1111.30       1127.78       122.19 o                         
  16   1  14        786.10        728.73       169.29 o                         
  17   1  14        681.09        728.71       157.76 o                         
  18   1  14          0.86        513.61       180.38 o                         
  19   1  14          2.17         71.43       209.40 o                         
  20   1  14        249.93        371.60       160.23 o                         
  21   1  14        935.47        997.16       211.73 o                         
  22   1  14        145.09        327.37       157.06 o                         
  23   1  14        191.93        278.55       180.35 o                         
  24   1  14         51.05        239.61       205.95 o                         
  25   1  14        269.11        380.17       156.10 o                         
   0   2  14        670.85        867.09        75.46 o                         
   1   2  14        397.42        498.82        76.65 o                         
   2   2  14      12732.45      13816.45       320.27 o                         
   3   2  14       6491.01       6313.45       227.62 o                         
   4   2  14        582.35        818.88        79.12 o                         
   5   2  14        237.85        214.00        45.32 o                         
   6   2  14        330.89        246.28        56.08 o                         
   7   2  14         23.35         57.36        29.86 o                         
   8   2  14         42.61         -5.55        34.52 o                         
   9   2  14         86.36        111.94        60.96 o                         
  10   2  14       1510.17       1503.52       141.61 o                         
  11   2  14       2436.31       2300.49       173.64 o                         
  12   2  14       1632.22       1973.55       166.24 o                         
  13   2  14       6823.11       7008.76       317.54 o                         
  14   2  14        569.71        605.06       105.77 o                         
  15   2  14       3049.14       2874.90       214.60 o                         
  16   2  14         58.30         54.38        55.41 o                         
  17   2  14        186.60         61.32        74.91 o                         
  18   2  14        650.63        516.63       246.50 o                         
  19   2  14         22.17        -15.42        75.78 o                         
  20   2  14       1485.44        937.53       291.66 o                         
  21   2  14       4774.33       4682.15       427.79 o                         
  22   2  14       1159.93       1642.22       280.78 o                         
  23   2  14        150.53        156.58       203.21 o                         
  24   2  14       1042.29       1162.49       236.98 o                         
   1   3  14      32314.67      34499.66       821.11 o                         
   2   3  14       4610.92       4927.23       314.25 o                         
   3   3  14        789.23        916.19       110.07 o                         
   4   3  14       1396.07       1394.73        99.98 o                         
   5   3  14       9979.28       9946.23       269.16 o                         
   6   3  14        741.01        714.42        78.69 o                         
   7   3  14        268.86        207.97        45.57 o                         
   8   3  14        123.48        113.32        58.89 o                         
   9   3  14        835.40        866.05       112.82 o                         
  10   3  14       2713.27       2789.15       202.78 o                         
  11   3  14        736.52        837.65       119.06 o                         
  12   3  14          9.53          6.31        55.16 o                         
  13   3  14       4152.28       3783.87       246.42 o                         
  14   3  14       2711.38       2416.56       198.82 o                         
  15   3  14       3905.69       3857.50       259.29 o                         
  16   3  14        143.39        179.78        77.90 o                         
  17   3  14        377.53        396.64       126.29 o                         
  18   3  14        666.95       1022.18       193.22 o                         
  19   3  14       4590.44       4524.52       405.98 o                         
  20   3  14        447.87        496.53       166.88 o                         
  21   3  14         44.02        225.32       133.00 o                         
  22   3  14       2100.91       2239.36       317.35 o                         
  23   3  14       4731.64       4544.78       522.89 o                         
  24   3  14        903.62       1017.19       244.62 o                         
   0   4  14       1107.80       1521.80       187.67 o                         
   1   4  14       1324.96       1322.77       134.51 o                         
   2   4  14       2128.62       2179.56       225.45 o                         
   3   4  14      30602.54      34518.35      1690.00 o                         
   4   4  14        865.53       1136.86       171.05 o                         
   5   4  14        105.99         82.56        64.37 o                         
   6   4  14       2119.93       1950.01       145.96 o                         
   7   4  14       4554.30       4717.72       219.58 o                         
   8   4  14         27.36         41.06        41.08 o                         
   9   4  14         44.22         79.16        66.92 o                         
  10   4  14       1250.26       1177.17       195.44 o                         
  11   4  14        113.77        115.94        71.94 o                         
  12   4  14      14184.85      14015.18       606.70 o                         
  13   4  14       3752.09       4032.96       331.44 o                         
  14   4  14        308.67        371.96       110.04 o                         
  15   4  14       2098.99       2163.44       259.81 o                         
  16   4  14        493.79        494.65       144.95 o                         
  17   4  14         42.81        166.27       104.99 o                         
  18   4  14         53.70        142.97       106.51 o                         
  19   4  14       1920.29       2426.75       467.99 o                         
  20   4  14        681.02        773.69       279.57 o                         
  21   4  14        268.94        528.84       280.90 o                         
  22   4  14        717.79        624.51       261.09 o                         
  23   4  14        111.71        360.85       249.83 o                         
   1   5  14       4282.93       4027.48       261.02 o                         
   2   5  14       1924.45       1972.72       185.74 o                         
   3   5  14        302.85        383.40       184.33 o                         
   4   5  14        558.57        643.38       351.65 o                         
   5   5  14      11369.09      11044.54       513.08 o                         
   6   5  14         40.19         71.57        43.10 o                         
   7   5  14      15694.43      15570.89      1193.30 o                         
   8   5  14          6.57        -45.99       112.39 o                         
   9   5  14       1055.85       1213.05       199.46 o                         
  10   5  14       2012.99       2025.56       249.39 o                         
  11   5  14       4252.28       4286.81       363.98 o                         
  12   5  14         71.92        166.02       101.16 o                         
  13   5  14       1121.71       1076.19       188.70 o                         
  14   5  14       1878.22       1923.75       252.97 o                         
  15   5  14       2038.89       2151.23       268.95 o                         
  16   5  14       1824.43       1827.32       261.09 o                         
  17   5  14        243.60        405.65       185.87 o                         
  18   5  14         16.91        300.79       130.39 o                         
  19   5  14       6060.86       5910.01       471.55 o                         
  20   5  14       1302.84       1396.91       372.16 o                         
  21   5  14        143.15         38.26       124.55 o                         
   0   6  14        184.18        310.79       127.08 o                         
   1   6  14        125.12        -14.88        68.95 o                         
   2   6  14        200.77        187.91        85.01 o                         
   3   6  14        589.72        725.94       154.84 o                         
   4   6  14        353.61        459.66       149.05 o                         
   5   6  14       7799.07       7785.86       341.27 o                         
   6   6  14         34.82        164.78       267.28 o                         
   7   6  14       8738.37       8753.73       493.56 o                         
   8   6  14       9090.99       9700.29       765.22 o                         
   9   6  14       8752.17       8354.78       726.69 o                         
  10   6  14         14.51        -75.05        76.95 o                         
  11   6  14       1554.44       1574.90       242.18 o                         
  12   6  14         52.19        -33.46        87.10 o                         
  13   6  14        265.76        283.10       129.30 o                         
  14   6  14        557.12        369.96       344.22 o                         
  15   6  14        478.89        459.33       224.10 o                         
  16   6  14       3667.22       3688.81       382.68 o                         
  17   6  14       2701.70       2765.62       342.00 o                         
  18   6  14        517.73        599.26       206.02 o                         
  19   6  14        154.46        461.21       170.07 o                         
  20   6  14        132.24         95.86       135.21 o                         
   1   7  14         96.43        133.38        73.42 o                         
   2   7  14       2630.38       2794.98       294.92 o                         
   3   7  14        890.29       1060.61       132.28 o                         
   4   7  14        752.55        672.09       113.37 o                         
   5   7  14        212.49        251.00       114.15 o                         
   6   7  14        347.98        352.44       126.70 o                         
   7   7  14       1225.79       1112.59       276.61 o                         
   8   7  14        876.01        750.64       267.40 o                         
   9   7  14       2253.57       2000.92       394.18 o                         
  10   7  14        138.33        402.40       164.05 o                         
  11   7  14       7685.31       7994.35       560.69 o                         
  12   7  14        153.86        191.83       354.86 o                         
  13   7  14       1117.23       1389.77       246.02 o                         
  14   7  14        161.91        237.57       144.99 o                         
  15   7  14        237.34        435.03       170.65 o                         
  16   7  14        231.98        332.29       248.59 o                         
  17   7  14          1.92        225.00       170.67 o                         
   0   8  14        566.68        589.22       152.95 o                         
   1   8  14       4144.84       4230.94       235.65 o                         
   2   8  14          5.06         68.10        65.19 o                         
   3   8  14       1977.32       2083.47       227.63 o                         
   4   8  14       1558.04       1605.23       255.62 o                         
   5   8  14        444.48        381.49       177.30 o                         
   6   8  14         52.59        511.20       260.14 o                         
   7   8  14        794.84       1341.76       365.41 o                         
   8   8  14       1586.89       1347.35       364.87 o                         
   9   8  14        825.76        793.42       282.92 o                         
  10   8  14          6.46         -4.47       106.18 o                         
  11   8  14        278.86        150.71        98.95 o                         
  12   8  14        237.50         69.64       176.92 o                         
  13   8  14        737.73        454.80       170.58 o                         
  14   8  14          7.28        376.49       155.22 o                         
  15   8  14        447.31        257.69       155.78 o                         
   1   9  14       1434.62       1704.29       191.11 o                         
   2   9  14         53.12        203.75       130.73 o                         
   3   9  14        404.17        499.05       160.29 o                         
   4   9  14         33.40        -56.98        91.16 o                         
   5   9  14        599.43        448.52       159.83 o                         
   6   9  14        726.81        734.56       265.24 o                         
   7   9  14        751.83        769.49       278.21 o                         
   8   9  14        379.81        353.08       232.81 o                         
   9   9  14        328.00        551.10       296.08 o                         
  10   9  14        236.60        630.92       202.05 o                         
   1   1  15       8561.51       9307.72       270.15 o                         
   2   1  15       1352.61        971.94       134.60 o                         
   3   1  15       5338.76       5744.76       272.25 o                         
   4   1  15       8145.16       8026.39       246.05 o                         
   5   1  15       3095.50       3715.52       234.80 o                         
   6   1  15      57273.86      56478.82       928.74 o                         
   7   1  15         83.77         28.27        64.03 o                         
   8   1  15       1040.50       1121.50       150.81 o                         
   9   1  15       1248.74       1147.14       116.37 o                         
  10   1  15       3573.35       3388.80       194.72 o                         
  11   1  15       5233.77       5050.52       257.01 o                         
  12   1  15       3242.75       3349.58       221.87 o                         
  13   1  15         26.87         34.41        41.25 o                         
  14   1  15         56.98        124.64        92.19 o                         
  15   1  15         59.27         60.86        97.36 o                         
  16   1  15       4687.08       4520.06       370.41 o                         
  17   1  15        290.70        378.06       153.80 o                         
  18   1  15      10578.16       9797.99       583.13 o                         
  19   1  15        301.46        324.34       135.97 o                         
  20   1  15        506.38        575.56       179.90 o                         
  21   1  15       1823.58       1572.81       254.74 o                         
  22   1  15       1094.95       1317.56       239.38 o                         
  23   1  15       2041.10       1757.87       283.35 o                         
  24   1  15        512.57        521.03       188.44 o                         
   0   2  15      24288.38      24192.22       821.00 o                         
   1   2  15       1219.39       1246.98        93.54 o                         
   2   2  15        412.83        359.45        62.13 o                         
   3   2  15       3780.18       4647.46       258.04 o                         
   4   2  15       8025.95       7715.96       268.91 o                         
   5   2  15       8339.70       8939.94       239.16 o                         
   6   2  15        574.52        745.79       115.17 o                         
   7   2  15        804.63        821.75        80.02 o                         
   8   2  15       1349.63       1204.37       123.31 o                         
   9   2  15       2333.75       2159.69       168.61 o                         
  10   2  15        442.15        524.23        97.18 o                         
  11   2  15        730.93        870.03       113.41 o                         
  12   2  15       6862.11       6779.58       303.80 o                         
  13   2  15       1229.21       1328.27       148.79 o                         
  14   2  15       3934.71       3517.45       233.02 o                         
  15   2  15        144.29        212.41        79.44 o                         
  16   2  15       3111.25       2882.12       218.32 o                         
  17   2  15        928.21       1142.04       211.23 o                         
  18   2  15        174.18        368.73       145.36 o                         
  19   2  15         37.20        212.46       136.88 o                         
  20   2  15       1676.76       2074.13       282.62 o                         
  21   2  15        427.49        508.63       189.40 o                         
  22   2  15       1198.81       1133.26       406.23 o                         
  23   2  15         30.49        137.89       280.51 o                         
  24   2  15         92.53        261.51       178.73 o                         
   1   3  15        238.67        442.61       142.36 o                         
   2   3  15       1228.71       1306.32       172.79 o                         
   3   3  15       4502.45       4272.46       171.68 o                         
   4   3  15       4138.05       4171.85       172.84 o                         
   5   3  15        371.03        486.58        73.53 o                         
   6   3  15      21658.94      21588.50       415.83 o                         
   7   3  15       1427.91       1423.09       112.70 o                         
   8   3  15        116.84         76.14        48.52 o                         
   9   3  15         72.77         80.04        61.72 o                         
  10   3  15         17.97         18.52        51.84 o                         
  11   3  15        412.91        493.11        98.58 o                         
  12   3  15         31.49         80.99        62.49 o                         
  13   3  15         15.19        117.43        60.90 o                         
  14   3  15         10.34        162.80        71.59 o                         
  15   3  15        785.34        831.50       137.09 o                         
  16   3  15       4029.55       4396.77       285.08 o                         
  17   3  15        515.95        578.36       113.56 o                         
  18   3  15       2795.95       2927.10       326.06 o                         
  19   3  15        364.23        791.28       198.16 o                         
  20   3  15         57.75        255.27       147.98 o                         
  21   3  15        109.78        132.34       140.78 o                         
  22   3  15         30.69        498.79       184.87 o                         
  23   3  15        305.30        248.57       151.54 o                         
   0   4  15      13085.50      13981.04       567.30 o                         
   1   4  15        177.97        262.37        97.26 o                         
   2   4  15       1169.36       1285.42       214.90 o                         
   3   4  15       1244.68       1441.03       194.11 o                         
   4   4  15      27411.64      28039.12       829.31 o                         
   5   4  15         98.22         22.69        71.07 o                         
   6   4  15        896.48        851.55       102.63 o                         
   7   4  15        443.18        378.07       100.99 o                         
   8   4  15       2118.65       2444.64       257.20 o                         
   9   4  15       3813.24       3990.31       330.32 o                         
  10   4  15       2375.40       2441.90       271.77 o                         
  11   4  15        277.09        351.36       229.70 o                         
  12   4  15        236.30        468.65       146.26 o                         
  13   4  15         26.55         87.72        76.98 o                         
  14   4  15        215.77        438.72       114.04 o                         
  15   4  15       4484.18       4144.27       350.34 o                         
  16   4  15       2069.51       2633.33       304.36 o                         
  17   4  15       1541.58       1456.04       217.20 o                         
  18   4  15       3360.43       3318.12       497.24 o                         
  19   4  15          5.87        -70.40       131.47 o                         
  20   4  15       1674.83       2162.28       458.92 o                         
  21   4  15       1553.69       1607.13       401.68 o                         
  22   4  15        489.73        800.56       304.79 o                         
   1   5  15        961.09       1151.20       152.23 o                         
   2   5  15         39.84         99.24        85.48 o                         
   3   5  15        922.06        647.63       133.03 o                         
   4   5  15       1088.78       1016.41       228.50 o                         
   5   5  15       2368.48       2270.30       247.55 o                         
   6   5  15       3404.82       3776.14       315.86 o                         
   7   5  15        433.63        643.23       315.06 o                         
   8   5  15       3467.18       3523.70       446.35 o                         
   9   5  15        996.36        865.59       170.46 o                         
  10   5  15       4854.06       4950.59       383.60 o                         
  11   5  15        711.54        876.57       182.43 o                         
  12   5  15         36.95          1.95       161.38 o                         
  13   5  15         15.46        138.96       116.14 o                         
  14   5  15        232.48        128.62       138.40 o                         
  15   5  15          0.59        130.79       206.81 o                         
  16   5  15       1111.90       1145.92       216.06 o                         
  17   5  15         31.34         98.75       134.61 o                         
  18   5  15          0.50        131.11       165.39 o                         
  19   5  15         23.97        528.91       170.89 o                         
  20   5  15       1093.84        936.42       302.11 o                         
  21   5  15        106.52       -117.59       184.85 o                         
   0   6  15        203.43        394.04       137.07 o                         
   1   6  15       3845.81       4098.29       285.50 o                         
   2   6  15       1465.98       1589.80       199.24 o                         
   3   6  15       2009.22       1943.47       200.08 o                         
   4   6  15      13525.66      13556.20       614.86 o                         
   5   6  15        310.06        359.46        94.59 o                         
   6   6  15        292.62        208.06       203.04 o                         
   7   6  15        989.83       1058.74       210.64 o                         
   8   6  15      15106.83      17073.86      1018.43 o                         
   9   6  15       7145.91       7600.32       685.64 o                         
  10   6  15         47.19        410.94       387.46 o                         
  11   6  15        342.73        486.34       136.09 o                         
  12   6  15         75.90        125.44        94.71 o                         
  13   6  15       1299.44       1496.74       239.57 o                         
  14   6  15        786.38       1019.10       240.09 o                         
  15   6  15         55.67         64.51       127.48 o                         
  16   6  15       1306.87       1822.37       274.76 o                         
  17   6  15         84.32        531.05       180.92 o                         
  18   6  15        684.07       1154.43       234.70 o                         
  19   6  15        248.66        325.88       144.24 o                         
   1   7  15       1220.51       1639.57       195.11 o                         
   2   7  15       3610.94       3546.38       302.62 o                         
   3   7  15       4424.62       4607.23       306.96 o                         
   4   7  15       1046.42       1183.59       196.56 o                         
   5   7  15          5.13        -23.08       109.97 o                         
   6   7  15        561.45        572.47       229.47 o                         
   7   7  15        541.74        945.18       329.54 o                         
   8   7  15       9326.08       9467.57       810.10 o                         
   9   7  15        621.60        529.69       235.31 o                         
  10   7  15       2106.51       2742.46       362.75 o                         
  11   7  15        878.97        997.70       231.20 o                         
  12   7  15       1227.55       1182.25       244.12 o                         
  13   7  15        422.52        588.47       173.18 o                         
  14   7  15       4209.59       5028.48       459.27 o                         
  15   7  15       1617.57       1304.30       249.59 o                         
  16   7  15        847.65        748.76       207.75 o                         
  17   7  15       1238.48       1365.61       331.89 o                         
   0   8  15        738.39        889.94       196.89 o                         
   1   8  15         11.98         64.89        64.61 o                         
   2   8  15       2234.63       2173.26       195.82 o                         
   3   8  15        266.50        451.18       129.78 o                         
   4   8  15       3103.54       3032.25       515.27 o                         
   5   8  15        995.02       1464.25       358.04 o                         
   6   8  15       2400.18       2645.06       474.63 o                         
   7   8  15       1511.23       2126.70       409.69 o                         
   8   8  15        925.30       1387.91       342.05 o                         
   9   8  15          0.14        113.14       122.77 o                         
  10   8  15         13.90        445.72       190.62 o                         
  11   8  15         37.24        360.29       269.98 o                         
  12   8  15          5.86        299.26       162.80 o                         
  13   8  15       1013.81        690.73       201.79 o                         
  14   8  15        303.85        641.34       186.52 o                         
   1   9  15        131.97        313.07       126.33 o                         
   2   9  15       9749.07       9198.64       618.21 o                         
   3   9  15        168.62        546.74       151.43 o                         
   4   9  15        690.25        660.07       325.73 o                         
   5   9  15         30.31        494.46       299.89 o                         
   6   9  15         16.34        172.84       228.02 o                         
   7   9  15          6.20        302.38       251.30 o                         
   8   9  15       1773.16       1428.59       394.91 o                         
   9   9  15         29.15        341.17       273.11 o                         
  10   9  15       2404.75       2372.51       352.52 o                         
   0   0  16      14590.40      17261.01       821.69 o                         
   1   0  16        418.00        269.70        59.97 o                         
   2   0  16         20.53        163.28        65.72 o                         
   3   0  16      14473.90      14593.05       458.42 o                         
   4   0  16       6111.28       5743.82       398.16 o                         
   5   0  16       9143.25       9306.81       527.85 o                         
   6   0  16       7680.07       6859.31       468.43 o                         
   7   0  16       1998.97       1854.30       261.25 o                         
   8   0  16       3707.28       3224.01       346.76 o                         
   9   0  16       7595.92       7846.69       551.92 o                         
  10   0  16         29.43         47.65        77.12 o                         
  11   0  16       4018.65       3737.80       404.61 o                         
  12   0  16        277.18        160.74       136.00 o                         
  13   0  16       9914.79       9806.20       693.90 o                         
  14   0  16       2865.64       2737.32       388.72 o                         
  15   0  16       4128.63       4140.62       493.52 o                         
  16   0  16       3543.10       3001.31       436.68 o                         
  17   0  16        565.51        776.81       248.38 o                         
  18   0  16       3258.34       3066.87       458.29 o                         
  19   0  16        405.59        221.40       148.62 o                         
  20   0  16        366.86        381.25       214.18 o                         
  21   0  16      10592.17       9897.44       869.99 o                         
  22   0  16          7.75        125.37       173.92 o                         
  23   0  16        289.58        790.63       283.06 o                         
  24   0  16          3.44        104.11       166.76 o                         
   1   1  16       2312.55       2440.50       104.41 o                         
   3   1  16          4.08         -0.63        47.59 o                         
   4   1  16        314.73        219.48        62.00 o                         
   5   1  16       2075.80       2195.91       187.93 o                         
   6   1  16       3566.86       3857.06       256.94 o                         
   7   1  16        177.63        164.72        70.45 o                         
   8   1  16        178.03        291.38       169.46 o                         
   9   1  16        543.22        540.64       108.52 o                         
  10   1  16         54.29        117.13        56.07 o                         
  11   1  16       4585.53       4668.44       288.47 o                         
  12   1  16       2866.20       3106.16       211.44 o                         
  13   1  16        727.20        707.09       105.16 o                         
  14   1  16         74.39        111.86        53.50 o                         
  15   1  16         41.28         85.10       188.85 o                         
  16   1  16       1852.17       1830.60       438.85 o                         
  17   1  16       4173.42       3520.50       608.49 o                         
  18   1  16        157.23        475.72       499.69 o                         
  19   1  16        107.67        105.29        94.77 o                         
  20   1  16        233.07        219.98       129.79 o                         
  21   1  16          5.56        146.94       118.73 o                         
  22   1  16        416.91        432.48       164.45 o                         
  23   1  16         79.80         72.62       209.15 o                         
  24   1  16          2.05        105.95       147.71 o                         
   0   2  16       1994.73       1992.01       115.52 o                         
   1   2  16       2253.42       1805.76       102.43 o                         
   2   2  16       2366.05       2298.52       142.64 o                         
   3   2  16      14459.89      15083.82       373.71 o                         
   4   2  16         20.39         59.00        43.88 o                         
   5   2  16       4444.06       4607.09       196.48 o                         
   6   2  16         22.67         47.83        42.54 o                         
   7   2  16        554.30        654.87        94.62 o                         
   8   2  16        409.08        465.43        86.69 o                         
   9   2  16      19943.56      19321.81       490.03 o                         
  10   2  16       5229.32       4799.85       249.07 o                         
  11   2  16         73.77         70.35        74.51 o                         
  12   2  16        607.53        655.64        97.97 o                         
  13   2  16       3157.78       3281.63       223.01 o                         
  14   2  16        925.19       1169.15       142.20 o                         
  15   2  16        107.52        242.48        81.92 o                         
  16   2  16          1.44         19.07       150.39 o                         
  17   2  16        792.80        767.09       174.12 o                         
  18   2  16        486.25        391.12       136.42 o                         
  19   2  16        346.47        488.46       214.33 o                         
  20   2  16         76.52         94.30       123.56 o                         
  21   2  16       3545.82       3351.52       368.36 o                         
  22   2  16        599.96        682.81       522.06 o                         
  23   2  16        971.50       1017.05       228.90 o                         
  24   2  16          3.81         47.13       204.44 o                         
   1   3  16      14072.27      13931.62       828.03 o                         
   2   3  16        481.63        487.90       165.61 o                         
   3   3  16       7529.66       7986.24       287.97 o                         
   4   3  16       7160.72       7548.51       239.31 o                         
   5   3  16       3354.10       3364.38       165.16 o                         
   6   3  16       1692.19       1734.49       125.33 o                         
   7   3  16      10478.61      10733.16       306.29 o                         
   8   3  16       2208.66       2386.41       149.64 o                         
   9   3  16         12.45          5.49        45.29 o                         
  10   3  16       4592.89       4558.44       261.45 o                         
  11   3  16       9946.85       9114.05       369.91 o                         
  12   3  16        420.57        457.28        92.52 o                         
  13   3  16       1333.54       1189.21       179.52 o                         
  14   3  16          8.30          6.52        56.14 o                         
  15   3  16       3138.75       3067.25       235.67 o                         
  16   3  16       2006.51       2148.69       206.58 o                         
  17   3  16         26.86        134.42        97.47 o                         
  18   3  16       2437.69       2327.63       304.49 o                         
  19   3  16       5238.97       5377.11       445.83 o                         
  20   3  16        102.39        259.45       151.44 o                         
  21   3  16        786.69        690.25       177.31 o                         
  22   3  16       1416.69       1707.59       293.63 o                         
  23   3  16       1049.80       1290.82       269.87 o                         
   0   4  16         28.90        172.91       158.25 o                         
   1   4  16        368.54        306.15       103.60 o                         
   2   4  16       6322.94       6771.18       401.47 o                         
   3   4  16       1392.83       1558.99       206.90 o                         
   4   4  16       2958.98       3054.85       271.14 o                         
   5   4  16       2287.61       2168.31       163.25 o                         
   6   4  16       6713.33       7019.40       289.30 o                         
   7   4  16       6385.74       6208.89       277.77 o                         
   8   4  16      18020.64      17101.53       660.06 o                         
   9   4  16       1161.10       1228.77       192.90 o                         
  10   4  16       2916.01       3109.89       342.40 o                         
  11   4  16       3227.65       3205.31       301.55 o                         
  12   4  16       1345.09       1243.32       250.21 o                         
  13   4  16       1049.06       1053.64       150.94 o                         
  14   4  16       5651.67       5572.40       323.50 o                         
  15   4  16       1901.05       2069.81       209.89 o                         
  16   4  16         16.51        192.92       134.34 o                         
  17   4  16        280.37        415.35       108.02 o                         
  18   4  16          7.21        458.19       265.89 o                         
  19   4  16        229.64        510.12       280.71 o                         
  20   4  16        891.07        570.47       251.71 o                         
  21   4  16          4.74         60.14       195.22 o                         
  22   4  16        129.28        201.49       239.60 o                         
   1   5  16      11479.77      12011.19       469.12 o                         
   2   5  16       3019.52       3120.56       293.61 o                         
   3   5  16       2306.94       2824.00       280.16 o                         
   4   5  16       4984.83       5172.38       374.64 o                         
   5   5  16        476.98        730.15       148.57 o                         
   6   5  16         79.48         92.16        80.47 o                         
   7   5  16        755.31        834.80       169.39 o                         
   8   5  16       3362.90       3623.18       448.75 o                         
   9   5  16       1614.28       1567.13       229.66 o                         
  10   5  16         56.08        106.48       131.32 o                         
  11   5  16       4100.31       3685.82       505.62 o                         
  12   5  16       3852.86       3601.07       342.36 o                         
  13   5  16       5107.08       4555.17       603.91 o                         
  14   5  16        494.47        446.53       144.22 o                         
  15   5  16       4398.24       4434.17       396.35 o                         
  16   5  16         48.84        122.11       116.98 o                         
  17   5  16        101.38        411.80       149.15 o                         
  18   5  16        148.19        211.45       136.82 o                         
  19   5  16       2326.02       3232.36       551.95 o                         
  20   5  16        363.70        218.74       216.52 o                         
  21   5  16        227.55       1323.06       393.96 o                         
   0   6  16        835.59        911.89       188.04 o                         
   1   6  16       1114.57       1090.13       158.08 o                         
   2   6  16       1217.02       1191.64       165.18 o                         
   3   6  16          7.44         58.22        61.68 o                         
   4   6  16       3253.93       2950.67       292.44 o                         
   5   6  16       3887.19       3937.89       339.42 o                         
   6   6  16       1780.17       1789.30       235.55 o                         
   7   6  16       2056.93       1813.98       242.27 o                         
   8   6  16       2513.74       2523.77       406.47 o                         
   9   6  16        785.67        965.09       283.20 o                         
  10   6  16       3122.26       2929.89       329.61 o                         
  11   6  16        193.03        355.26       281.31 o                         
  12   6  16        450.14        484.28       164.65 o                         
  13   6  16          5.12        154.70       134.05 o                         
  14   6  16         10.51         23.37        72.13 o                         
  15   6  16        213.65        258.06       123.93 o                         
  16   6  16        346.83        787.00       203.04 o                         
  17   6  16       1242.32       1632.11       310.05 o                         
  18   6  16         87.99        191.67       136.02 o                         
  19   6  16        677.31        722.99       186.30 o                         
   1   7  16        530.59        606.37       111.94 o                         
   2   7  16        203.11        192.34        76.87 o                         
   3   7  16        735.08        516.13       115.06 o                         
   4   7  16          0.27         72.46        99.51 o                         
   5   7  16       3067.34       2780.52       298.88 o                         
   6   7  16          5.51         81.02       148.42 o                         
   7   7  16       1671.10       2169.95       269.93 o                         
   8   7  16          6.26        321.00       217.27 o                         
   9   7  16        480.98        430.89       220.97 o                         
  10   7  16        354.83        477.80       225.84 o                         
  11   7  16        397.99        428.23       155.08 o                         
  12   7  16         56.70        356.72       161.67 o                         
  13   7  16        234.69         59.95       101.43 o                         
  14   7  16         15.28        372.97       257.85 o                         
  15   7  16        144.16        237.00       150.46 o                         
  16   7  16        307.33        493.25       205.30 o                         
  17   7  16         76.61        256.95       159.59 o                         
   0   8  16       1193.45       1370.85       228.08 o                         
   1   8  16        226.06        458.27        89.86 o                         
   2   8  16         90.88        -38.58       160.14 o                         
   3   8  16       3219.00       3088.45       334.30 o                         
   4   8  16       1718.94       1749.45       259.02 o                         
   5   8  16       4702.59       4597.57       614.02 o                         
   6   8  16         79.71        -84.86       111.33 o                         
   7   8  16        800.90        839.63       304.40 o                         
   8   8  16        272.40        269.10       218.12 o                         
   9   8  16       4469.15       3656.05       559.45 o                         
  10   8  16        140.86        426.20       253.52 o                         
  11   8  16        208.93        -69.48       101.16 o                         
  12   8  16        147.33        502.68       185.89 o                         
  13   8  16       1045.86       1429.64       278.76 o                         
   1   9  16        260.75        647.92       181.26 o                         
   2   9  16        754.04        902.86       156.63 o                         
   3   9  16          0.33        506.58       190.38 o                         
   4   9  16          4.58         56.34       161.64 o                         
   5   9  16        835.03       1053.78       341.12 o                         
   6   9  16       1010.47       1504.40       405.32 o                         
   7   9  16          0.58         64.09       130.05 o                         
   8   9  16          5.59       -200.24       200.24 o                         
   9   9  16          0.11         14.75       106.94 o                         
   1   1  17      17713.30      18120.23       479.93 o                         
   2   1  17       1917.46       1616.61       106.46 o                         
   3   1  17       3638.55       3852.65       204.88 o                         
   4   1  17        171.70        249.12       121.47 o                         
   5   1  17        915.26        928.22        95.99 o                         
   6   1  17      15207.97      14516.75       493.51 o                         
   7   1  17        302.63        332.90        95.38 o                         
   8   1  17       2660.03       2450.86       219.18 o                         
   9   1  17       1259.20       1102.48       315.03 o                         
  10   1  17      11866.83      11743.47       506.68 o                         
  11   1  17       3827.22       3791.95       297.31 o                         
  12   1  17       3018.71       3087.44       201.12 o                         
  13   1  17       1924.06       2060.55       168.33 o                         
  14   1  17       2420.31       2413.21       276.08 o                         
  15   1  17        536.15        341.23       162.59 o                         
  16   1  17         37.33         47.12        81.82 o                         
  17   1  17        128.72        339.97       129.10 o                         
  18   1  17       4547.59       4149.96       388.97 o                         
  19   1  17        370.51        361.59       129.24 o                         
  20   1  17       1709.27       1349.43       233.64 o                         
  21   1  17        916.57       1225.25       240.84 o                         
  22   1  17       1183.89       1719.01       281.31 o                         
  23   1  17       1430.46       1667.94       401.22 o                         
  24   1  17       2611.97       2455.47       506.94 o                         
   0   2  17       8698.42       8814.96       351.83 o                         
   1   2  17       8675.75       8864.51       428.99 o                         
   2   2  17       1214.55       1271.88       135.79 o                         
   3   2  17          3.84         67.03        46.42 o                         
   4   2  17      10184.91      10247.89       327.42 o                         
   5   2  17       7941.85       8798.03       321.18 o                         
   6   2  17        370.71        393.48        70.66 o                         
   7   2  17          4.50         97.40        55.64 o                         
   8   2  17       6868.13       6685.27       287.76 o                         
   9   2  17        505.25        488.18       104.16 o                         
  10   2  17          9.11        117.81        60.13 o                         
  11   2  17       1663.40       1572.54       157.77 o                         
  12   2  17        438.31        485.39        96.11 o                         
  13   2  17       1534.36       1591.28       189.98 o                         
  14   2  17          8.66         94.94       118.26 o                         
  15   2  17        223.01        447.91       167.95 o                         
  16   2  17       8929.43       7911.20       494.45 o                         
  17   2  17        656.91        664.46       295.26 o                         
  18   2  17       1559.43       1537.42       236.62 o                         
  19   2  17          9.59         45.84        86.82 o                         
  20   2  17        983.65       1150.00       228.00 o                         
  21   2  17        108.78        224.78       186.50 o                         
  22   2  17        155.48        484.23       182.91 o                         
  23   2  17        109.20        410.43       124.49 o                         
   1   3  17       1378.23       1721.65       214.72 o                         
   2   3  17       5524.15       5206.26       206.08 o                         
   3   3  17         16.83        103.56        48.85 o                         
   4   3  17        852.53        845.55        89.58 o                         
   5   3  17        695.41        725.97        81.89 o                         
   6   3  17       5248.51       5173.04       224.21 o                         
   7   3  17         23.00         78.15        39.35 o                         
   8   3  17         73.66         84.12        47.67 o                         
   9   3  17       2796.91       2905.50       205.98 o                         
  10   3  17       1900.27       1838.17       168.11 o                         
  11   3  17        803.30        952.48       131.85 o                         
  12   3  17         70.48        120.58        66.37 o                         
  13   3  17        517.94        262.14        84.74 o                         
  14   3  17       2164.09       1860.46       183.20 o                         
  15   3  17          0.60         43.94        76.81 o                         
  16   3  17       1783.38       2093.70       202.96 o                         
  17   3  17          3.98          4.88        81.49 o                         
  18   3  17       2845.11       2919.09       332.95 o                         
  19   3  17        214.02        648.33       397.48 o                         
  20   3  17        430.80        558.87       157.43 o                         
  21   3  17        139.28        228.03       149.70 o                         
  22   3  17        387.52        595.70       191.42 o                         
  23   3  17       1655.40       2060.66       325.23 o                         
   0   4  17      15011.69      14855.91       899.20 o                         
   1   4  17       3331.10       3640.29       314.08 o                         
   2   4  17        282.52        480.02       164.24 o                         
   3   4  17        141.11         67.91        76.72 o                         
   4   4  17       7470.20       7985.56       452.61 o                         
   5   4  17        594.98        560.09       108.18 o                         
   6   4  17        168.93        308.23        76.72 o                         
   7   4  17       2838.83       2800.04       209.45 o                         
   8   4  17      12318.62      11297.50       552.22 o                         
   9   4  17       1422.63       1300.92       247.65 o                         
  10   4  17       1896.30       1685.14       230.88 o                         
  11   4  17          0.12        177.74        76.65 o                         
  12   4  17       1631.92       1814.59       190.84 o                         
  13   4  17       7064.34       6366.78       395.99 o                         
  14   4  17       1706.46       1880.63       196.02 o                         
  15   4  17          9.55        154.39        85.51 o                         
  16   4  17       5177.20       4905.38       317.56 o                         
  17   4  17        274.62        189.17       113.30 o                         
  18   4  17       4397.55       3865.93       380.37 o                         
  19   4  17        578.40        449.30       228.59 o                         
  20   4  17        988.64        856.90       319.70 o                         
  21   4  17        729.09       1061.72       348.92 o                         
  22   4  17       1285.04       1523.63       398.95 o                         
   1   5  17        379.08        315.73       125.87 o                         
   2   5  17       1931.61       1879.40       227.98 o                         
   3   5  17       3220.33       3088.70       297.93 o                         
   4   5  17          5.01         -0.04        96.30 o                         
   5   5  17        256.08        121.81       136.49 o                         
   6   5  17       1537.76       1674.37       319.21 o                         
   7   5  17         38.20         79.31        84.93 o                         
   8   5  17        248.60        271.19       106.69 o                         
   9   5  17       3787.67       4063.84       357.75 o                         
  10   5  17        956.55       1265.19       219.18 o                         
  11   5  17       3338.40       3192.44       323.03 o                         
  12   5  17       2443.51       2938.98       314.63 o                         
  13   5  17        336.60        580.55       166.29 o                         
  14   5  17        101.45        148.46       102.95 o                         
  15   5  17        675.12        948.89       419.22 o                         
  16   5  17        110.21        374.02       142.29 o                         
  17   5  17         22.06        443.53       161.81 o                         
  18   5  17        732.44        613.43       280.89 o                         
  19   5  17         99.10        211.36       143.09 o                         
  20   5  17         43.37         13.21       191.40 o                         
   0   6  17        227.48        231.50       111.98 o                         
   1   6  17       2896.72       2869.34       212.54 o                         
   2   6  17        188.60        264.92       123.81 o                         
   3   6  17        124.42        354.61       201.15 o                         
   4   6  17       1061.56       1364.63       208.43 o                         
   5   6  17       6893.72       7156.69       497.85 o                         
   6   6  17        818.34        953.37       254.88 o                         
   7   6  17        192.90        201.28        94.76 o                         
   8   6  17       7019.78       6950.89       678.12 o                         
   9   6  17       3728.26       4411.59       396.88 o                         
  10   6  17       1494.28       1252.72       223.79 o                         
  11   6  17          0.10        166.17       244.94 o                         
  12   6  17       1268.16       1321.31       230.96 o                         
  13   6  17       1488.39       1412.68       234.60 o                         
  14   6  17        166.93        547.26       188.50 o                         
  15   6  17       1761.38       1840.30       278.68 o                         
  16   6  17       6420.70       5834.44       485.63 o                         
  17   6  17        211.08        319.98       344.76 o                         
  18   6  17         41.58         44.65       102.05 o                         
   1   7  17        873.15        990.57       136.31 o                         
   2   7  17        176.74        151.50       112.64 o                         
   3   7  17       1388.54       1313.05       232.97 o                         
   4   7  17         31.26        199.47       129.65 o                         
   5   7  17        168.62        157.81       113.56 o                         
   6   7  17       1844.15       1955.21       258.63 o                         
   7   7  17        168.83          6.38        75.12 o                         
   8   7  17          5.81       -186.58       186.58 o                         
   9   7  17       2337.36       2492.85       444.79 o                         
  10   7  17       2962.81       3094.28       353.21 o                         
  11   7  17        214.90        508.92       249.50 o                         
  12   7  17       1356.24       1851.86       285.77 o                         
  13   7  17        185.69        284.37       150.42 o                         
  14   7  17       2028.38       2470.50       448.92 o                         
  15   7  17         51.49        234.61       140.61 o                         
  16   7  17        361.76        706.10       349.23 o                         
   0   8  17       2656.73       3125.42       470.52 o                         
   1   8  17         67.00        209.03        96.79 o                         
   2   8  17       1009.91       1052.29       148.80 o                         
   3   8  17        169.52        517.69       164.58 o                         
   4   8  17        561.87        879.44       519.32 o                         
   5   8  17       1091.92       1018.47       322.19 o                         
   6   8  17       1079.91       1180.92       331.71 o                         
   7   8  17        335.01        754.86       347.69 o                         
   8   8  17       7201.84       7296.62       786.12 o                         
   9   8  17       3054.75       2969.50       530.08 o                         
  10   8  17          3.28        145.11       137.69 o                         
  11   8  17         66.38          0.52       130.79 o                         
  12   8  17        277.60        363.63       483.80 o                         
  13   8  17        126.15        367.62       187.49 o                         
   1   9  17         17.57         95.26       183.42 o                         
   2   9  17      10231.12      10278.07       541.17 o                         
   3   9  17        891.42        992.50       252.90 o                         
   4   9  17         42.83        158.80       197.33 o                         
   5   9  17        217.33        364.69       248.90 o                         
   6   9  17       2972.22       2425.77       473.67 o                         
   7   9  17        103.91        700.74       264.85 o                         
   8   9  17        301.14        791.35       331.29 o                         
   0   0  18       9678.34      11553.59       699.67 o                         
   1   0  18       2172.00       2283.32       260.67 o                         
   2   0  18        542.40        801.37       108.82 o                         
   3   0  18      11922.20      12952.95       400.84 o                         
   4   0  18       3035.70       3122.96       239.82 o                         
   5   0  18       1477.67       1887.60       258.06 o                         
   6   0  18      12191.94      11840.73       638.10 o                         
   7   0  18         14.62         78.79       109.14 o                         
   8   0  18       4547.07       3953.43       401.67 o                         
   9   0  18      20128.48      19630.93       902.86 o                         
  10   0  18       2999.22       2824.30       352.47 o                         
  11   0  18       4868.48       4154.18       442.68 o                         
  12   0  18        220.81        219.21       146.80 o                         
  13   0  18       6674.05       6616.26       591.35 o                         
  14   0  18         18.22        103.71        83.76 o                         
  15   0  18       5274.78       4750.39       525.92 o                         
  16   0  18        278.09        364.91       191.26 o                         
  17   0  18        541.80        542.23       198.13 o                         
  18   0  18        479.66        457.96       193.46 o                         
  19   0  18        225.68        183.50       202.90 o                         
  20   0  18       1874.84       1791.21       379.00 o                         
  21   0  18       3526.04       3878.57       567.71 o                         
  22   0  18       1225.29       1094.31       337.63 o                         
  23   0  18        372.86        362.64       245.16 o                         
   1   1  18        525.23        592.34        60.31 o                         
   2   1  18       6973.61       7338.90       190.93 o                         
   3   1  18         56.76         45.19        36.10 o                         
   4   1  18       1702.97       1751.29       129.00 o                         
   5   1  18          4.15         66.52        48.08 o                         
   6   1  18       1193.34       1191.36       157.90 o                         
   7   1  18       1387.07       1411.99       168.54 o                         
   8   1  18        762.44        887.67       141.52 o                         
   9   1  18       3350.06       3258.46       263.71 o                         
  10   1  18         37.91        316.62       118.23 o                         
  11   1  18       1288.32       1728.86       315.11 o                         
  12   1  18       3210.28       3371.71       294.93 o                         
  13   1  18         63.89        306.14       106.35 o                         
  14   1  18          5.81        127.51       160.34 o                         
  15   1  18       6372.09       6215.01       427.73 o                         
  16   1  18        549.93        434.62       141.51 o                         
  17   1  18       1032.05        939.20       179.73 o                         
  18   1  18         49.29         89.65       110.31 o                         
  19   1  18       2576.15       2532.64       405.05 o                         
  20   1  18       2633.62       2512.98       318.83 o                         
  21   1  18       2429.30       2100.34       300.75 o                         
  22   1  18         65.66        225.38       172.23 o                         
  23   1  18         38.19        182.44       135.83 o                         
   0   2  18       1151.57       1258.88       125.33 o                         
   1   2  18      16386.35      15585.38       522.48 o                         
   2   2  18       3475.39       3136.14       240.04 o                         
   3   2  18      13406.74      13138.51       809.56 o                         
   4   2  18       3559.40       3483.78       202.14 o                         
   5   2  18      21038.49      21078.67       609.67 o                         
   6   2  18        547.66        599.25        84.75 o                         
   7   2  18       1875.02       1957.94       161.59 o                         
   8   2  18       2675.51       2352.10       267.03 o                         
   9   2  18       3309.08       3131.40       288.68 o                         
  10   2  18        877.97       1046.69       129.13 o                         
  11   2  18       1974.28       1921.58       168.14 o                         
  12   2  18        469.11        442.93        93.90 o                         
  13   2  18       3858.26       3916.81       246.17 o                         
  14   2  18       2345.02       2559.31       208.51 o                         
  15   2  18       2620.60       2866.14       315.54 o                         
  16   2  18        757.52        897.53       187.67 o                         
  17   2  18       2887.53       3008.19       328.42 o                         
  18   2  18       1047.76        758.41       227.26 o                         
  19   2  18        412.83        777.67       205.46 o                         
  20   2  18        195.86        536.75       246.46 o                         
  21   2  18       1182.14       1212.74       226.19 o                         
  22   2  18         22.19        165.82       132.55 o                         
  23   2  18         71.38         53.16       255.00 o                         
   1   3  18      11072.23      11251.61       544.96 o                         
   2   3  18       1036.37       1050.85       100.37 o                         
   3   3  18      17075.15      16401.34       543.26 o                         
   4   3  18       3676.13       3850.91       201.19 o                         
   5   3  18       3139.66       2680.77       154.66 o                         
   6   3  18       6876.06       7058.57       255.73 o                         
   7   3  18       1702.31       1840.25       135.56 o                         
   8   3  18       2495.24       2426.50       159.61 o                         
   9   3  18        539.07        581.12        90.88 o                         
  10   3  18         86.33        123.25        62.42 o                         
  11   3  18       3103.21       3194.81       227.68 o                         
  12   3  18        811.15       1000.35       133.00 o                         
  13   3  18       3304.27       2892.18       225.33 o                         
  14   3  18       4455.47       4291.25       274.19 o                         
  15   3  18       7325.00       7315.71       367.40 o                         
  16   3  18       2719.58       2753.60       308.09 o                         
  17   3  18        209.47        327.26       138.71 o                         
  18   3  18        294.60        493.72       149.76 o                         
  19   3  18       4142.70       3716.58       378.78 o                         
  20   3  18        104.99        135.23       149.87 o                         
  21   3  18          4.94        228.58       159.75 o                         
  22   3  18         16.76        184.18       228.10 o                         
   0   4  18      10729.79      11012.47       799.22 o                         
   1   4  18          2.67        106.25        85.49 o                         
   2   4  18       4878.26       5765.76       571.75 o                         
   3   4  18        343.82        266.12       194.81 o                         
   4   4  18       1104.87       1209.34       194.08 o                         
   5   4  18        423.11        456.70        89.16 o                         
   6   4  18        337.87        130.89        76.19 o                         
   7   4  18          0.34         33.81        59.12 o                         
   8   4  18        385.72        369.46       119.47 o                         
   9   4  18       6966.31       6458.86       440.88 o                         
  10   4  18       8785.76       8613.17       378.43 o                         
  11   4  18          1.49        102.50        91.01 o                         
  12   4  18       2478.86       2324.09       209.66 o                         
  13   4  18          3.71         84.57        75.75 o                         
  14   4  18       1251.81       1225.17       157.14 o                         
  15   4  18        367.55        277.85       180.27 o                         
  16   4  18         38.83        222.32       103.63 o                         
  17   4  18        176.32        212.92       121.22 o                         
  18   4  18        548.87        565.92       176.46 o                         
  19   4  18       1655.23       1535.79       264.40 o                         
  20   4  18        800.13       1177.08       354.56 o                         
  21   4  18         69.02         67.45       153.88 o                         
   1   5  18        560.29        455.64       105.86 o                         
   2   5  18        157.80        148.49        96.88 o                         
   3   5  18       2922.62       3110.23       452.43 o                         
   4   5  18        318.14        336.45       114.18 o                         
   5   5  18       1214.91       1246.71       196.08 o                         
   6   5  18        153.10         91.06       168.91 o                         
   7   5  18      11284.65      11806.84       580.30 o                         
   8   5  18       3537.01       3217.97       445.97 o                         
   9   5  18        390.11        509.03       305.32 o                         
  10   5  18         81.13       -131.71       265.54 o                         
  11   5  18       7339.38       7325.24       484.93 o                         
  12   5  18        357.42        425.81       141.69 o                         
  13   5  18       2088.60       2096.85       270.39 o                         
  14   5  18         10.10         19.67        79.80 o                         
  15   5  18       1644.95       1638.51       252.18 o                         
  16   5  18        161.32         60.45       149.05 o                         
  17   5  18       1314.35       1399.71       230.16 o                         
  18   5  18        560.82        754.43       303.45 o                         
  19   5  18       2807.94       2581.27       505.16 o                         
  20   5  18         44.60        282.39       215.55 o                         
   0   6  18       2563.77       2370.40       287.22 o                         
   1   6  18       1183.24       1245.81       172.02 o                         
   2   6  18        487.63        536.41       160.68 o                         
   3   6  18        447.69        497.81       146.23 o                         
   4   6  18       3197.30       3460.55       497.12 o                         
   5   6  18       1752.61       1773.84       235.31 o                         
   6   6  18       1225.98       1212.95       307.58 o                         
   7   6  18       1496.70       1333.75       220.11 o                         
   8   6  18        880.31       1286.95       329.70 o                         
   9   6  18       2667.01       2767.05       317.47 o                         
  10   6  18        164.40        414.38       142.83 o                         
  11   6  18        865.99       1227.54       316.55 o                         
  12   6  18        951.36       1014.72       218.71 o                         
  13   6  18        392.46        300.23       129.01 o                         
  14   6  18        105.26        117.42       221.96 o                         
  15   6  18       2196.21       2225.32       311.07 o                         
  16   6  18        115.00        263.87       284.01 o                         
  17   6  18        321.51        793.54       251.29 o                         
  18   6  18         28.74        348.35       151.62 o                         
   1   7  18       3231.37       3237.86       275.50 o                         
   2   7  18        670.04        582.71       182.76 o                         
   3   7  18        995.73       1268.23       217.95 o                         
   4   7  18        345.73        493.67       148.30 o                         
   5   7  18        198.06        419.84       142.07 o                         
   6   7  18        691.79        635.74       164.57 o                         
   7   7  18       4179.97       4385.02       562.26 o                         
   8   7  18         21.04        -56.25       177.83 o                         
   9   7  18        695.46        959.39       286.00 o                         
  10   7  18        190.00        418.67       173.83 o                         
  11   7  18        868.94        985.21       232.07 o                         
  12   7  18        492.79        517.20       161.83 o                         
  13   7  18         75.32         34.72       167.51 o                         
  14   7  18       1697.79       2258.16       323.90 o                         
  15   7  18       1763.98       1532.40       271.32 o                         
   0   8  18        834.65       1620.41       274.57 o                         
   1   8  18       5707.66       6188.06       349.30 o                         
   2   8  18        121.69        146.32        83.31 o                         
   3   8  18       4338.41       4586.98       419.08 o                         
   4   8  18         27.18         79.76       116.76 o                         
   5   8  18       5178.72       5559.76       460.59 o                         
   6   8  18          0.09        355.50       238.42 o                         
   7   8  18       4575.46       4397.72       622.84 o                         
   8   8  18         23.83        218.41       236.18 o                         
   9   8  18       1652.60       1266.00       373.64 o                         
  10   8  18        178.65        521.75       242.49 o                         
  11   8  18          2.37        127.78       187.59 o                         
  12   8  18        519.48        474.81       170.39 o                         
   1   9  18         34.42        371.40       174.63 o                         
   2   9  18        386.77        579.09       151.93 o                         
   3   9  18         95.62        112.22       122.38 o                         
   4   9  18       1421.93        603.17       239.73 o                         
   5   9  18        356.65        732.70       291.23 o                         
   6   9  18       2794.45       2011.12       441.76 o                         
   7   9  18          0.87        138.49       171.80 o                         
   1   1  19       1972.79       1794.68       109.77 o                         
   2   1  19      16639.83      16225.09       567.05 o                         
   3   1  19        126.06        333.17        62.06 o                         
   4   1  19       5499.12       5683.99       303.71 o                         
   5   1  19        332.65        427.40        79.45 o                         
   6   1  19      11671.89      11048.91       445.71 o                         
   7   1  19        723.71        726.01       127.18 o                         
   8   1  19       3727.97       3506.90       265.21 o                         
   9   1  19        330.48        502.08       123.81 o                         
  10   1  19      20607.13      19212.93       738.57 o                         
  11   1  19       1652.62       1594.42       205.47 o                         
  12   1  19        713.98        814.18       160.97 o                         
  13   1  19       3673.51       3747.18       324.99 o                         
  14   1  19       1314.19       1493.92       211.00 o                         
  15   1  19        466.14        480.37       150.27 o                         
  16   1  19       1292.97       1327.88       220.51 o                         
  17   1  19       1242.39       1381.59       213.93 o                         
  18   1  19         43.59         88.39       124.56 o                         
  19   1  19        507.00        465.38       151.10 o                         
  20   1  19       7359.11       7502.98       544.58 o                         
  21   1  19        208.93        281.49       320.70 o                         
  22   1  19       1120.24       1011.53       232.68 o                         
  23   1  19        427.06        641.21       204.82 o                         
   0   2  19       1631.99       1412.75       165.17 o                         
   1   2  19        364.05        368.08        92.02 o                         
   2   2  19         38.52         70.21        21.89 o                         
   3   2  19        396.23        523.21       135.86 o                         
   4   2  19       8308.28       8428.95       311.13 o                         
   5   2  19         32.51         46.28        58.24 o                         
   6   2  19       7361.78       7729.78       279.50 o                         
   7   2  19        729.25        780.08       109.21 o                         
   8   2  19       2647.85       3077.35       377.99 o                         
   9   2  19        128.20        234.97        91.20 o                         
  10   2  19         81.01         59.52       141.45 o                         
  11   2  19       1195.35       1337.68       153.02 o                         
  12   2  19       1821.68       2105.34       238.80 o                         
  13   2  19       2662.55       2651.60       208.74 o                         
  14   2  19       5468.00       5072.56       413.37 o                         
  15   2  19        214.68        252.62       150.02 o                         
  16   2  19      11735.79      11292.35       861.78 o                         
  17   2  19        757.87        821.47       185.67 o                         
  18   2  19       3362.87       3010.28       328.40 o                         
  19   2  19          0.89        287.62       139.72 o                         
  20   2  19       2559.73       2260.44       332.02 o                         
  21   2  19          1.39        209.37       150.14 o                         
  22   2  19         55.92        309.42       213.22 o                         
   1   3  19       2064.32       2033.06       254.06 o                         
   2   3  19       2100.75       2047.23       127.00 o                         
   3   3  19        240.53        425.33       119.23 o                         
   4   3  19       1498.88       1345.56       122.94 o                         
   5   3  19        529.70        787.27        99.91 o                         
   6   3  19       2570.72       2583.79       164.86 o                         
   7   3  19        786.76        863.41        99.05 o                         
   8   3  19          1.87         84.55        51.93 o                         
   9   3  19       4231.44       4384.88       218.85 o                         
  10   3  19       1551.80       1562.18       135.30 o                         
  11   3  19      10803.71      10935.89       421.98 o                         
  12   3  19        500.01        624.03       104.72 o                         
  13   3  19        619.02        612.63       115.61 o                         
  14   3  19        266.38        389.30       108.51 o                         
  15   3  19        776.25       1040.52       176.22 o                         
  16   3  19         38.36        268.53       145.37 o                         
  17   3  19        544.31        653.88       161.39 o                         
  18   3  19       4057.66       3375.38       357.27 o                         
  19   3  19        581.81        688.56       189.90 o                         
  20   3  19         40.26        109.31       161.33 o                         
  21   3  19          5.24       -101.51       101.51 o                         
  22   3  19        299.86        719.81       204.69 o                         
   0   4  19       5042.15       4799.90       549.85 o                         
   1   4  19       4688.41       4678.81       478.30 o                         
   2   4  19         19.31        251.33       125.05 o                         
   3   4  19         50.45        291.83       164.27 o                         
   4   4  19       8815.25       8206.66       610.01 o                         
   5   4  19        490.27        495.94        98.58 o                         
   6   4  19         20.72         63.26        49.48 o                         
   7   4  19       3711.18       3466.55       315.39 o                         
   8   4  19       1459.37       1781.70       238.85 o                         
   9   4  19       1543.06       1615.50       167.50 o                         
  10   4  19       6034.47       5563.96       310.67 o                         
  11   4  19        515.33        657.54       119.46 o                         
  12   4  19      10133.92       9498.94       417.84 o                         
  13   4  19        259.99        233.64        71.59 o                         
  14   4  19         78.06        198.32        95.58 o                         
  15   4  19       1135.32        981.94       145.74 o                         
  16   4  19       5799.98       5807.12       348.99 o                         
  17   4  19         27.46         27.63       138.22 o                         
  18   4  19       1129.64        781.07       382.03 o                         
  19   4  19        483.50        470.75       148.35 o                         
  20   4  19       1951.79       2164.82       324.74 o                         
  21   4  19         20.42        117.72       175.88 o                         
   1   5  19         39.84        116.97       205.07 o                         
   2   5  19         28.31        -81.30        96.08 o                         
   3   5  19       3354.81       3977.98       347.31 o                         
   4   5  19         21.54        282.99       125.39 o                         
   5   5  19       3619.79       3812.49       339.70 o                         
   6   5  19         63.32         72.46       140.41 o                         
   7   5  19       5700.68       6053.94       426.25 o                         
   8   5  19       1078.89       1175.28       212.92 o                         
   9   5  19        343.08        313.14       134.35 o                         
  10   5  19         91.17        108.86       108.76 o                         
  11   5  19         50.29        157.73       126.67 o                         
  12   5  19        516.19        776.67       346.80 o                         
  13   5  19       2085.28       2105.53       275.98 o                         
  14   5  19       1509.10       1513.23       242.53 o                         
  15   5  19       1318.13       1202.42       217.57 o                         
  16   5  19         52.33        -46.29        83.18 o                         
  17   5  19         92.74        320.38       216.18 o                         
  18   5  19         37.35        183.25       207.50 o                         
  19   5  19        210.79         52.00       150.66 o                         
   0   6  19      12175.53      10482.86       844.49 o                         
   1   6  19        125.53        296.59       121.21 o                         
   2   6  19        115.85        398.88       155.90 o                         
   3   6  19         40.23          1.86       159.32 o                         
   4   6  19        245.74        469.26       147.51 o                         
   5   6  19        589.78        685.27       166.36 o                         
   6   6  19        851.75        926.62       189.80 o                         
   7   6  19         63.26         13.29        81.94 o                         
   8   6  19       2681.33       3354.96       485.78 o                         
   9   6  19         78.76        176.82       111.27 o                         
  10   6  19       2920.67       3005.18       339.20 o                         
  11   6  19        312.39        403.23       173.86 o                         
  12   6  19       7362.46       6850.01       513.52 o                         
  13   6  19        114.99        127.73       113.13 o                         
  14   6  19          5.13         16.24       121.91 o                         
  15   6  19        574.20        603.58       249.98 o                         
  16   6  19         82.04        233.86       137.13 o                         
  17   6  19        540.83        878.29       207.50 o                         
   1   7  19        804.26       1222.52       186.94 o                         
   2   7  19       7667.49       7117.97       418.29 o                         
   3   7  19          0.57        249.21       192.83 o                         
   4   7  19       1157.25        767.24       181.47 o                         
   5   7  19        165.50        265.08       106.65 o                         
   6   7  19       4016.37       4606.45       414.17 o                         
   7   7  19          9.29         72.15       187.38 o                         
   8   7  19       1059.81       1466.49       370.35 o                         
   9   7  19       2412.74       2690.22       463.77 o                         
  10   7  19       2155.95       1917.85       287.46 o                         
  11   7  19       1855.03       2065.14       305.19 o                         
  12   7  19       2326.70       1953.30       299.78 o                         
  13   7  19       1667.77       1958.23       308.51 o                         
  14   7  19        294.69        433.68       165.60 o                         
  15   7  19          5.00        246.78       161.18 o                         
   0   8  19       3455.32       2829.62       354.93 o                         
   1   8  19        304.90        435.79       123.93 o                         
   2   8  19        134.24        282.40       120.69 o                         
   3   8  19          2.78        176.67       422.32 o                         
   4   8  19         28.72        233.99       138.32 o                         
   5   8  19       1308.31       1445.90       252.89 o                         
   6   8  19        610.70        755.82       281.63 o                         
   7   8  19          1.65        -87.56       109.45 o                         
   8   8  19        916.23        785.56       312.02 o                         
   9   8  19       3048.63       3527.20       571.05 o                         
  10   8  19        510.35        578.60       251.92 o                         
  11   8  19          0.05        428.72       180.44 o                         
   1   9  19         19.68         17.96        74.08 o                         
   2   9  19       3753.07       3795.31       427.86 o                         
   3   9  19       1399.23       1142.49       250.88 o                         
   4   9  19         34.96        192.61       273.73 o                         
   5   9  19         16.18        149.48       214.63 o                         
   0   0  20      21552.52      23628.96      1070.90 o                         
   1   0  20        137.98        145.66        72.17 o                         
   2   0  20       3242.17       4052.86       239.24 o                         
   3   0  20      16271.90      16563.16       913.62 o                         
   4   0  20       3333.15       3387.26       260.79 o                         
   5   0  20      59729.70      57905.38      1080.90 o                         
   6   0  20       2467.30       2526.16       309.68 o                         
   7   0  20       8190.54       8088.82       570.07 o                         
   8   0  20       2467.44       2944.01       356.29 o                         
   9   0  20      13435.17      12417.36       743.06 o                         
  10   0  20        297.81        250.75       140.58 o                         
  11   0  20       1498.22       1202.85       264.03 o                         
  12   0  20       3299.40       3058.70       404.85 o                         
  13   0  20       3477.69       3560.28       440.03 o                         
  14   0  20         10.04        210.11       162.84 o                         
  15   0  20       3114.27       3007.29       447.66 o                         
  16   0  20       1723.89       1502.56       334.02 o                         
  17   0  20       3792.64       4234.23       544.86 o                         
  18   0  20        558.95        577.40       256.18 o                         
  19   0  20        444.76        759.18       251.22 o                         
  20   0  20        887.12        899.01       296.04 o                         
  21   0  20       1747.35       1868.96       424.76 o                         
  22   0  20          0.08        450.48       256.34 o                         
   1   1  20       5263.53       5133.58       169.66 o                         
   2   1  20         36.94        143.33        65.47 o                         
   3   1  20      19854.93      20663.04       670.25 o                         
   4   1  20       5835.32       5824.04       241.04 o                         
   5   1  20        694.98        686.94        86.09 o                         
   6   1  20         32.55        106.64        60.46 o                         
   7   1  20       5724.35       5189.24       318.62 o                         
   8   1  20       1321.02       1472.17       178.19 o                         
   9   1  20       1638.98       1995.46       217.30 o                         
  10   1  20       3223.02       3071.31       276.98 o                         
  11   1  20       5871.44       5328.37       367.46 o                         
  12   1  20       1173.96       1398.71       204.79 o                         
  13   1  20        187.47        289.28       123.06 o                         
  14   1  20        925.01        720.54       162.49 o                         
  15   1  20      12694.71      11777.24       605.85 o                         
  16   1  20        165.38        465.98       147.93 o                         
  17   1  20        379.93        170.50       114.96 o                         
  18   1  20        164.81        311.18       136.54 o                         
  19   1  20       2440.24       2411.06       310.68 o                         
  20   1  20        387.46        380.28       177.63 o                         
  21   1  20          0.34         37.89       102.05 o                         
  22   1  20        377.84        454.93       191.04 o                         
   0   2  20        164.23        275.78        82.89 o                         
   1   2  20        971.81        957.88        69.34 o                         
   2   2  20       2580.63       2404.88       147.39 o                         
   3   2  20        744.00        796.32        93.35 o                         
   4   2  20        235.05        225.36        63.41 o                         
   5   2  20      11254.13      10544.22       414.88 o                         
   6   2  20        911.95        938.36       105.98 o                         
   7   2  20      13018.27      12778.04       420.25 o                         
   8   2  20       1062.42       1060.76       131.18 o                         
   9   2  20       2948.44       2795.34       259.79 o                         
  10   2  20       1076.22       1399.33       195.22 o                         
  11   2  20       7350.72       6646.16       483.27 o                         
  12   2  20          5.34        288.07       110.90 o                         
  13   2  20       2095.32       1831.08       178.98 o                         
  14   2  20       1728.58       1770.73       247.28 o                         
  15   2  20        276.59        356.08       142.65 o                         
  16   2  20         29.99        400.64       144.28 o                         
  17   2  20       3447.59       3627.39       770.95 o                         
  18   2  20          1.69        108.06       124.21 o                         
  19   2  20       2920.52       2769.10       329.49 o                         
  20   2  20          3.72        289.88       183.68 o                         
  21   2  20       2469.13       2267.03       319.59 o                         
  22   2  20         88.88        248.86       151.78 o                         
   1   3  20        429.17        225.44       114.15 o                         
   2   3  20       6410.29       6608.01       336.33 o                         
   3   3  20        780.09        759.09        97.79 o                         
   4   3  20        569.29        468.89        81.49 o                         
   5   3  20          7.68         53.41        47.27 o                         
   6   3  20        443.57        671.25        91.38 o                         
   7   3  20       1046.31       1118.93       127.05 o                         
   8   3  20        164.10        116.35        63.55 o                         
   9   3  20       1089.53       1196.37       118.85 o                         
  10   3  20         90.31         98.69        71.60 o                         
  11   3  20         93.72        212.80        76.95 o                         
  12   3  20         32.44          5.57        58.61 o                         
  13   3  20        467.53        506.46       126.60 o                         
  14   3  20        231.29        190.41        69.52 o                         
  15   3  20       5616.73       5094.80       409.19 o                         
  16   3  20       1452.63       1169.62       211.07 o                         
  17   3  20        578.81        744.90       176.44 o                         
  18   3  20       1030.94       1051.99       228.46 o                         
  19   3  20       3359.04       3191.88       363.02 o                         
  20   3  20        299.34        256.23       171.05 o                         
  21   3  20        956.29       1078.16       226.26 o                         
   0   4  20        184.88        313.98       187.58 o                         
   1   4  20         93.33         72.18        80.15 o                         
   2   4  20       2112.68       2389.54       272.52 o                         
   3   4  20       8480.47       8503.81       720.85 o                         
   4   4  20          0.28        142.87       126.11 o                         
   5   4  20       8060.88       8027.37       350.35 o                         
   6   4  20       1730.44       1733.41       233.19 o                         
   7   4  20         23.15        -48.34        77.79 o                         
   8   4  20         69.67        121.92        67.05 o                         
   9   4  20       3821.85       3672.48       247.80 o                         
  10   4  20        259.08        402.54        99.51 o                         
  11   4  20       1777.64       1684.43       182.80 o                         
  12   4  20       3510.98       3753.65       523.81 o                         
  13   4  20       1138.44       1207.67       164.20 o                         
  14   4  20       2221.51       2077.56       259.31 o                         
  15   4  20       3517.83       3553.41       279.88 o                         
  16   4  20         28.27        197.56       189.50 o                         
  17   4  20       1797.50       1568.74       402.60 o                         
  18   4  20         64.44        259.96       157.67 o                         
  19   4  20       1640.63       1265.60       237.43 o                         
  20   4  20        257.47        296.23       154.19 o                         
   1   5  20         14.92        283.39       140.73 o                         
   2   5  20        139.38        175.90        92.51 o                         
   3   5  20       5377.81       5861.29       428.42 o                         
   4   5  20        139.44        176.57       167.88 o                         
   5   5  20        853.67        946.76       180.22 o                         
   6   5  20        482.40        342.10       135.16 o                         
   7   5  20       4602.72       4622.28       381.84 o                         
   8   5  20        487.84        581.93       205.92 o                         
   9   5  20       2848.59       3148.51       327.83 o                         
  10   5  20         42.57        153.45       103.92 o                         
  11   5  20      20493.84      19295.25       818.53 o                         
  12   5  20        795.60        823.79       250.70 o                         
  13   5  20       1661.59       1544.77       242.96 o                         
  14   5  20        159.72         33.17        94.80 o                         
  15   5  20       3477.19       3072.10       341.00 o                         
  16   5  20          7.65        278.47       137.16 o                         
  17   5  20        238.65        252.24       236.65 o                         
  18   5  20        278.52        264.43       240.71 o                         
  19   5  20       2348.34       2660.77       515.92 o                         
   0   6  20        932.16       1300.94       323.11 o                         
   1   6  20       3445.15       3339.06       354.38 o                         
   2   6  20         45.61         44.17        73.99 o                         
   3   6  20        241.60        267.89       126.15 o                         
   4   6  20       1471.35       1637.89       244.87 o                         
   5   6  20         25.03          3.89        75.07 o                         
   6   6  20        191.95        517.73       165.50 o                         
   7   6  20        781.93       1185.49       232.47 o                         
   8   6  20        257.71        178.64       207.20 o                         
   9   6  20       1922.20       2345.64       308.49 o                         
  10   6  20        252.96        364.49       161.66 o                         
  11   6  20       1373.96       1140.80       223.07 o                         
  12   6  20        508.35        652.79       181.31 o                         
  13   6  20         53.19         89.53        99.31 o                         
  14   6  20         29.52        318.71       161.31 o                         
  15   6  20        518.27        841.58       213.84 o                         
  16   6  20        888.00       1462.56       267.57 o                         
  17   6  20        302.87         55.00       115.47 o                         
   1   7  20          4.12        -30.12        76.28 o                         
   2   7  20       1220.88       1624.09       213.97 o                         
   3   7  20       3120.49       3658.82       375.94 o                         
   4   7  20       2216.02       2706.84       324.03 o                         
   5   7  20       3255.92       3222.49       355.37 o                         
   6   7  20        117.80        260.98       126.03 o                         
   7   7  20       4403.25       3786.37       379.01 o                         
   8   7  20        246.03        406.69       202.56 o                         
   9   7  20        760.33        720.84       207.66 o                         
  10   7  20         50.03        143.82       256.92 o                         
  11   7  20         54.40         47.90       138.99 o                         
  12   7  20        964.76        900.20       210.12 o                         
  13   7  20         53.46        177.56       134.11 o                         
  14   7  20          0.19        148.06       196.54 o                         
   0   8  20       3308.85       3996.77       425.68 o                         
   1   8  20       4790.13       5297.09       421.11 o                         
   2   8  20        186.32        419.63       176.12 o                         
   3   8  20       5233.36       5317.03       379.86 o                         
   4   8  20          0.02        101.54       138.03 o                         
   5   8  20        160.27        152.43        97.97 o                         
   6   8  20        151.54        263.91       139.47 o                         
   7   8  20        875.14        826.84       341.02 o                         
   8   8  20        866.07       1150.78       357.75 o                         
   9   8  20       3674.82       4494.39       638.03 o                         
  10   8  20         41.79        228.53       143.47 o                         
   1   9  20       1777.67       2135.29       484.20 o                         
   2   9  20        116.21        748.53       238.80 o                         
   3   9  20         57.52        109.41       313.33 o                         
   1   1  21        615.98        735.69        71.51 o                         
   2   1  21      16540.95      15986.26       408.51 o                         
   3   1  21        340.44        442.34        75.25 o                         
   4   1  21          5.79         60.96        52.08 o                         
   5   1  21       1162.11       1244.30       120.27 o                         
   6   1  21       9479.88       8946.31       383.32 o                         
   7   1  21        341.00        377.53        78.21 o                         
   8   1  21       7528.85       7247.37       393.42 o                         
   9   1  21        436.77        696.59       145.16 o                         
  10   1  21      10037.95       9752.14       486.39 o                         
  11   1  21        409.54        519.18       127.80 o                         
  12   1  21       1201.55       1401.39       208.09 o                         
  13   1  21       1588.18       1491.58       211.86 o                         
  14   1  21       7037.99       7481.66       643.46 o                         
  15   1  21       2848.71       2884.85       312.36 o                         
  16   1  21        115.60        230.10       118.98 o                         
  17   1  21         11.28         78.98       297.80 o                         
  18   1  21        700.38        428.67       143.80 o                         
  19   1  21          7.04         56.77       125.36 o                         
  20   1  21       2896.83       3149.35       665.10 o                         
  21   1  21        346.79        272.53       158.06 o                         
  22   1  21       1553.14       2132.23       330.05 o                         
   0   2  21      20256.81      20120.52      1042.10 o                         
   1   2  21       3127.24       2985.43       172.19 o                         
   2   2  21        304.80        294.51        58.08 o                         
   3   2  21        485.42        369.80        64.93 o                         
   4   2  21      10276.29      10041.95       834.38 o                         
   5   2  21          9.56        108.82        53.33 o                         
   6   2  21        485.05        646.14        89.37 o                         
   7   2  21         52.44        312.49        94.87 o                         
   8   2  21       3475.77       3155.20       217.67 o                         
   9   2  21       1418.88       1539.93       207.51 o                         
  10   2  21       4869.95       4532.02       338.44 o                         
  11   2  21        180.09        291.49       153.40 o                         
  12   2  21        695.73        710.73       408.12 o                         
  13   2  21         12.19         32.61       225.94 o                         
  14   2  21        909.61       1335.84       207.30 o                         
  15   2  21        997.16        996.16       209.61 o                         
  16   2  21       3371.08       2846.74       317.18 o                         
  17   2  21       1145.68       1125.42       263.92 o                         
  18   2  21       2491.16       2581.68       309.41 o                         
  19   2  21        982.57        711.88       188.78 o                         
  20   2  21         15.94        117.22       167.76 o                         
  21   2  21        316.92        673.00       208.72 o                         
   1   3  21        444.83        533.87       145.19 o                         
   2   3  21       5889.35       5824.71       320.09 o                         
   3   3  21         49.50         18.71        66.65 o                         
   4   3  21       2819.74       2936.98       272.29 o                         
   5   3  21       5080.44       5330.89       259.10 o                         
   6   3  21       4269.12       4184.56       212.91 o                         
   7   3  21       2235.31       2155.96       173.31 o                         
   8   3  21       1369.39       1428.87       175.86 o                         
   9   3  21       3319.68       3398.28       229.63 o                         
  10   3  21        858.75        840.12       156.06 o                         
  11   3  21       1570.45       1611.42       146.81 o                         
  12   3  21          9.36          7.94        62.61 o                         
  13   3  21        181.95        181.55        96.20 o                         
  14   3  21        117.70        221.76       111.44 o                         
  15   3  21        355.68        565.73       159.27 o                         
  16   3  21        176.34        207.32       116.81 o                         
  17   3  21        653.23        432.35       157.18 o                         
  18   3  21        823.83        830.63       191.26 o                         
  19   3  21         23.64        137.02       103.47 o                         
  20   3  21        253.88        578.08       227.82 o                         
  21   3  21         88.04         -9.64        89.66 o                         
   0   4  21      18048.61      18328.33      1096.67 o                         
   1   4  21        502.38        569.99       150.68 o                         
   2   4  21        350.55        274.33       106.12 o                         
   3   4  21          3.08         38.77       120.22 o                         
   4   4  21        942.14        987.39       266.37 o                         
   5   4  21       3164.07       3018.62       265.81 o                         
   6   4  21        385.85        623.01       257.47 o                         
   7   4  21         58.68         61.42        69.76 o                         
   8   4  21       2726.49       2954.65       299.27 o                         
   9   4  21       3084.11       3031.27       229.00 o                         
  10   4  21       1897.06       1733.11       182.55 o                         
  11   4  21       1278.03       1184.73       155.05 o                         
  12   4  21      10763.54       9948.04       435.60 o                         
  13   4  21          0.49         37.93        82.57 o                         
  14   4  21         35.45         50.24        61.58 o                         
  15   4  21        508.30        646.37       136.95 o                         
  16   4  21       2593.01       2328.41       298.21 o                         
  17   4  21         70.72        197.56       127.75 o                         
  18   4  21        863.08       1217.76       252.03 o                         
  19   4  21         82.27        347.98       149.77 o                         
  20   4  21       3352.81       3255.37       742.43 o                         
   1   5  21       1798.86       1808.45       262.41 o                         
   2   5  21       4736.73       4562.75       398.27 o                         
   3   5  21        428.96        474.83       246.15 o                         
   4   5  21       1452.68       1444.08       219.12 o                         
   5   5  21        238.71        205.08       104.43 o                         
   6   5  21        155.86        187.53       120.12 o                         
   7   5  21        115.40        113.85       261.60 o                         
   8   5  21       2388.01       2623.28       313.75 o                         
   9   5  21         40.51        191.84       126.56 o                         
  10   5  21        757.88       1037.47       219.55 o                         
  11   5  21        635.21       1015.59       219.03 o                         
  12   5  21       1029.51       1359.32       248.52 o                         
  13   5  21        237.05        566.26       174.95 o                         
  14   5  21        397.63        474.51       192.20 o                         
  15   5  21         62.30         64.72       133.66 o                         
  16   5  21        568.10        430.36       253.18 o                         
  17   5  21        266.46        566.77       273.68 o                         
  18   5  21        992.81       1136.42       361.88 o                         
   0   6  21       7434.30       8291.31       784.32 o                         
   1   6  21         57.52         81.21       125.30 o                         
   2   6  21        301.01        493.01       158.55 o                         
   3   6  21          1.93       1567.17      1586.20 o                         
   4   6  21       2280.42       2430.93       297.10 o                         
   5   6  21         51.80        135.19       152.96 o                         
   6   6  21       1803.90       2154.82       281.39 o                         
   7   6  21       1355.04       1590.57       245.47 o                         
   8   6  21       4826.46       5900.71       652.99 o                         
   9   6  21          5.46       -104.44       115.84 o                         
  10   6  21       8784.04       9057.23       594.04 o                         
  11   6  21        133.55        193.27       135.25 o                         
  12   6  21       1714.23       1958.62       289.13 o                         
  13   6  21       1268.99       1877.27       282.66 o                         
  14   6  21        690.13        909.90       228.84 o                         
  15   6  21        597.93        891.21       235.60 o                         
  16   6  21       1013.11        860.02       370.14 o                         
   1   7  21        174.63        291.88       146.69 o                         
   2   7  21       6597.68       6514.17       414.76 o                         
   3   7  21         76.19        227.51       115.10 o                         
   4   7  21        846.36       1287.95       240.58 o                         
   5   7  21         10.06        176.20       198.17 o                         
   6   7  21      13073.34      13084.55      1032.82 o                         
   7   7  21        161.88        257.28       129.55 o                         
   8   7  21        133.58        139.24       184.92 o                         
   9   7  21        920.28        846.04       315.80 o                         
  10   7  21       2259.44       2186.85       316.17 o                         
  11   7  21        670.51        680.01       206.53 o                         
  12   7  21       1218.92       1630.61       272.64 o                         
  13   7  21       1718.21       1698.51       285.78 o                         
   0   8  21       1304.11       1360.79       371.67 o                         
   1   8  21        266.76        312.95       122.18 o                         
   2   8  21         26.03        331.97       150.78 o                         
   3   8  21          0.50        -56.74        91.93 o                         
   4   8  21        254.96        464.76       180.38 o                         
   5   8  21        344.25        512.13       326.50 o                         
   6   8  21         11.66        300.27       143.00 o                         
   7   8  21         95.86        464.49       268.33 o                         
   8   8  21         23.51         88.11       199.85 o                         
   9   8  21         96.19        442.46       185.76 o                         
   0   0  22      32544.73      33349.18       796.74 o                         
   1   0  22       6375.63       6040.01       297.65 o                         
   2   0  22        441.89        549.94       121.26 o                         
   3   0  22       2847.94       2816.18       208.35 o                         
   4   0  22       9428.08       9361.78       453.62 o                         
   5   0  22      16444.76      16083.49       902.72 o                         
   6   0  22       1201.81       1410.54       182.82 o                         
   7   0  22       8945.08       8005.81       583.01 o                         
   8   0  22        755.62        844.20       203.68 o                         
   9   0  22      15446.11      13825.92       807.58 o                         
  10   0  22       3725.61       3674.83       427.69 o                         
  11   0  22         52.77        272.17       128.06 o                         
  12   0  22        494.23        334.77       145.78 o                         
  13   0  22      15178.54      13537.34       886.14 o                         
  14   0  22       4158.47       3150.93       445.49 o                         
  15   0  22        325.52        190.37       141.89 o                         
  16   0  22       2243.84       2122.95       377.05 o                         
  17   0  22       2207.87       2480.35       425.74 o                         
  18   0  22         90.69        343.10       224.96 o                         
  19   0  22         10.23       -122.07       122.07 o                         
  20   0  22       2880.74       2801.27       486.84 o                         
  21   0  22       1923.02       1976.22       435.25 o                         
   1   1  22       4872.12       4858.95       173.41 o                         
   2   1  22      10601.60      10377.00       255.43 o                         
   3   1  22       8690.18       8152.84       268.56 o                         
   4   1  22       3046.59       3179.06       173.81 o                         
   5   1  22       1523.08       1483.92       122.45 o                         
   6   1  22       1564.66       1647.44       158.79 o                         
   7   1  22       1159.17        991.48       127.36 o                         
   8   1  22        220.79        463.40       136.33 o                         
   9   1  22          1.55         61.44        81.49 o                         
  10   1  22       2137.90       2038.94       235.95 o                         
  11   1  22        296.11        346.55       115.85 o                         
  12   1  22       1011.87       1122.50       193.16 o                         
  13   1  22        205.44        364.75       131.41 o                         
  14   1  22        101.43        263.75       272.18 o                         
  15   1  22       8838.25       8239.02       521.76 o                         
  16   1  22        490.91        921.28       265.38 o                         
  17   1  22        208.72        199.30       105.44 o                         
  18   1  22       1735.77       1784.27       269.44 o                         
  19   1  22       1803.18       1790.01       278.35 o                         
  20   1  22        703.29        848.64       206.68 o                         
  21   1  22         21.85        255.54       124.62 o                         
   0   2  22       2016.14       2496.07       274.49 o                         
   1   2  22       1484.49       1658.55       180.66 o                         
   2   2  22         22.32         53.67        52.57 o                         
   3   2  22        572.28        661.17        88.36 o                         
   4   2  22       6526.50       6108.22       252.29 o                         
   5   2  22       4741.70       4933.65       244.81 o                         
   6   2  22        456.81        497.88        75.50 o                         
   7   2  22       7063.91       6888.49       318.25 o                         
   8   2  22         32.02         50.68        63.76 o                         
   9   2  22        565.34        748.92       161.81 o                         
  10   2  22       4265.82       3847.15       406.68 o                         
  11   2  22       1248.94       1051.76       311.01 o                         
  12   2  22         68.87         91.00        86.01 o                         
  13   2  22         26.13          0.37       100.22 o                         
  14   2  22       3096.90       2709.48       354.14 o                         
  15   2  22         16.55        221.14       127.52 o                         
  16   2  22       1115.40       1033.89       209.61 o                         
  17   2  22       3757.35       3755.48       451.61 o                         
  18   2  22       1103.69       1116.55       291.23 o                         
  19   2  22       2273.52       1716.29       273.80 o                         
  20   2  22         10.55        213.93       127.11 o                         
  21   2  22       2169.41       1813.81       294.10 o                         
   1   3  22       4906.30       5178.05       407.09 o                         
   2   3  22       2628.14       2575.71       222.15 o                         
   3   3  22        646.49        589.41       111.56 o                         
   4   3  22        364.56        455.49       190.89 o                         
   5   3  22       1689.74       2041.30       470.04 o                         
   6   3  22        720.89        814.00       126.58 o                         
   7   3  22        412.14        359.09        84.30 o                         
   8   3  22        186.84        218.25        68.83 o                         
   9   3  22          5.82          9.42        84.18 o                         
  10   3  22       1413.00       1481.67       166.91 o                         
  11   3  22        311.70        304.46       115.50 o                         
  12   3  22       3948.96       3706.99       257.31 o                         
  13   3  22        960.05        952.81       139.24 o                         
  14   3  22         10.60        133.03        89.52 o                         
  15   3  22       5313.99       4637.22       667.50 o                         
  16   3  22        291.38        177.81       108.96 o                         
  17   3  22         61.34         36.03       140.24 o                         
  18   3  22       1046.14       1003.21       224.14 o                         
  19   3  22       1102.63        867.96       351.63 o                         
  20   3  22        923.40        788.84       201.32 o                         
   0   4  22         53.36        304.82       195.06 o                         
   1   4  22       1092.37       1093.97       213.87 o                         
   2   4  22       1507.22       1466.17       233.62 o                         
   3   4  22       1960.20       1812.75       256.98 o                         
   4   4  22        125.90         27.05       146.44 o                         
   5   4  22        151.14        340.44       166.73 o                         
   6   4  22       1784.16       2171.92       402.98 o                         
   7   4  22         48.62         70.31       164.27 o                         
   8   4  22        262.11        310.39       144.85 o                         
   9   4  22         35.28         51.37       102.03 o                         
  10   4  22        273.09        261.08       157.06 o                         
  11   4  22       2700.55       2656.69       231.12 o                         
  12   4  22          9.83        174.58        90.57 o                         
  13   4  22          8.69         14.33        78.21 o                         
  14   4  22          1.26        110.61        73.55 o                         
  15   4  22        332.13        339.51       146.40 o                         
  16   4  22         19.21        341.42       279.69 o                         
  17   4  22        489.97        599.90       196.71 o                         
  18   4  22         17.05         24.49       190.50 o                         
  19   4  22         79.02        273.06       148.21 o                         
   1   5  22       2761.33       3265.05       358.55 o                         
   2   5  22       3802.01       3320.58       351.91 o                         
   3   5  22       6821.76       6789.15       489.78 o                         
   4   5  22        795.53       1049.10       300.00 o                         
   5   5  22         24.07         -9.17       150.93 o                         
   6   5  22        406.79        403.04       126.74 o                         
   7   5  22      15374.96      14731.25       853.12 o                         
   8   5  22        407.79        737.16       193.12 o                         
   9   5  22       3874.90       3617.44       361.66 o                         
  10   5  22        381.48        780.67       185.24 o                         
  11   5  22       5190.35       5361.26       443.92 o                         
  12   5  22          9.39        378.63       185.16 o                         
  13   5  22         11.73        -75.78       106.31 o                         
  14   5  22        273.62        391.52       138.21 o                         
  15   5  22       2468.35       2899.11       338.29 o                         
  16   5  22        124.27        497.53       272.67 o                         
  17   5  22        176.84        332.77       285.72 o                         
   0   6  22        158.90        431.69       200.02 o                         
   1   6  22       3173.48       3163.12       354.36 o                         
   2   6  22       1807.69       1793.72       277.64 o                         
   3   6  22        174.64        557.53       159.22 o                         
   4   6  22        133.14         56.73        83.61 o                         
   5   6  22       3367.91       3165.61       505.03 o                         
   6   6  22        500.16        324.78       114.87 o                         
   7   6  22         51.80        362.61       159.05 o                         
   8   6  22        306.67        563.09       234.40 o                         
   9   6  22       1973.70       2408.34       472.22 o                         
  10   6  22         10.39        251.79       138.58 o                         
  11   6  22         72.67        312.46       150.40 o                         
  12   6  22         10.74        317.65       153.97 o                         
  13   6  22       1469.90       1516.80       264.05 o                         
  14   6  22        280.46        358.43       152.79 o                         
  15   6  22         18.93         73.64       303.72 o                         
   1   7  22          3.82        342.22       175.03 o                         
   2   7  22        103.64        403.83       164.40 o                         
   3   7  22       5119.35       5403.50       383.03 o                         
   4   7  22        557.00        400.02       305.06 o                         
   5   7  22        711.58        814.72       496.86 o                         
   6   7  22        192.73        129.41       138.02 o                         
   7   7  22        223.02        214.41       134.96 o                         
   8   7  22        611.57        310.36       216.44 o                         
   9   7  22       2537.43       2601.83       342.47 o                         
  10   7  22        107.16        576.82       256.39 o                         
  11   7  22          5.43        303.34       206.27 o                         
  12   7  22        217.22        297.42       129.85 o                         
  13   7  22        262.72        404.95       208.70 o                         
   0   8  22       2098.37       2203.63       452.05 o                         
   1   8  22       3129.91       3341.22       387.68 o                         
   2   8  22        252.07        458.96       146.97 o                         
   3   8  22       2879.15       2857.80       305.38 o                         
   4   8  22          7.08        126.39        86.14 o                         
   5   8  22        528.44        476.08       165.62 o                         
   6   8  22       2985.76       2887.98       363.90 o                         
   7   8  22         61.86        143.13       133.94 o                         
   8   8  22         12.26        707.82       348.97 o                         
   1   1  23       2623.69       2774.51       137.20 o                         
   2   1  23       2509.66       2495.20       141.07 o                         
   3   1  23        118.80        245.52        65.65 o                         
   4   1  23        362.03        362.24        61.64 o                         
   5   1  23       1325.34       1689.97       175.18 o                         
   6   1  23       2758.42       2604.31       273.41 o                         
   7   1  23        142.54        229.63        74.78 o                         
   8   1  23       2432.95       2385.31       202.84 o                         
   9   1  23        228.70        381.66       118.64 o                         
  10   1  23      15591.92      14540.39       607.97 o                         
  11   1  23        721.03        714.56       146.23 o                         
  12   1  23          9.70        147.29       109.79 o                         
  13   1  23       1198.62       1158.95       197.90 o                         
  14   1  23       3582.20       3648.25       508.14 o                         
  15   1  23         28.39        184.20       120.62 o                         
  16   1  23        252.90        154.08        93.12 o                         
  17   1  23         38.93        141.85       144.71 o                         
  18   1  23        190.54         99.81       172.33 o                         
  19   1  23          4.98        103.63       195.41 o                         
  20   1  23       1758.83       1547.10       269.31 o                         
  21   1  23        799.71        835.93       213.49 o                         
   0   2  23      11276.27      11069.33       554.45 o                         
   1   2  23       3620.80       3844.29       287.46 o                         
   2   2  23       1330.90       1346.40       173.90 o                         
   3   2  23        110.56        135.62        78.87 o                         
   4   2  23       5770.93       5809.68       256.24 o                         
   5   2  23        177.67        327.70        78.50 o                         
   6   2  23         36.42        -11.52        42.82 o                         
   7   2  23        299.90        425.85       100.17 o                         
   8   2  23         27.09        143.80        80.00 o                         
   9   2  23       6126.42       5461.80       302.69 o                         
  10   2  23        147.68        215.37        80.95 o                         
  11   2  23        769.67        809.16       156.64 o                         
  12   2  23       5288.58       4570.12       367.62 o                         
  13   2  23        724.42        777.39       217.00 o                         
  14   2  23       3600.98       3129.44       321.64 o                         
  15   2  23       3525.80       3018.16       321.57 o                         
  16   2  23       3411.45       2927.27       323.87 o                         
  17   2  23        111.22        152.51       242.09 o                         
  18   2  23        670.67        635.25       224.01 o                         
  19   2  23         51.44        -65.33       121.62 o                         
  20   2  23       1996.13       1971.64       306.37 o                         
   1   3  23      11118.69      10307.54       586.27 o                         
   2   3  23       4984.17       4928.69       690.55 o                         
   3   3  23          2.72          3.43        85.13 o                         
   4   3  23        131.87         34.42        52.59 o                         
   5   3  23        238.45        238.82       111.18 o                         
   6   3  23         41.77        112.06        91.00 o                         
   7   3  23        458.92        702.27       156.93 o                         
   8   3  23          4.76        180.70       365.73 o                         
   9   3  23       2070.43       2073.49       184.08 o                         
  10   3  23          9.76        189.81        77.79 o                         
  11   3  23       4718.63       4608.98       362.54 o                         
  12   3  23        932.66        858.76       273.75 o                         
  13   3  23        355.55        251.56       143.57 o                         
  14   3  23       5418.26       4879.08       980.47 o                         
  15   3  23         48.46        384.28       162.61 o                         
  16   3  23       1001.30       1009.26       217.34 o                         
  17   3  23        255.82        206.08        95.21 o                         
  18   3  23       1470.85       1591.09       262.67 o                         
  19   3  23        140.63        281.13       151.92 o                         
  20   3  23        114.59        279.32       128.69 o                         
   0   4  23      18601.06      20270.23      1204.12 o                         
   1   4  23       2781.58       2783.89       327.09 o                         
   2   4  23        397.45        258.26       133.23 o                         
   3   4  23        937.07        757.08       174.20 o                         
   4   4  23       1643.56       1528.83       346.10 o                         
   5   4  23        433.46        540.08       232.09 o                         
   6   4  23        291.25        324.81       210.16 o                         
   7   4  23        614.66        617.67       164.39 o                         
   8   4  23      11280.66      10557.17       852.13 o                         
   9   4  23       6379.16       6392.83       677.00 o                         
  10   4  23        135.42        540.31       159.80 o                         
  11   4  23       1317.90       1300.65       218.87 o                         
  12   4  23       4929.19       4531.75       392.00 o                         
  13   4  23       1501.15       1293.62       219.96 o                         
  14   4  23        803.63        953.30       189.36 o                         
  15   4  23        106.93        -83.29       302.10 o                         
  16   4  23       1460.01       1544.78       373.05 o                         
  17   4  23        669.79        477.70       185.73 o                         
  18   4  23        328.01        452.17       266.10 o                         
   1   5  23        103.29         66.17       123.17 o                         
   2   5  23         76.18         67.12        82.86 o                         
   3   5  23       4467.70       4076.08       548.84 o                         
   4   5  23        198.14        218.16       169.50 o                         
   5   5  23        531.43        627.95       200.35 o                         
   6   5  23       3550.68       3499.05       518.53 o                         
   7   5  23       2423.35       2385.59       292.83 o                         
   8   5  23         15.97        198.00       131.97 o                         
   9   5  23       1223.02       1346.90       243.86 o                         
  10   5  23        641.08        710.18       169.87 o                         
  11   5  23        424.15        655.39       192.22 o                         
  12   5  23         43.94        -41.06       112.10 o                         
  13   5  23        527.24        667.54       179.54 o                         
  14   5  23         14.85        295.01       156.71 o                         
  15   5  23       2545.48       2239.76       466.96 o                         
  16   5  23         14.20        286.05       226.16 o                         
  17   5  23       1382.90       1144.52       343.66 o                         
   0   6  23       1812.74       2908.63       482.41 o                         
   1   6  23        206.28        381.69       228.08 o                         
   2   6  23        184.76        261.20       131.01 o                         
   3   6  23          1.67         75.80       119.95 o                         
   4   6  23       1308.45       1332.54       375.46 o                         
   5   6  23        542.01        785.81       199.42 o                         
   6   6  23          2.39        -27.90       113.97 o                         
   7   6  23         26.05        240.55       125.93 o                         
   8   6  23       4355.98       4648.73       495.40 o                         
   9   6  23        170.19        236.56       284.00 o                         
  10   6  23         30.03         -5.12        98.15 o                         
  11   6  23        361.80        508.77       215.59 o                         
  12   6  23       2310.26       2843.22       351.63 o                         
  13   6  23         70.93        212.45       141.55 o                         
  14   6  23         60.33          1.66       153.39 o                         
  15   6  23       1305.04       1337.68       316.23 o                         
   1   7  23         52.46         88.44       156.03 o                         
   2   7  23       2022.99       2130.15       308.93 o                         
   3   7  23        256.81        480.50       320.07 o                         
   4   7  23       1081.69       1002.67       175.32 o                         
   5   7  23        169.79        126.07       101.96 o                         
   6   7  23       1356.33       1728.32       275.34 o                         
   7   7  23        959.79       1051.68       220.49 o                         
   8   7  23        419.76        297.71       177.29 o                         
   9   7  23        936.46        990.74       458.47 o                         
  10   7  23       1100.58       1489.70       288.62 o                         
  11   7  23         81.24        381.05       168.50 o                         
  12   7  23        882.00        643.60       199.76 o                         
   0   8  23          8.11        396.89       246.87 o                         
   1   8  23        176.35        248.61       145.46 o                         
   2   8  23          9.59        100.06       121.03 o                         
   3   8  23       1378.80       1393.69       219.46 o                         
   4   8  23          1.88        -28.67        93.80 o                         
   5   8  23         65.87        315.67       308.18 o                         
   6   8  23         40.00        569.45       294.87 o                         
   7   8  23          7.66         64.47       101.26 o                         
   0   0  24       1352.84       1393.77       305.16 o                         
   1   0  24       3716.14       4152.74       288.02 o                         
   2   0  24         50.77         56.44        50.48 o                         
   3   0  24        224.37        354.87       103.10 o                         
   4   0  24       1271.93        965.15       165.10 o                         
   5   0  24       2197.53       2192.54       235.52 o                         
   6   0  24         30.86        107.85       163.53 o                         
   7   0  24          7.97         63.34        77.36 o                         
   8   0  24         76.07        147.29       116.54 o                         
   9   0  24      17590.08      17460.19       928.29 o                         
  10   0  24      16760.23      16673.20       934.67 o                         
  11   0  24       7873.31       7053.02       625.64 o                         
  12   0  24       1234.66       1107.06       267.38 o                         
  13   0  24       3388.83       3479.40       461.85 o                         
  14   0  24       1919.60       1543.02       321.00 o                         
  15   0  24        498.75        626.72       233.62 o                         
  16   0  24       3618.41       3608.70       500.71 o                         
  17   0  24       1643.17       2274.29       421.44 o                         
  18   0  24         55.94         19.72       136.77 o                         
  19   0  24       1048.80       1036.71       337.37 o                         
  20   0  24       2570.90       2863.77       507.87 o                         
   1   1  24          1.67        122.98        53.47 o                         
   2   1  24       9175.21       8584.08       261.17 o                         
   3   1  24         84.88        153.37        56.89 o                         
   4   1  24         56.05        187.42        64.10 o                         
   5   1  24       2247.77       2338.65       174.03 o                         
   6   1  24       1287.35       1120.50       127.88 o                         
   7   1  24        796.89       1010.62       132.74 o                         
   8   1  24         34.58        160.70        69.38 o                         
   9   1  24        389.38        506.08       141.42 o                         
  10   1  24         38.89        314.89       131.84 o                         
  11   1  24       1937.73       1750.60       222.20 o                         
  12   1  24          8.22        -49.17        92.19 o                         
  13   1  24          2.48         55.73        89.85 o                         
  14   1  24       1019.88       1039.03       279.92 o                         
  15   1  24        391.67        316.53       170.58 o                         
  16   1  24       1809.12       1853.65       269.49 o                         
  17   1  24        413.11        501.93       160.18 o                         
  18   1  24          6.55        -71.78        97.51 o                         
  19   1  24        164.56        118.46       112.81 o                         
  20   1  24       1370.67       1718.83       339.63 o                         
   0   2  24          1.69        177.70       138.52 o                         
   1   2  24       4393.44       4458.68       305.33 o                         
   2   2  24       1440.46       1209.68       173.67 o                         
   3   2  24        652.34        587.71       180.04 o                         
   4   2  24       5793.06       5674.01       312.84 o                         
   5   2  24       8251.31       8240.35       351.89 o                         
   6   2  24        272.65        430.16        98.84 o                         
   7   2  24         16.71         32.65        46.87 o                         
   8   2  24       5655.95       5328.82       298.43 o                         
   9   2  24       3763.80       3757.63       257.61 o                         
  10   2  24          0.06         -9.54        65.78 o                         
  11   2  24          8.60        102.97        70.74 o                         
  12   2  24       2869.33       2044.58       338.52 o                         
  13   2  24      13007.15      12491.62       626.14 o                         
  14   2  24       2151.24       1987.48       306.32 o                         
  15   2  24         35.66        106.97       295.60 o                         
  16   2  24         22.66        270.37       175.15 o                         
  17   2  24        815.39        821.93       223.36 o                         
  18   2  24         74.78        311.94       146.80 o                         
  19   2  24         45.40         21.56       104.10 o                         
  20   2  24         54.52        144.42       122.62 o                         
   1   3  24       6667.95       6721.52       487.38 o                         
   2   3  24        763.87       1082.14       238.74 o                         
   3   3  24       9847.41       9559.30       443.51 o                         
   4   3  24        511.26        644.28       132.73 o                         
   5   3  24       3017.92       2789.88       235.36 o                         
   6   3  24       7936.51       7942.33       396.80 o                         
   7   3  24       6056.77       6200.66       420.31 o                         
   8   3  24       6869.44       7318.56       572.52 o                         
   9   3  24       1217.76       1349.38       202.52 o                         
  10   3  24       1615.12       2232.07       418.33 o                         
  11   3  24       1824.54       1707.33       226.39 o                         
  12   3  24        203.39        125.29        80.06 o                         
  13   3  24         29.34        222.11       120.67 o                         
  14   3  24        653.46        703.49       170.71 o                         
  15   3  24       3581.05       3888.40       375.18 o                         
  16   3  24        598.92        409.95       153.04 o                         
  17   3  24        949.69       1068.69       203.13 o                         
  18   3  24        331.81        766.58       195.99 o                         
  19   3  24        978.33        970.86       209.42 o                         
   0   4  24       4598.57       5740.25       659.65 o                         
   1   4  24       2206.39       1840.50       278.22 o                         
   2   4  24       2053.11       2374.86       309.10 o                         
   3   4  24         19.57        218.12       137.71 o                         
   4   4  24        911.58        839.20       480.20 o                         
   5   4  24        412.40        274.07       189.20 o                         
   6   4  24       3079.83       2664.62       435.34 o                         
   7   4  24        776.42        893.88       443.73 o                         
   8   4  24       6248.94       5752.94       660.61 o                         
   9   4  24       2660.31       2431.21       444.77 o                         
  10   4  24        994.57        780.60       260.76 o                         
  11   4  24         51.57        507.33       231.14 o                         
  12   4  24        256.29        209.65       180.45 o                         
  13   4  24          0.76        227.57       205.68 o                         
  14   4  24        275.67        405.58       242.66 o                         
  15   4  24         19.82       -163.02       163.02 o                         
  16   4  24        284.65        331.83       192.92 o                         
  17   4  24        537.13        569.15       176.69 o                         
  18   4  24       1284.30       1575.65       263.39 o                         
   1   5  24       6058.56       6346.06       501.44 o                         
   2   5  24        268.40        161.15        98.26 o                         
   3   5  24        975.68       1084.71       219.61 o                         
   4   5  24       2030.47       2117.58       332.93 o                         
   5   5  24       1669.29       1844.48       374.05 o                         
   6   5  24         82.05        415.74       220.91 o                         
   7   5  24       1267.17       1462.24       255.42 o                         
   8   5  24         63.77        321.93       211.25 o                         
   9   5  24        966.77       1238.13       224.86 o                         
  10   5  24        337.26        556.33       173.55 o                         
  11   5  24       3536.46       3495.98       372.92 o                         
  12   5  24         48.82        323.92       158.77 o                         
  13   5  24       3493.71       3200.58       516.90 o                         
  14   5  24        345.55        556.85       198.89 o                         
  15   5  24       1355.65       1470.13       389.37 o                         
  16   5  24        326.16        377.57       232.98 o                         
   0   6  24       1451.04       1940.48       418.46 o                         
   1   6  24       1749.25       1784.92       304.51 o                         
   2   6  24        167.21        129.96       271.02 o                         
   3   6  24       1127.58       1000.01       226.06 o                         
   4   6  24          0.08        273.37       134.96 o                         
   5   6  24        385.71        109.71       128.81 o                         
   6   6  24         38.09         80.56       115.63 o                         
   7   6  24       1840.66       2181.89       319.62 o                         
   8   6  24        361.53        554.83       180.03 o                         
   9   6  24        657.11        502.14       234.19 o                         
  10   6  24        311.45        521.23       161.83 o                         
  11   6  24         85.95        160.01       110.30 o                         
  12   6  24       1193.79       1350.45       246.65 o                         
  13   6  24       3060.99       3062.65       365.38 o                         
  14   6  24        157.09        168.52       135.54 o                         
   1   7  24        893.09       1182.24       241.30 o                         
   2   7  24        182.18        166.69       154.92 o                         
   3   7  24        690.97        887.97       201.13 o                         
   4   7  24        825.08        691.13       192.24 o                         
   5   7  24       1015.51       1613.72       383.24 o                         
   6   7  24       1310.20       1557.90       263.59 o                         
   7   7  24       2040.74       2304.84       323.95 o                         
   8   7  24       1474.70       1465.76       390.04 o                         
   9   7  24         13.44        217.72       194.62 o                         
  10   7  24        283.94        716.64       230.18 o                         
   0   8  24       1984.02       2105.67       468.87 o                         
   1   8  24       1610.48       1744.52       470.23 o                         
   2   8  24        491.29        425.45       172.92 o                         
   3   8  24        292.32        200.27       117.76 o                         
   4   8  24         25.03        295.32       167.09 o                         
   1   1  25       5493.34       5609.38       298.93 o                         
   2   1  25        349.22        456.01        83.98 o                         
   3   1  25        946.67       1035.07       105.02 o                         
   4   1  25       1557.50       1704.85       138.25 o                         
   5   1  25          1.92         29.42        50.76 o                         
   6   1  25       2258.84       2367.95       182.39 o                         
   7   1  25        476.72        430.65        97.75 o                         
   8   1  25       1431.21       1315.79       155.43 o                         
   9   1  25        290.45        309.77        91.65 o                         
  10   1  25       3613.86       3093.58       292.43 o                         
  11   1  25        705.02       1008.20       273.52 o                         
  12   1  25       1278.46       1121.77       198.31 o                         
  13   1  25       4625.97       4439.75       531.16 o                         
  14   1  25       2251.97       2242.56       283.59 o                         
  15   1  25        486.80        816.75       205.06 o                         
  16   1  25       3013.17       2375.80       298.85 o                         
  17   1  25          0.23         -9.37       114.49 o                         
  18   1  25       1770.03       1557.58       253.88 o                         
  19   1  25        663.98        606.89       165.84 o                         
  20   1  25         20.75        418.24       164.31 o                         
   0   2  25      14929.37      14357.24       662.83 o                         
   1   2  25         53.34        403.99       119.28 o                         
   2   2  25       3453.40       3344.61       273.00 o                         
   3   2  25       1901.01       1577.71       183.66 o                         
   4   2  25       5487.28       5418.11       288.44 o                         
   5   2  25          4.14         15.37        65.02 o                         
   6   2  25       2244.24       2306.77       258.18 o                         
   7   2  25       2065.07       2111.19       254.43 o                         
   8   2  25       2492.48       2535.16       248.13 o                         
   9   2  25       1327.51       1416.13       229.96 o                         
  10   2  25       5111.64       4771.66       296.96 o                         
  11   2  25       1146.86       1160.12       158.36 o                         
  12   2  25        226.17        418.33       341.88 o                         
  13   2  25         66.65        303.11       141.37 o                         
  14   2  25       1451.46       1305.61       227.73 o                         
  15   2  25        181.96        328.27       191.24 o                         
  16   2  25        733.12        999.25       369.94 o                         
  17   2  25         64.23       -105.89       137.93 o                         
  18   2  25        731.33        679.92       181.54 o                         
  19   2  25          6.07        -10.82       105.71 o                         
   1   3  25        722.62        649.84       216.76 o                         
   2   3  25       3449.49       3625.51       381.87 o                         
   3   3  25         10.54        127.91        95.75 o                         
   4   3  25       6482.75       6361.07       374.27 o                         
   5   3  25        572.62        727.35       124.72 o                         
   6   3  25      14465.95      14299.49       542.61 o                         
   7   3  25        174.30        470.38       143.81 o                         
   8   3  25        607.17        483.67       130.26 o                         
   9   3  25          1.38         44.79        71.69 o                         
  10   3  25         20.33        242.28       185.43 o                         
  11   3  25       2746.22       3502.27       505.24 o                         
  12   3  25       1205.28       1672.76       393.93 o                         
  13   3  25          8.21          7.50       118.16 o                         
  14   3  25        216.66        107.99       370.83 o                         
  15   3  25          4.31        202.20       161.77 o                         
  16   3  25       3781.50       3535.66       368.66 o                         
  17   3  25        548.99        516.94       170.26 o                         
  18   3  25       1335.85       1527.42       260.37 o                         
   0   4  25      21160.69      20126.28      1251.21 o                         
   1   4  25       1310.84       1791.34       286.75 o                         
   2   4  25       1381.85       1649.96       275.72 o                         
   3   4  25       1451.88       1420.83       248.03 o
[truncated: 66,097 more chars]
